# Supplementary material for: Global mean nitrogen recovery efficiency in croplands can be enhanced by optimal nutrient, crop and soil management practices
Source: Nat Commun. 2023 Sep 16;14:5747. doi: 10.1038/s41467-023-41504-2 (PMC10505174; doi:10.1038/s41467-023-41504-2)
Supplement: Supplementary file 3 — Supplementary Data 1 [file 41467_2023_41504_MOESM3_ESM.xlsx]

## Sheet: Meta-analitical studies data
Meta-analitical studies data table
reference	type.m	ind_code	man_code	ind.description	man.treatment	man.control	crop_type	unit	avg.duration.ES	dyr.1	Seyr.1	n
Abalos et al. 2014	Individual means	NUE	EE	N recovery efficiency	Nitrification inhibitor applied	no inhibitor	wheat/maize/rice	% yr-1	1	12.8371	1.9781	94
Burzaco et al. 2014	Individual means	Ncr	EE	N uptake	nitrification inhibitor	conventional fertilizer	maize	% yr-1	1	3.8	2.11735	112
Burzaco et al. 2014	Individual means	NUE	EE	N recovery efficiency	nitrification inhibitor	conventional fertilizer	maize	% yr-1	1	-0.6	0.535714	112
Chivenge et al. 2011	Individual means	ANE	CF	Agronomic N use efficiency	the combined addition of organic resources with mineral N fertilizers	mineral fertilizer	maize	% yr-1	1	-7.9022	0.458699	864
Chivenge et al. 2011	Individual means	ANE	OF	Agronomic N use efficiency	addition of organic resources	mineral fertilizer	maize	% yr-1	1	-8.4227	0.434541	681
Ding et al. 2018	Individual means	NUE	EE	N recovery efficiency	controlled release fertilizer	conventional fertilizer	rice	% yr-1	1	34.8	3.44388	129
Ding et al. 2018	Individual means	NUE	OF	N recovery efficiency	addition of organic resources	mineral fertilizer	rice	% yr-1	1	6	4.20918	31
Ding et al. 2018	Individual means	NUE	RES	N recovery efficiency	crop residues incorporated	crop residues removed	rice	% yr-1	1	11.1	7.88265	15
Ding et al. 2018	Individual means	NUE	EE	N recovery efficiency	controlled release fertilizer	conventional fertilizer	rice	% yr-1	1	29	4.0051	153
Ding et al. 2018	Individual means	NUE	OF	N recovery efficiency	addition of organic resources	mineral fertilizer	rice	% yr-1	1	-1.4	2.88265	38
Ding et al. 2018	Individual means	NUE	RES	N recovery efficiency	crop residues incorporated	crop residues removed	rice	% yr-1	1	18.4	3.0102	42
Ding et al. 2018	Individual means	NUE	EE	N recovery efficiency	controlled release fertilizer	conventional fertilizer	rice	% yr-1	1	6.3	0.433673	281
Ding et al. 2018	Individual means	NUE	OF	N recovery efficiency	addition of organic resources	mineral fertilizer	rice	% yr-1	1	1.3	0.816327	126
Ding et al. 2018	Individual means	NUE	RES	N recovery efficiency	crop residues incorporated	crop residues removed	rice	% yr-1	1	4.7	0.561224	24
Ding et al. 2018	Individual means	NUE	OF	N recovery efficiency	addition of green manure	mineral fertilizer	rice	% yr-1	1	4.9	0.969388	84
Fernandez et al. 2021	Individual means	NUE	RFT	N recovery efficiency	Increasing splitting frequency	conventional fertilizer	maize	% yr-1	1	3.16	4.5	14
Gardner & Drinkwater 2009	Individual means	NUE	EE	N recovery efficiency	no N inhibitor	N inhibitor	wheat/maize	% yr-1	1	-0.933333	3.21088	30
Gardner & Drinkwater 2009	Individual means	NUE	RFP	N recovery efficiency	improved delivery to root zone (e.g. banded or knifed-in)	surface broadcast	wheat/maize	% yr-1	1	25.2	4	38
Gardner & Drinkwater 2009	Individual means	NUE	RFR	N recovery efficiency	reduced N rate	higher N rate	wheat/maize	% yr-1	1	2.16	1.33333	158
Gardner & Drinkwater 2009	Individual means	NUE	RFT	N recovery efficiency	N applied as sidedress after plant emergence	N applied at pre-plant or sowing	wheat/maize	% yr-1	1	26.8	5.55102	29
Gardner & Drinkwater 2009	Individual means	NUE	RFT	N recovery efficiency	spring application	fall application	wheat/maize	% yr-1	1	42.48	8.57143	26
Gardner & Drinkwater 2009	Individual means	NUE	OF	N recovery efficiency	organic N source after first growing season	inorganic N source	wheat/maize	% yr-1	1	-34.0223	10.3825	36
Gardner & Drinkwater 2009	Individual means	NUE	OF	N recovery efficiency	organic N source after second growing season, no new N addition	inorganic N source	wheat/maize	% yr-1	1	71.2242	14.1949	16
Jiang et al. 2021	Individual means	NUE	EE	N recovery efficiency	controlled-release fertilizer	conventional fertilizer	rice	% yr-1	1	20.2055	4.16724	259
Li et al. 2019	Individual means	ANE	RFR	Agronomic N use efficiency	right fertilizer rate	conventional fertilizer rate	maize	% yr-1	1	22.2057	0.958444	1131
Liang et al. 2016	Individual means	Ncr	ZT	N uptake	no tillage	conventional tillage	rice	% yr-1	1	-5.44	1.50765	65
Liang et al. 2016	Individual means	NUE	ZT	N recovery efficiency	no tillage	conventional tillage	rice	% yr-1	1	-16.94	5.42092	35
Linquist et al. 2013	Individual means	Ncr	EE	N uptake	overall	conventional fertilizer	rice	% yr-1	1	8	1.40306	82
Linquist et al. 2013	Individual means	Ncr	EE	N uptake	urease inhibitors	conventional fertilizer	rice	% yr-1	1	4.7561	1.83993	36
Linquist et al. 2013	Individual means	Ncr	EE	N uptake	nitrification inhibitors	conventional fertilizer	rice	% yr-1	1	12.2822	3.47988	13
Linquist et al. 2013	Individual means	Ncr	EE	N uptake	urease and nitrification inhibitors	conventional fertilizer	rice	% yr-1	1	7.73519	3.1199	12
Linquist et al. 2013	Individual means	Ncr	EE	N uptake	controlled-release fertilizer	conventional fertilizer	rice	% yr-1	1	2.09059	2.27992	4
Liu et al. 2021a	Individual means	ANE	RES	Agronomic N use efficiency	crop residues incorporated	crop residues removed	maize	% yr-1	1	12.7303	5.53362	104
Liu et al. 2021a	Individual means	Ncr	RES	N uptake	crop residues incorporated	crop residues removed	maize	% yr-1	1	11	4.46429	108
Liu et al. 2020	Individual means	NUE	ZT	N recovery efficiency	no tillage	conventional tillage	wheat	% yr-1	1	0.0571429	3.67347	36
Liu et al. 2020	Individual means	NUE	RES	N recovery efficiency	crop residues incorporated	crop residues removed	wheat	% yr-1	1	1.6	1.31195	99
Liu et al. 2021b	Individual means	Ncr	OF	N uptake	addition of organic resources	mineral fertilizer	rice	% yr-1	1	5.14184	1.93588	93
Liu et al. 2021b	Individual means	ANE	OF	Agronomic N use efficiency	addition of organic resources	mineral fertilizer	rice	% yr-1	1	6.2766	2.15299	45
Nkebiwe et al. 2016	Individual means	Ncr	RFP	N uptake	surface band N application	broadcast application on the soil surface with or without incorporation	wheat/maize/rice	% yr-1	1	10.5392	2.97619	47
Nkebiwe et al. 2016	Individual means	Ncr	RFP	N uptake	subsurface N deep application >10cm depth	broadcast application on the soil surface with or without incorporation	wheat/maize/rice	% yr-1	1	4.01961	1.83824	80
Nkebiwe et al. 2016	Individual means	Ncr	RFP	N uptake	subsurface N shallow application 5-10cm depth	broadcast application on the soil surface with or without incorporation	wheat/maize/rice	% yr-1	1	8.82353	1.05042	14
Qiao et al. 2015	Individual means	Ncr	EE	N concentration crop	nitrification inhibitor applied	none	wheat/maize/rice	% yr-1	1	8.209	3.54796	71
Qiao et al. 2015	Individual means	NUE	EE	N recovery efficiency	nitrification inhibitor applied	none	wheat/maize/rice	% yr-1	1	15.332	2.33622	64
Qiao et al. 2015	Individual means	NUE	EE	N recovery efficiency	nitrification inhibitor applied	none	wheat/maize/rice	% yr-1	1	57.395	15.1434	64
Quan et al. 2021	Individual means	Ncr	EE	N uptake	enhanced efficiency fertilizer	no enhanced efficiency	maize	% yr-1	1	0	2.16724	24
Quan et al. 2021	Individual means	Ncr	ZT	N uptake	No-tillage or reduced tillage	conventional tillage	maize	% yr-1	1	-2.12389	5.41811	10
Quan et al. 2021	Individual means	Ncr	RFP	N uptake	Deep placement	conventional fertilizer	maize	% yr-1	1	-3.18584	3.79267	8
Quan et al. 2021	Individual means	Ncr	RFT	N uptake	Increasing splitting frequency	conventional fertilizer	maize	% yr-1	1	12.7434	2.43814	5
Quan et al. 2021	Individual means	Ncr	RFR	N uptake	Reducing basal N fertilizer application	conventional fertilizer	maize	% yr-1	1	0.530973	2.8445	20
Quan et al. 2021	Individual means	Ncr	CF	N uptake	Co-application with organic materials	conventional fertilizer	maize	% yr-1	1	-7.43363	5.01175	12
Quan et al. 2021	Individual means	Ncr	CC	N uptake	cover crop	no cover crop	maize	% yr-1	1	10.6195	5.82445	5
Quan et al. 2021	Individual means	Ncr	OF	N uptake	addition of organic resources	mineral fertilizer	maize	% yr-1	1	12.7434	9.75256	6
Quan et al. 2021	Individual means	Ncr	RFT	N uptake	Increasing fertilizer-N rate-H	conventional fertilizer	maize	% yr-1	1	8.49558	4.87628	8
Quan et al. 2021	Individual means	Ncr	RFT	N uptake	Increasing fertilizer-N rate-L	conventional fertilizer	maize	% yr-1	1	-3.18584	3.65721	11
Quan et al. 2021	Individual means	Ncr	RFR	N uptake	Reducing fertilizer-N rate-L	conventional fertilizer	maize	% yr-1	1	-18.0531	1.76087	28
Quan et al. 2021	Individual means	Ncr	RFR	N uptake	Reducing fertilizer-N rate-M	conventional fertilizer	maize	% yr-1	1	-32.3894	4.60538	11
Quan et al. 2021	Individual means	Ncr	RFR	N uptake	Reducing fertilizer-N rate-H	conventional fertilizer	maize	% yr-1	1	-2.21675	4.75017	30
Quan et al. 2021	Individual means	NUE	EE	N recovery efficiency	enhanced efficiency fertilizer	no enhanced efficiency	maize	% yr-1	1	-13.7438	5.42876	21
Quan et al. 2021	Individual means	NUE	ZT	N recovery efficiency	No-tillage or reduced tillage	conventional tillage	maize	% yr-1	1	29.7044	26.9177	18
Quan et al. 2021	Individual means	NUE	RFP	N recovery efficiency	Deep placement	conventional fertilizer	maize	% yr-1	1	31.4778	5.42878	5
Quan et al. 2021	Individual means	NUE	RFT	N recovery efficiency	Increasing splitting frequency	conventional fertilizer	maize	% yr-1	1	7.53695	3.61917	15
Quan et al. 2021	Individual means	NUE	RFR	N recovery efficiency	Reducing basal N fertilizer application	conventional fertilizer	maize	% yr-1	1	-18.1773	5.65496	20
Quan et al. 2021	Individual means	NUE	CF	N recovery efficiency	Co-application with organic materials	conventional fertilizer	maize	% yr-1	1	-6.65025	3.61917	12
Quan et al. 2021	Individual means	NUE	CC	N recovery efficiency	cover crop	no cover crop	maize	% yr-1	1	-35.9113	11.3099	5
Quan et al. 2021	Individual means	NUE	OF	N recovery efficiency	addition of organic resources	mineral fertilizer	maize	% yr-1	1	-43.0049	5.65497	10
Quan et al. 2021	Individual means	NUE	RFT	N recovery efficiency	Increasing fertilizer-N rate-H	conventional fertilizer	maize	% yr-1	1	-18.1773	4.07157	9
Quan et al. 2021	Individual means	NUE	RFT	N recovery efficiency	Increasing fertilizer-N rate-L	conventional fertilizer	maize	% yr-1	1	12.8571	4.52397	26
Quan et al. 2021	Individual means	NUE	RFR	N recovery efficiency	Reducing fertilizer-N rate-L	conventional fertilizer	maize	% yr-1	1	16.4039	3.39298	61
Quan et al. 2021	Individual means	NUE	RFR	N recovery efficiency	Reducing fertilizer-N rate-M	conventional fertilizer	maize	% yr-1	1	11.9704	6.55976	16
Quan et al. 2021	Individual means	NUE	RFR	N recovery efficiency	Reducing fertilizer-N rate-H	conventional fertilizer	maize	% yr-1	1	15.3958	7.28863	9
Quemada et al. 2013	Individual means	NUE	RFR	N recovery efficiency	reduced fertilizer rate	recommended fertilizer rate	wheat/maize/rice	% yr-1	1	61.5385	7.37358	19
Quemada et al. 2013	Individual means	NUE	RFR	N recovery efficiency	recommended fertilizer	excessive fertilization	wheat/maize/rice	% yr-1	1	82.5175	10.2279	32
Quemada et al. 2013	Individual means	NUE	RFT	N recovery efficiency	optimal time	conventional timing	wheat/maize/rice	% yr-1	1	1.1655	2.08125	14
Sha et al. 2020	Individual means	NUE	EE	N recovery efficiency	overall	conventional fertilizer	wheat/maize/rice	% yr-1	1	14.3985	2.15783	175
Sha et al. 2020	Individual means	Ncr	EE	N uptake	overall	conventional fertilizer	wheat/maize/rice	% yr-1	1	19.1353	2.33046	224
Wang et al. 2018	Individual means	ANE	RES	N uptake/N application	crop residue return	no crop residue	wheat/maize/rice	% yr-1	4	-1.76933	0.143031	87
Wei et al. 2020	Individual means	NUE	OF	N recovery efficiency	organic fertilizer	mineral fertilizer	maize	% yr-1	1	0.712166	2.87652	185
Wei et al. 2020	Individual means	NUE	CF	N recovery efficiency	combined fertilizer	mineral fertilizer	maize	% yr-1	1	17.5227	5.42573	51
Wei et al. 2020	Individual means	NUE	CF	N recovery efficiency	combined fertilizer	mineral fertilizer	maize	% yr-1	1	11.9637	5.17911	56
Wei et al. 2020	Individual means	NUE	CF	N recovery efficiency	combined fertilizer	mineral fertilizer	maize	% yr-1	1	-3.74622	6.47389	24
Xia et al. 2017a	Individual means	NUE	EE	N recovery efficiency	controlled-release fertilizer	none	wheat/maize/rice	% yr-1	1	34.3725	2.54069	237
Xia et al. 2017a	Individual means	NUE	EE	N recovery efficiency	nitrification inhibitor	none	wheat/maize/rice	% yr-1	1	26.5024	3.33688	75
Xia et al. 2017a	Individual means	NUE	EE	N recovery efficiency	urease inhibitor	none	wheat/maize/rice	% yr-1	1	31.3342	5.09556	67
Xia et al. 2017a	Individual means	NUE	RFP	N recovery efficiency	deep placement		wheat/maize/rice	% yr-1	1	28.5033	9.45507	26
Xia et al. 2017a	Individual means	NUE	RFR	N recovery efficiency	optimized rate	recommended fertilizer rate	wheat/maize/rice	% yr-1	1	48.2083	4.59319	123
Xia et al. 2017a	Individual means	NUE	RFT	N recovery efficiency	reduced basal N proportion	single N application	wheat/maize/rice	% yr-1	1	8.0181	4.29403	38
Xia et al. 2017a	Individual means	NUE	RFT	N recovery efficiency	split application	single N application	wheat/maize/rice	% yr-1	1	6.16896	5.35263	77
Xia et al. 2017a	Individual means	Ncr	EE	total N uptake	controlled-release fertilizer	none	wheat/maize/rice	% yr-1	1	10.8704	0.976	169
Xia et al. 2017a	Individual means	Ncr	EE	total N uptake	urease inhibitor	none	wheat/maize/rice	% yr-1	1	5.87039	1.30306	20
Xia et al. 2017a	Individual means	Ncr	EE	total N uptake	nitrification inhibitor	none	wheat/maize/rice	% yr-1	1	12.1137	1.56688	31
Xia et al. 2017a	Individual means	Ncr	RFP	total N uptake	deep placement		wheat/maize/rice	% yr-1	1	8.36988	1.89685	39
Xia et al. 2017a	Individual means	Ncr	RFR	total N uptake	optimized rate	recommended fertilizer rate	wheat/maize/rice	% yr-1	1	-5.59576	0.810561	116
Xia et al. 2017a	Individual means	Ncr	RFT	total N uptake	split application	single N application	wheat/maize/rice	% yr-1	1	4.51866	0.841987	52
Xia et al. 2017a	Individual means	Ncr	RFT	total N uptake	reduced basal N proportion	single N application	wheat/maize/rice	% yr-1	1	6.06335	1.37132	36
Xia et al. 2018	Individual means	Ncr	RES	N untake	crop residues incorporated	crop residues removed	wheat/maize/rice	% yr-1	1	11.1489	1.49803	157
Xia et al. 2018	Individual means	NUE	RES	N recovery efficiency	crop residues incorporated	crop residues removed	wheat/maize/rice	% yr-1	1	14.841	2.0913	100
Xia et al. 2017b	Individual means	Ncr	CF	crop N uptake	substituting manure for fertilizer 25 to 75%	mineral fertilizer	wheat/maize/rice	% yr-1	1	7.79292	2.51395	110
Xia et al. 2017b	Individual means	Ncr	CF	crop N uptake	substituting manure for fertilizer >75%	mineral fertilizer	wheat/maize/rice	% yr-1	1	2.45455	6.84137	23
Xia et al. 2017b	Individual means	NUE	CF	N recovery efficiency	substituting manure for fertilizer 25 to 75%	mineral fertilizer	wheat/maize/rice	% yr-1	1	10.2064	2.39308	112
Xia et al. 2017b	Individual means	NUE	CF	N recovery efficiency	substituting manure for fertilizer >75%	mineral fertilizer	wheat/maize/rice	% yr-1	1	-2.7447	4.86521	15
Yang et al. 2016	Individual means	Ncr	EE	plant N uptake	DCD	conventional fertilizer	wheat/maize/rice	% yr-1	1	18.1727	1.93198	41
Yang et al. 2016	Individual means	Ncr	EE	plant N uptake	DMPP	conventional fertilizer	wheat/maize/rice	% yr-1	1	2.00803	2.12585	20
Zavattaro et al. 2015	Individual means	Ncr	CC	N uptake	cover crop	without cover crop	wheat/maize/rice	% yr-1	1	19	16.0997	5
Zavattaro et al. 2015	Individual means	Ncr	ZT	N uptake	no tillage	conventional tillage	wheat/maize/rice	% yr-1	1	-5	4.82418	11
Zavattaro et al. 2015	Individual means	Ncr	OF	N uptake	compost	mineral fertilizer	wheat/maize/rice	% yr-1	1	4	1.41421	2
Zavattaro et al. 2015	Individual means	Ncr	RES	N uptake	catch crop whose biomass is entirely incorporated into the soil or left at the soil surface, when no till is applied	catch crop whose biomass is entirely incorporated into the soil or left at the soil surface, when no till is applied	wheat/maize/rice	% yr-1	1	-1	1.41421	2
Zavattaro et al. 2015	Individual means	Ncr	RES	N uptake	incorporation of crop residues	residue removal	wheat/maize/rice	% yr-1	1	-5	3.5	4
Zavattaro et al. 2015	Individual means	Ncr	ROT	N uptake	crop rotation	monoculture	wheat/maize/rice	% yr-1	1	3	7.50555	3
Zavattaro et al. 2015	Individual means	Ncr	RT	N uptake	minimum tillage	conventional tillage	wheat/maize/rice	% yr-1	1	-9	2.04124	24
Zavattaro et al. 2015	Individual means	NUE	CC	N recovery efficiency	cover crop	without cover crop	wheat/maize/rice	% yr-1	1	19	16.0997	5
Zavattaro et al. 2015	Individual means	NUE	ZT	N recovery efficiency	no tillage	conventional tillage	wheat/maize/rice	% yr-1	1	6	9.34685	11
Zavattaro et al. 2015	Individual means	NUE	OF	N recovery efficiency	compost	mineral fertilizer	wheat/maize/rice	% yr-1	1	4	1.41421	2
Zavattaro et al. 2015	Individual means	NUE	RES	N recovery efficiency	catch crop whose biomass is entirely incorporated into the soil or left at the soil surface, when no till is applied	catch crop whose biomass is entirely incorporated into the soil or left at the soil surface, when no till is applied	wheat/maize/rice	% yr-1	1	-1	9.89949	2
Zavattaro et al. 2015	Individual means	NUE	RES	N recovery efficiency	incorporation of crop residues	residue removal	wheat/maize/rice	% yr-1	1	36	37.5	4
Zavattaro et al. 2015	Individual means	NUE	ROT	N recovery efficiency	crop rotation	monoculture	wheat/maize/rice	% yr-1	1	38	27.7128	3
Zavattaro et al. 2015	Individual means	NUE	RT	N recovery efficiency	minimum tillage	conventional tillage	wheat/maize/rice	% yr-1	1	-9	2.24537	24
Zavattaro et al. 2017	Individual means	Ncr	CF	crop N content	cattle slurry + mineral	mineral fertilizer	wheat/maize/rice	% yr-1	1	0.4	2.11873	10
Zavattaro et al. 2017	Individual means	Ncr	CF	crop N content	cattle FYM + mineral fertilizer	mineral fertilizer	wheat/maize/rice	% yr-1	1	26.6	6.39932	32
Zavattaro et al. 2017	Individual means	Ncr	OF	crop N content	cattle slurry	mineral fertilizer	wheat/maize/rice	% yr-1	1	-20.9	3.78356	17
Zavattaro et al. 2017	Individual means	Ncr	OF	crop N content	cattle FYM	mineral fertilizer	wheat/maize/rice	% yr-1	1	-10.9	4.23284	23
Zavattaro et al. 2017	Individual means	NUE	CF	N recovery efficiency	cattle slurry + mineral	mineral fertilizer	wheat/maize/rice	% yr-1	1	-2.3	2.97254	10
Zavattaro et al. 2017	Individual means	NUE	CF	N recovery efficiency	cattle FYM + mineral fertilizer	mineral fertilizer	wheat/maize/rice	% yr-1	1	-27.1	3.12895	32
Zavattaro et al. 2017	Individual means	NUE	OF	N recovery efficiency	cattle FYM	mineral fertilizer	wheat/maize/rice	% yr-1	1	-17.9	4.58732	23
Zavattaro et al. 2017	Individual means	NUE	OF	N recovery efficiency	cattle slurry	mineral fertilizer	wheat/maize/rice	% yr-1	1	-11.3	7.54286	17
Zhang et al. 2019	Individual means	NUE	EE	N recovery efficiency	slow- release fertilizer	mineral fertilizer	maize	% yr-1	1	24.1538	3.72059	107
Zhang et al. 2020	Individual means	NUE	CF	N recovery efficiency	combined fertilizer	mineral fertilizer	wheat/maize	% yr-1	1	14.1317	6.84346	39
Zhang et al. 2020	Individual means	NUE	CF	N recovery efficiency	combined fertilizer	mineral fertilizer	wheat/maize	% yr-1	1	1.1976	5.98803	26
Zhang et al. 2020	Individual means	NUE	CF	N recovery efficiency	combined fertilizer	mineral fertilizer	wheat/maize	% yr-1	1	2.63473	7.57668	20
Zhang et al. 2020	Individual means	NUE	OF	N recovery efficiency	organic fertilizer	mineral fertilizer	wheat/maize	% yr-1	1	-20.3593	4.64378	41
Zhang et al. 2020	Individual means	NUE	CF	N recovery efficiency	combined fertilizer	mineral fertilizer	rice	% yr-1	1	25.1497	5.49921	53
Zhang et al. 2020	Individual means	NUE	CF	N recovery efficiency	combined fertilizer	mineral fertilizer	rice	% yr-1	1	-3.59281	5.98803	25
Zhang et al. 2020	Individual means	NUE	CF	N recovery efficiency	combined fertilizer	mineral fertilizer	rice	% yr-1	1	32.8144	20.2859	6
Zhang et al. 2020	Individual means	NUE	OF	N recovery efficiency	organic fertilizer	mineral fertilizer	rice	% yr-1	1	-2.15569	7.21008	6
Zhu et al. 2020	Individual means	Ncr	EE	N untake	controlled release fertilizer	conventional fertilizer	wheat/maize/rice	% yr-1	1	9.13842	0.575069	316
Zhu et al. 2020	Individual means	NUE	EE	N recovery efficiency	controlled release fertilizer	conventional fertilizer	wheat/maize/rice	% yr-1	1	23.4137	0.453214	334

## Sheet: Readme
Readme of Meta-analytical database
Variables	description
reference	author and year
type.m	type of measurement conditions
ind_code	indicator code
man_code	management code
ind.description	indicator description
man.treatment	management treatment full description
man.control	management control full description
crop_type	crop type (wheat, maize, rice)
unit	final unit after conversion, only % yr-1 included
avg.duration.ES	number of years over which effect size is averaged
dyr.1	average change of indicator (per year)
Seyr.1	standard error (per year)
n	number of observations
EE	Enhanced efficiency fertilizer
CF	Combined fertilizer
OF	Organic fertilizer
RFP	Fertilizer placement
RFR	Fertilizer rate
RFT	Fertilizer timing
RES	Residue retention
CC	Cover cropping
ROT	Crop rotation
ZT	Zero tillage
RT	Reduced tillage

## Sheet: References
References (meta-analytical studies)
Abalos, D., Jeffery, S., Sanz-Cobena, A., Guardia, G., & Vallejo, A. (2014). Meta-analysis of the effect of urease and nitrification inhibitors on crop productivity and nitrogen use efficiency. Agriculture, Ecosystems & Environment, 189, 136-144.
Burzaco, J. P., Ciampitti, I. A., & Vyn, T. J. (2014). Nitrapyrin impacts on maize yield and nitrogen use efficiency with spring‐applied nitrogen: Field studies vs. meta‐analysis comparison. Agronomy Journal, 106(2), 753-760.
Chivenge, P., Vanlauwe, B., & Six, J. (2011). Does the combined application of organic and mineral nutrient sources influence maize productivity? A meta-analysis. Plant and Soil, 342(1), 1-30.
Ding, W., Xu, X., He, P., Ullah, S., Zhang, J., Cui, Z., & Zhou, W. (2018). Improving yield and nitrogen use efficiency through alternative fertilization options for rice in China: A meta-analysis. Field Crops Research, 227, 11-18.
Fernandez, J. A., DeBruin, J., Messina, C. D., & Ciampitti, I. A. (2020). Late-season nitrogen fertilization on maize yield: A meta-analysis. Field Crops Research, 247, 107586.
Gardner, J. B., & Drinkwater, L. E. (2009). The fate of nitrogen in grain cropping systems: a meta‐analysis of 15N field experiments. Ecological applications, 19(8), 2167-2184.
Jiang, Z., Yang, S., Chen, X., Pang, Q., Xu, Y., Qi, S., ... & Dai, H. (2022). Controlled release urea improves rice production and reduces environmental pollution: a research based on meta-analysis and machine learning. Environmental Science and Pollution Research, 29(3), 3587-3599.
Li, Y., Li, Z., Cui, S., Chang, S. X., Jia, C., & Zhang, Q. (2019). A global synthesis of the effect of water and nitrogen input on maize (Zea mays) yield, water productivity and nitrogen use efficiency. Agricultural and Forest Meteorology, 268, 136-145.
Liang, X., Zhang, H., He, M., Yuan, J., Xu, L., & Tian, G. (2016). No-tillage effects on grain yield, N use efficiency, and nutrient runoff losses in paddy fields. Environmental Science and Pollution Research, 23(21), 21451-21459.
Linquist, B. A., Liu, L., van Kessel, C., & van Groenigen, K. J. (2013). Enhanced efficiency nitrogen fertilizers for rice systems: Meta-analysis of yield and nitrogen uptake. Field Crops Research, 154, 246-254.
Liu, B. Y., Zhao, X., Li, S. S., Zhang, X. Z., Virk, A. L., Qi, J. Y., ... & Zhang, H. L. (2020). Meta-analysis of management-induced changes in nitrogen use efficiency of winter wheat in the North China Plain. Journal of Cleaner Production, 251, 119632.
Liu, B. Y., Lin, B. J., Li, X. X., Virk, A. L., Yves, B. N. D., Zhao, X., ... & Zhang, H. L. (2021a). Appropriate farming practices of summer maize in the North China Plain: Reducing nitrogen use to promote sustainable agricultural development. Resources, Conservation and Recycling, 175, 105889.
Liu, L., Li, H., Zhu, S., Gao, Y., Zheng, X., & Xu, Y. (2021b). The response of agronomic characters and rice yield to organic fertilization in subtropical China: A three-level meta-analysis. Field Crops Research, 263, 108049.
Nkebiwe, P. M., Weinmann, M., Bar-Tal, A., & Müller, T. (2016). Fertilizer placement to improve crop nutrient acquisition and yield: A review and meta-analysis. Field crops research, 196, 389-401.
Qiao, C., Liu, L., Hu, S., Compton, J. E., Greaver, T. L., & Li, Q. (2015). How inhibiting nitrification affects nitrogen cycle and reduces environmental impacts of anthropogenic nitrogen input. Global change biology, 21(3), 1249-1257.
Quan, Z., Zhang, X., Davidson, E. A., Zhu, F., Li, S., Zhao, X., ... & Fang, Y. (2021). Fates and use efficiency of nitrogen fertilizer in maize cropping systems and their responses to technologies and management practices: A global analysis on field 15N tracer studies. Earth's Future, 9(5), e2020EF001514.
Quemada, M., Baranski, M., Nobel-de Lange, M. N. J., Vallejo, A., & Cooper, J. M. (2013). Meta-analysis of strategies to control nitrate leaching in irrigated agricultural systems and their effects on crop yield. Agriculture, ecosystems & environment, 174, 1-10.
Sha, Z., Ma, X., Wang, J., Lv, T., Li, Q., Misselbrook, T., & Liu, X. (2020). Effect of N stabilizers on fertilizer-N fate in the soil-crop system: A meta-analysis. Agriculture, Ecosystems & Environment, 290, 106763.
Wang, M., Pendall, E., Fang, C., Li, B., & Nie, M. (2018). A global perspective on agroecosystem nitrogen cycles after returning crop residue. Agriculture, Ecosystems & Environment, 266, 49-54.
Wei, Z., Ying, H., Guo, X., Zhuang, M., Cui, Z., & Zhang, F. (2020). Substitution of mineral fertilizer with organic fertilizer in maize systems: A meta-analysis of reduced nitrogen and carbon emissions. Agronomy, 10(8), 1149.
Xia, L., Lam, S. K., Chen, D., Wang, J., Tang, Q., & Yan, X. (2017a). Can knowledge‐based N management produce more staple grain with lower greenhouse gas emission and reactive nitrogen pollution? A meta‐analysis. Global change biology, 23(5), 1917-1925.
Xia, L., Lam, S. K., Yan, X., & Chen, D. (2017b). How does recycling of livestock manure in agroecosystems affect crop productivity, reactive nitrogen losses, and soil carbon balance?. Environmental Science & Technology, 51(13), 7450-7457.
Xia, L., Lam, S. K., Wolf, B., Kiese, R., Chen, D., & Butterbach‐Bahl, K. (2018). Trade‐offs between soil carbon sequestration and reactive nitrogen losses under straw return in global agroecosystems. Global Change Biology, 24(12), 5919-5932.
Yang, M., Fang, Y., Sun, D., & Shi, Y. (2016). Efficiency of two nitrification inhibitors (dicyandiamide and 3, 4-dimethypyrazole phosphate) on soil nitrogen transformations and plant productivity: a meta-analysis. Scientific reports, 6(1), 1-10.
Zavattaro, L., Costamagna, C., Grignani, C., Bechini, L., Spiegel, A., Lehtinen, T., ... & ten Berge, H. F. (2015). Long-term effects of best management practices on crop yield and nitrogen surplus. Italian Journal of Agronomy, 10(1), 47-50.
Zavattaro, L., Bechini, L., Grignani, C., Van Evert, F. K., Mallast, J., Spiegel, H., ... & Ten Berge, H. F. (2017). Agronomic effects of bovine manure: A review of long-term European field experiments. European journal of agronomy, 90, 127-138.
Zhang, W., Liang, Z., He, X., Wang, X., Shi, X., Zou, C., & Chen, X. (2019). The effects of controlled release urea on maize productivity and reactive nitrogen losses: A meta-analysis. Environmental pollution, 246, 559-565.
Zhang, X., Fang, Q., Zhang, T., Ma, W., Velthof, G. L., Hou, Y., ... & Zhang, F. (2020). Benefits and trade‐offs of replacing synthetic fertilizers by animal manures in crop production in China: A meta‐analysis. Global change biology, 26(2), 888-900.
Zhu, S., Liu, L., Xu, Y., Yang, Y., & Shi, R. (2020). Application of controlled release urea improved grain yield and nitrogen use efficiency: A meta-analysis. PloS one, 15(10), e0241481.
