# Supplementary material for: Global mean nitrogen recovery efficiency in croplands can be enhanced by optimal nutrient, crop and soil management practices
Source: Nat Commun. 2023 Sep 16;14:5747. doi: 10.1038/s41467-023-41504-2 (PMC10505174; doi:10.1038/s41467-023-41504-2)
Supplement: Supplementary file 4 — Supplementary Data 2 [file 41467_2023_41504_MOESM4_ESM.xlsx]

## Sheet: Primary studies data table
Primary studies data table
studyid	reference	lat	lon	year	mat	map	soc	ph	clay	crop_type	management	n_dose	replication	nuet_mean	nuet_sd	nuec_mean	nuec_sd
1	Abalos_2012_Effectiveness	40.55	-3.29	1	14.2317	494.922	11.5071	7.79286	26.7214	wheat	EE	120	2	78.3333	10.1736	72.5	9.89068
2	Abalos_2013_Role	40.55	-3.29	1	14.2317	494.922	11.5071	7.79286	26.7214	maize	CF	150	3	35.7333	4.64091	30.6	4.17455
2	Abalos_2013_Role	40.55	-3.29	1	14.2317	494.922	11.5071	7.79286	26.7214	maize	CF	150	3	25.3333	3.2902	30.6	4.17455
2	Abalos_2013_Role	40.55	-3.29	1	14.2317	494.922	11.5071	7.79286	26.7214	maize	RES	150	3	35.7333	4.64091	30.6	4.17455
2	Abalos_2013_Role	40.55	-3.29	1	14.2317	494.922	11.5071	7.79286	26.7214	maize	RES	150	3	43.8667	5.69723	30.6	4.17455
3	Adeli_2012_Broiler	33.7	-89.33	1	17.8769	1281.77	9.05	5.7	34.4143	maize	RFP	337	4	18	2.33777	8	1.09139
3	Adeli_2012_Broiler	33.7	-89.33	1	17.8769	1281.77	9.05	5.7	34.4143	maize	RFP	349	4	20	2.59752	16	2.18277
4	Adeyemi_2020_Effect	37.75	-89.06	2	14.6845	1207.67	9.38571	5.77143	26.4429	maize	CC	150	3	40.2256	5.22435	27.4436	3.74394
4	Adeyemi_2020_Effect	37.75	-89.06	2	14.6845	1207.67	9.38571	5.77143	26.4429	maize	CC	150	3	16.1654	2.0995	16.9173	2.30791
4	Adeyemi_2020_Effect	37.75	-89.06	2	14.6845	1207.67	9.38571	5.77143	26.4429	maize	RFP	150	3	30	3.89628	29	3.95627
5	Adu-Gyamfi_1997_Timing	17.63	78.35	1	25.6622	899.143	9.17857	6.73571	30.6286	wheat	RFR	50	3	59	7.66269	43	5.8662
5	Adu-Gyamfi_1997_Timing	17.63	78.35	1	25.6622	899.143	9.17857	6.73571	30.6286	wheat	ROT	50	3	71	9.22121	43	5.8662
6	Ai Y_2015_The_Chinese	32.02	118.86	1	16.1024	1274.62	10.7857	6.95714	33.6286	rice	RFT	240	3	35.2	4.57164	24.6	3.35601
6	Ai Y_2015_The_Chinese	32.02	118.86	1	16.1024	1274.62	10.7857	6.95714	33.6286	rice	RFT	240	3	31.2	4.05214	24.6	3.35601
6	Ai Y_2015_The_Chinese	32.02	118.86	1	16.1024	1274.62	10.7857	6.95714	33.6286	rice	RFT	240	3	31.8	4.13006	24.6	3.35601
6	Ai Y_2015_The_Chinese	32.02	118.86	1	16.1024	1274.62	10.7857	6.95714	33.6286	rice	RFT	240	3	37.1	4.8184	24.6	3.35601
6	Ai Y_2015_The_Chinese	32.02	118.86	1	16.1024	1274.62	10.7857	6.95714	33.6286	rice	RFT	240	3	38.3	4.97426	24.6	3.35601
6	Ai Y_2015_The_Chinese	32.02	118.86	1	16.1024	1274.62	10.7857	6.95714	33.6286	rice	RFT	240	3	33.8	4.38981	24.6	3.35601
6	Ai Y_2015_The_Chinese	32.02	118.86	1	16.1024	1274.62	10.7857	6.95714	33.6286	rice	RFT	240	3	21.2	2.75337	16	2.18277
6	Ai Y_2015_The_Chinese	32.02	118.86	1	16.1024	1274.62	10.7857	6.95714	33.6286	rice	RFT	240	3	21.3	2.76636	16	2.18277
6	Ai Y_2015_The_Chinese	32.02	118.86	1	16.1024	1274.62	10.7857	6.95714	33.6286	rice	RFT	240	3	19.3	2.50661	16	2.18277
6	Ai Y_2015_The_Chinese	32.02	118.86	1	16.1024	1274.62	10.7857	6.95714	33.6286	rice	RFT	240	3	24.8	3.22093	16	2.18277
6	Ai Y_2015_The_Chinese	32.02	118.86	1	16.1024	1274.62	10.7857	6.95714	33.6286	rice	RFT	240	3	26.2	3.40275	16	2.18277
6	Ai Y_2015_The_Chinese	32.02	118.86	1	16.1024	1274.62	10.7857	6.95714	33.6286	rice	RFT	240	3	22.8	2.96118	16	2.18277
7	An Jingwen_2008_Effects_Chinese	41.92	123.08	1	8.9336	739.62	14.6214	7.1	30.6857	maize	EE	180	3	37.25	4.83789	27.99	3.81849
7	An Jingwen_2008_Effects_Chinese	41.92	123.08	1	8.9336	739.62	14.6214	7.1	30.6857	maize	EE	180	3	29.35	3.81186	28.56	3.89625
8	Arregui_2008_Strategies	42.85	-1.64	1	11.4168	905.519	23.8429	7.58571	29.5571	wheat	EE	120	3	54	7.01331	54	7.36685
8	Arregui_2008_Strategies	42.85	-1.64	1	11.4168	905.519	23.8429	7.58571	29.5571	wheat	RFT	120	3	51	6.62368	54	7.36685
9	Balik_2003_Nitrogen	50.14	14.39	1	9.92094	682.106	18.4643	6.72857	26.2071	maize	RES	120	4	41.5833	5.40068	40.9167	5.58198
9	Balik_2003_Nitrogen	50.14	14.39	1	9.92094	682.106	18.4643	6.72857	26.2071	maize	OF	120	4	45	5.84443	38.3333	5.22956
10	Banerjee, B_2002_Effects	28.62	77.18	1	24.4742	740.209	7.13571	7.49286	20.7714	rice	CF	120	3	40.25	5.22751	50.58	6.90029
10	Banerjee, B_2002_Effects	28.62	77.18	1	24.4742	740.209	7.13571	7.49286	20.7714	rice	CF	120	3	29.42	3.82096	21.75	2.9672
10	Banerjee, B_2002_Effects	28.62	77.18	1	24.4742	740.209	7.13571	7.49286	20.7714	wheat	CF	120	3	34.75	4.5132	41.17	5.61654
10	Banerjee, B_2002_Effects	28.62	77.18	1	24.4742	740.209	7.13571	7.49286	20.7714	wheat	CF	120	3	51.75	6.72109	46	6.27547
11	Bao Y_ 2015_The_Chinese	43.63	122.35	1	7.81353	451.241	9.48571	7.89286	15.5429	maize	EE	200	3	16.57	2.15205	11.53	1.57296
11	Bao Y_ 2015_The_Chinese	43.63	122.35	1	7.81353	451.241	9.48571	7.89286	15.5429	maize	EE	200	3	16.11	2.0923	11.53	1.57296
11	Bao Y_ 2015_The_Chinese	43.63	122.35	1	7.81353	451.241	9.48571	7.89286	15.5429	maize	EE	200	3	12.43	1.61436	11.53	1.57296
11	Bao Y_ 2015_The_Chinese	43.63	122.35	1	7.81353	451.241	9.48571	7.89286	15.5429	maize	EE	200	3	33.64	4.36903	32.48	4.43103
11	Bao Y_ 2015_The_Chinese	43.63	122.35	1	7.81353	451.241	9.48571	7.89286	15.5429	maize	EE	200	3	32.44	4.21318	32.48	4.43103
11	Bao Y_ 2015_The_Chinese	43.63	122.35	1	7.81353	451.241	9.48571	7.89286	15.5429	maize	EE	200	3	30.7	3.9872	32.48	4.43103
12	Blackmer, A. M_1988_Response	41.88	-93.07	1	9.86477	1067.1	14.7357	6.30714	40.7786	maize	EE	112	3	75	9.74071	61.6071	8.40464
12	Blackmer, A. M_1988_Response	41.88	-93.07	1	9.86477	1067.1	14.7357	6.30714	40.7786	maize	EE	224	3	45.5357	5.914	43.3036	5.90761
12	Blackmer, A. M_1988_Response	41.88	-93.07	2	9.86477	1067.1	14.7357	6.30714	40.7786	maize	EE	112	3	50.8929	6.60977	51.7857	7.06477
12	Blackmer, A. M_1988_Response	41.88	-93.07	2	9.86477	1067.1	14.7357	6.30714	40.7786	maize	EE	224	3	39.7321	5.16026	49.5536	6.76026
12	Blackmer, A. M_1988_Response	41.88	-93.07	3	9.86477	1067.1	14.7357	6.30714	40.7786	maize	EE	112	3	48.2143	6.26189	41.0714	5.6031
12	Blackmer, A. M_1988_Response	41.88	-93.07	3	9.86477	1067.1	14.7357	6.30714	40.7786	maize	EE	224	3	37.9464	4.92834	28.5714	3.89781
12	Blackmer, A. M_1988_Response	41.88	-93.07	1	9.86477	1067.1	14.7357	6.30714	40.7786	maize	EE	112	3	50.8929	6.60977	66.0714	9.01368
12	Blackmer, A. M_1988_Response	41.88	-93.07	1	9.86477	1067.1	14.7357	6.30714	40.7786	maize	EE	224	3	32.5893	4.23257	29.0179	3.95871
12	Blackmer, A. M_1988_Response	41.88	-93.07	2	9.86477	1067.1	14.7357	6.30714	40.7786	maize	EE	112	3	44.6429	5.79804	33.9286	4.62864
12	Blackmer, A. M_1988_Response	41.88	-93.07	2	9.86477	1067.1	14.7357	6.30714	40.7786	maize	EE	224	3	33.4821	4.34853	33.0357	4.50684
12	Blackmer, A. M_1988_Response	41.88	-93.07	3	9.86477	1067.1	14.7357	6.30714	40.7786	maize	EE	112	3	79.4643	10.3205	69.6429	9.5009
12	Blackmer, A. M_1988_Response	41.88	-93.07	3	9.86477	1067.1	14.7357	6.30714	40.7786	maize	EE	224	3	42.8571	5.56612	54.4643	7.43019
13	Blesh, J_2014_Retention	40.6	-90.28	1	11.6476	1070.13	13.0643	6.17857	33.8714	maize	CC	150	4	16.9	2.19491	27.2	3.71071
15	Brennan_2014_The	52.87	-6.94	3	9.52501	900.983	54.0857	6.11429	23.5643	wheat	RT	140	4	34.9	4.53268	37.37	5.09813
15	Brennan_2014_The	52.87	-6.94	3	9.52501	900.983	54.0857	6.11429	23.5643	wheat	RT	180	4	29.75	3.86382	34.35	4.68614
15	Brennan_2014_The	52.87	-6.94	3	9.52501	900.983	54.0857	6.11429	23.5643	wheat	RT	220	4	28.41	3.68978	31.24	4.26186
15	Brennan_2014_The	52.87	-6.94	3	9.52501	900.983	54.0857	6.11429	23.5643	wheat	RT	260	4	25.39	3.29756	28.24	3.85259
15	Brennan_2014_The	52.87	-6.94	3	9.52501	900.983	54.0857	6.11429	23.5643	wheat	RT	140	4	33.65	4.37033	37.37	5.09813
15	Brennan_2014_The	52.87	-6.94	3	9.52501	900.983	54.0857	6.11429	23.5643	wheat	RT	180	4	30.52	3.96382	34.35	4.68614
15	Brennan_2014_The	52.87	-6.94	3	9.52501	900.983	54.0857	6.11429	23.5643	wheat	RT	220	4	27.44	3.5638	31.24	4.26186
15	Brennan_2014_The	52.87	-6.94	3	9.52501	900.983	54.0857	6.11429	23.5643	wheat	RT	260	4	24.02	3.11962	28.24	3.85259
15	Brennan_2014_The	52.87	-6.94	3	9.52501	900.983	54.0857	6.11429	23.5643	wheat	RES	140	4	36.32	4.7171	37.37	5.09813
15	Brennan_2014_The	52.87	-6.94	3	9.52501	900.983	54.0857	6.11429	23.5643	wheat	RES	180	4	33.87	4.3989	34.35	4.68614
15	Brennan_2014_The	52.87	-6.94	3	9.52501	900.983	54.0857	6.11429	23.5643	wheat	RES	220	4	30.33	3.93914	31.24	4.26186
15	Brennan_2014_The	52.87	-6.94	3	9.52501	900.983	54.0857	6.11429	23.5643	wheat	RES	260	4	27.59	3.58328	28.24	3.85259
15	Brennan_2014_The	52.87	-6.94	3	9.52501	900.983	54.0857	6.11429	23.5643	wheat	RES	140	4	34.9	4.53268	37.37	5.09813
15	Brennan_2014_The	52.87	-6.94	3	9.52501	900.983	54.0857	6.11429	23.5643	wheat	RES	180	4	29.75	3.86382	34.35	4.68614
15	Brennan_2014_The	52.87	-6.94	3	9.52501	900.983	54.0857	6.11429	23.5643	wheat	RES	220	4	28.41	3.68978	31.24	4.26186
15	Brennan_2014_The	52.87	-6.94	3	9.52501	900.983	54.0857	6.11429	23.5643	wheat	RES	260	4	25.39	3.29756	28.24	3.85259
16	Cai Hong-guang_2012_Effect_Chinese	43.8	125.41	1	5.81623	750.287	18.1357	6.79286	24.9286	rice	RFR	190	3	55.7895	7.24572	34.7619	4.74233
16	Cai Hong-guang_2012_Effect_Chinese	43.8	125.41	1	5.81623	750.287	18.1357	6.79286	24.9286	rice	RFR	140	3	47.1429	6.12273	34.7619	4.74233
18	Cao N_2012_Effect_Chinese	43.95	125.24	1	6.00963	703.06	13.6	7.33571	24.4286	maize	EE	180	3	33.62	4.36644	22.29	3.04087
18	Cao N_2012_Effect_Chinese	43.95	125.24	1	6.00963	703.06	13.6	7.33571	24.4286	maize	EE	180	3	39.87	5.17816	22.29	3.04087
19	Cao_2018_Effects	30.9	121.4	1	16.8647	1376.39	14.6	7.26429	27.6929	rice	RES	225	3	24.6	3.19495	20.4	2.78303
20	Carter_1985_Spring	49.76	-112.85	16	6.29112	464.477	17.2071	7.16429	36.1357	wheat	ZT	100	3	20.3	2.63649	27.7	3.77892
20	Carter_1985_Spring	51.7	-105.47	4	2.89594	513.807	23.25	7	32.1	wheat	ZT	100	3	26.6	3.45471	23.8	3.24687
20	Carter_1985_Spring	51.7	-105.47	4	2.89594	513.807	23.25	7	32.1	wheat	ZT	100	3	20	2.59752	26.6	3.62886
20	Carter_1985_Spring	52.39	-108.83	2	2.75046	481.576	21.25	7.09286	30.4214	wheat	ZT	100	3	21.4	2.77935	24.7	3.36965
20	Carter_1985_Spring	52.39	-108.83	2	2.75046	481.576	21.25	7.09286	30.4214	wheat	ZT	100	3	31.2	4.05214	24.7	3.36965
20	Carter_1985_Spring	52.87	-104.62	12	1.69372	580.353	25.1857	7.02143	39.9	wheat	ZT	100	3	19.3	2.50661	15.7	2.14184
22	Chai Huiqing_2011_Effects_Chinese	28.98	112.94	1	18.1066	1538.52	17.2286	6.02857	32.95	rice	RFR	127.5	3	50.06	6.5016	27.78	3.78984
22	Chai Huiqing_2011_Effects_Chinese	28.98	112.94	1	18.1066	1538.52	17.2286	6.02857	32.95	rice	CF	150	3	39.8	5.16907	27.78	3.78984
22	Chai Huiqing_2011_Effects_Chinese	28.98	112.94	1	18.1066	1538.52	17.2286	6.02857	32.95	rice	EE	120	3	38.37	4.98335	27.78	3.78984
22	Chai Huiqing_2011_Effects_Chinese	28.98	112.94	1	18.1066	1538.52	17.2286	6.02857	32.95	rice	EE	144	3	39.51	5.13141	27.78	3.78984
23	Chen k_2009_Nirtrogen__Chinese	30.25	103.85	1	17.4621	1029.31	13.0714	7.09286	29.6571	rice	RT	120	3	44.67	5.80157	13.8	1.88264
23	Chen k_2009_Nirtrogen__Chinese	30.25	103.85	1	17.4621	1029.31	13.0714	7.09286	29.6571	wheat	RT	120	3	49.69	6.45355	28.11	3.83486
24	Chen Kai-lin_2014_Effect_Chinese	28.51	112.65	1	18.2185	1586.05	15.7143	5.96429	30.5143	rice	OF	135	3	67.2593	8.73537	59.5556	8.12476
24	Chen Kai-lin_2014_Effect_Chinese	28.51	112.65	1	18.2185	1586.05	15.7143	5.96429	30.5143	rice	EE	135	3	65.4074	8.49486	59.5556	8.12476
24	Chen Kai-lin_2014_Effect_Chinese	28.51	112.65	1	18.2185	1586.05	15.7143	5.96429	30.5143	rice	OF	135	3	87.7778	11.4002	75.2593	10.2671
24	Chen Kai-lin_2014_Effect_Chinese	28.51	112.65	1	18.2185	1586.05	15.7143	5.96429	30.5143	rice	EE	135	3	86.1481	11.1886	75.2593	10.2671
25	Chen Linan-2010_Effect_Chinese	46.97	127.62	2	2.80845	795.481	27.9643	6.49286	28.5786	rice	RFT	105	3	48.43	3.27	33.87	5.7
25	Chen Linan-2010_Effect_Chinese	46.97	127.62	2	2.80845	795.481	27.9643	6.49286	28.5786	rice	RFT	135	3	38.51	2.77	30.04	2.12
25	Chen Linan-2010_Effect_Chinese	46.97	127.62	2	2.80845	795.481	27.9643	6.49286	28.5786	rice	RFR	105	3	48.43	3.27	38.51	2.77
25	Chen Linan-2010_Effect_Chinese	46.97	127.62	2	2.80845	795.481	27.9643	6.49286	28.5786	rice	RFR	105	3	33.87	5.7	30.04	2.12
26	Chen Shunping_2006_Rules_Chinese	40.14	116.18	1	12.2405	585.971	9.10714	7.92143	19.9929	maize	RFR	180	3	33.4	4.33786	22.5	3.06952
27	Chen Xian-you_2010_Chinese	30.2	120.47	1	17.4508	1482.48	13.5429	6.55714	25.0857	rice	EE	240	3	36.8	4.77944	26.76	3.65068
27	Chen Xian-you_2010_Chinese	30.2	120.47	1	17.4508	1482.48	13.5429	6.55714	25.0857	rice	EE	168	3	40.73	5.28986	26.76	3.65068
27	Chen Xian-you_2010_Chinese	30.2	120.47	1	17.4508	1482.48	13.5429	6.55714	25.0857	rice	RFR	168	3	22.34	2.90143	26.76	3.65068
27	Chen Xian-you_2010_Chinese	30.2	120.47	1	17.4508	1482.48	13.5429	6.55714	25.0857	rice	RFR	168	3	40.73	5.28986	36.8	5.02037
27	Chen Xian-you_2010_Chinese	30.28	120.55	1	17.2881	1492.52	15.0071	6.72143	28.2643	rice	EE	210	3	27.38	3.55601	11.18	1.52521
27	Chen Xian-you_2010_Chinese	30.28	120.55	1	17.2881	1492.52	15.0071	6.72143	28.2643	rice	EE	210	3	26.7	3.46769	11.18	1.52521
27	Chen Xian-you_2010_Chinese	30.28	120.55	1	17.2881	1492.52	15.0071	6.72143	28.2643	rice	EE	210	3	15.45	2.00659	11.18	1.52521
27	Chen Xian-you_2010_Chinese	30.28	120.55	1	17.2881	1492.52	15.0071	6.72143	28.2643	rice	EE	210	3	12.77	1.65852	11.18	1.52521
28	Chen,X_2010_Effect__Chinese	30.28	120.55	1	17.2881	1492.52	15.0071	6.72143	28.2643	rice	EE	210	3	27.38	3.55601	11.18	1.52521
28	Chen,X_2010_Effect__Chinese	30.28	120.55	1	17.2881	1492.52	15.0071	6.72143	28.2643	rice	EE	210	3	26.57	3.45081	11.18	1.52521
28	Chen,X_2010_Effect__Chinese	30.28	120.55	1	17.2881	1492.52	15.0071	6.72143	28.2643	rice	EE	210	3	15.45	2.00659	11.18	1.52521
28	Chen,X_2010_Effect__Chinese	30.28	120.55	1	17.2881	1492.52	15.0071	6.72143	28.2643	rice	EE	210	3	12.77	1.65852	11.18	1.52521
28	Chen,X_2010_Effect__Chinese	30.28	120.55	1	17.2881	1492.52	15.0071	6.72143	28.2643	rice	EE	210	3	27.9	3.62354	6.64	0.90585
28	Chen,X_2010_Effect__Chinese	30.28	120.55	1	17.2881	1492.52	15.0071	6.72143	28.2643	rice	EE	210	3	19.9	2.58454	6.64	0.90585
28	Chen,X_2010_Effect__Chinese	30.28	120.55	1	17.2881	1492.52	15.0071	6.72143	28.2643	rice	EE	210	3	20.67	2.68454	6.64	0.90585
29	Chen,X_2010_Effect_Chinese	30.28	120.55	1	17.2881	1492.52	15.0071	6.72143	28.2643	rice	EE	210	3	12.17	1.58059	6.64	0.90585
30	Chen_2006_Synchronizing	40.01	116.19	2	12.4182	533.342	17.4643	6.96429	20.0429	wheat	RFR	55	3	67.3	8.74066	19.1	2.60568
30	Chen_2006_Synchronizing	40.01	116.19	2	12.4182	533.342	17.4643	6.96429	20.0429	wheat	RFR	65	3	66.3	8.61079	18.2	2.4829
31	Chen_2019_Winter	35.7	108.2	2	10.4086	621.017	10.7357	8.19286	27.65	wheat	CC	150	3	27.5	3.57159	13.7	1.869
31	Chen_2019_Winter	35.7	108.2	2	10.4086	621.017	10.7357	8.19286	27.65	wheat	CC	150	3	30.8	4.00019	13.7	1.869
31	Chen_2019_Winter	35.7	108.2	2	10.4086	621.017	10.7357	8.19286	27.65	wheat	CC	150	3	34.3	4.45475	13.7	1.869
31	Chen_2019_Winter	35.7	108.2	2	10.4086	621.017	10.7357	8.19286	27.65	wheat	CC	150	3	56.3	7.31203	41.3	5.63428
31	Chen_2019_Winter	35.7	108.2	2	10.4086	621.017	10.7357	8.19286	27.65	wheat	CC	150	3	66.7	8.66274	41.3	5.63428
31	Chen_2019_Winter	35.7	108.2	2	10.4086	621.017	10.7357	8.19286	27.65	wheat	CC	150	3	61.9	8.03933	41.3	5.63428
31	Chen_2019_Winter	35.7	108.2	2	10.4086	621.017	10.7357	8.19286	27.65	wheat	CC	150	3	68.1	8.84457	60.2	8.21268
31	Chen_2019_Winter	35.7	108.2	2	10.4086	621.017	10.7357	8.19286	27.65	wheat	CC	150	3	87.1	11.3122	60.2	8.21268
31	Chen_2019_Winter	35.7	108.2	2	10.4086	621.017	10.7357	8.19286	27.65	wheat	CC	150	3	87	11.2992	60.2	8.21268
31	Chen_2019_Winter	35.7	108.2	2	10.4086	621.017	10.7357	8.19286	27.65	wheat	CC	150	3	67.7	8.79261	63.5	8.66287
31	Chen_2019_Winter	35.7	108.2	2	10.4086	621.017	10.7357	8.19286	27.65	wheat	CC	150	3	79.4	10.3122	63.5	8.66287
31	Chen_2019_Winter	35.7	108.2	2	10.4086	621.017	10.7357	8.19286	27.65	wheat	CC	150	3	83.2	10.8057	63.5	8.66287
31	Chen_2019_Winter	35.7	108.2	2	10.4086	621.017	10.7357	8.19286	27.65	wheat	CC	150	3	67.9	8.81859	64.1	8.74473
31	Chen_2019_Winter	35.7	108.2	2	10.4086	621.017	10.7357	8.19286	27.65	wheat	CC	150	3	75.3	9.77967	64.1	8.74473
31	Chen_2019_Winter	35.7	108.2	2	10.4086	621.017	10.7357	8.19286	27.65	wheat	CC	150	3	80	10.3901	64.1	8.74473
32	Christianson_1990_Fate	13.25	2.3	3	29.0977	355.096	2.68571	5.21429	8.90714	wheat	RFP	90	2	31	4.02616	31.3	4.27005
32	Christianson_1990_Fate	13.25	2.3	3	29.0977	355.096	2.68571	5.21429	8.90714	wheat	RFT	90	2	31.3	4.06512	26.7	3.6425
33	Corbeels_1999_Fate	33.85	-5.57	2	17.4853	563.49	10.3214	7.79286	34.4286	wheat	RFT	100	3	30.7	2.6	24.2	2.8
34	Cui_2007_On-farm	35.67	116.78	2	14.6183	688.2	5.73571	7.8	26.1857	wheat	RFR	130	3	44	5	18	2
35	Cui_2010_In-season	37.4	117.7	1	14.1942	613.684	7.62143	7.89286	26.1071	wheat	RFR	164	4	35	4.54566	22	3.00131
35	Cui_2010_In-season	37.4	117.7	1	14.1942	613.684	7.62143	7.89286	26.1071	wheat	RFR	115	4	56	7.27306	19	2.59204
35	Cui_2010_In-season	37.4	117.7	1	14.1942	613.684	7.62143	7.89286	26.1071	wheat	RFR	92	4	64	8.31207	17	2.31919
35	Cui_2010_In-season	37.4	117.7	1	14.1942	613.684	7.62143	7.89286	26.1071	wheat	RFR	98	4	44	5.71455	15	2.04635
35	Cui_2010_In-season	37.4	117.7	1	14.1942	613.684	7.62143	7.89286	26.1071	wheat	RFR	171	4	29	3.76641	12	1.63708
35	Cui_2010_In-season	37.4	117.7	1	14.1942	613.684	7.62143	7.89286	26.1071	wheat	RFR	140	4	41	5.32492	16	2.18277
35	Cui_2010_In-season	37.4	117.7	1	14.1942	613.684	7.62143	7.89286	26.1071	wheat	RFR	71	4	50	6.49381	15	2.04635
35	Cui_2010_In-season	37.4	117.7	1	14.1942	613.684	7.62143	7.89286	26.1071	wheat	RFR	133	4	63	8.1822	22	3.00131
35	Cui_2010_In-season	37.4	117.7	1	14.1942	613.684	7.62143	7.89286	26.1071	wheat	RFR	162	4	45	5.84443	21	2.86489
36	Cui_2011_Using	37.4	117.7	1	14.1942	613.684	7.62143	7.89286	26.1071	wheat	RFR	117	3	47	6.10418	20	2.72846
36	Cui_2011_Using	37.4	117.7	1	14.1942	613.684	7.62143	7.89286	26.1071	wheat	RFR	117	3	58	7.53282	24	3.27416
37	Dang,j_2008_Effect_Chinese	36.19	111.49	1	12.9297	648.886	10.4143	8	18.7286	wheat	EE	225	4	29.05	3.7729	25.24	3.44332
38	De Antoni Migliorati_2014_Assessing	-26.57	151.83	1	18.8491	694.622	16.8286	6.22857	39.7071	wheat	EE	80	4	35.7	2.4	33.8	2.9
38	De Antoni Migliorati_2014_Assessing	-26.57	151.83	1	18.8491	694.622	16.8286	6.22857	39.7071	maize	EE	160	4	52.9	5.4	51.9	3.8
40	Delgado_1996_Mitigation	40.57	-105	1	8.84262	567.522	10.5429	7.62143	30.85	wheat	EE	90	3	79	10.2602	68.8889	9.39804
40	Delgado_1996_Mitigation	40.57	-105	1	8.84262	567.522	10.5429	7.62143	30.85	wheat	EE	90	3	63.5556	8.25435	68.8889	9.39804
41	Deng Mei-hua_2005_Optimization_Chinese	31.55	120.7	1	16.5827	1252.39	14.2143	7.22143	32.55	rice	RFP	100	4	45.25	5.8769	35.31	4.8171
41	Deng Mei-hua_2005_Optimization_Chinese	31.55	120.7	1	16.5827	1252.39	14.2143	7.22143	32.55	rice	RFP	150	4	34.71	4.508	31.78	4.33553
41	Deng Mei-hua_2005_Optimization_Chinese	31.55	120.7	1	16.5827	1252.39	14.2143	7.22143	32.55	rice	RFP	200	4	22.69	2.94689	23.71	3.23459
41	Deng Mei-hua_2005_Optimization_Chinese	31.55	120.7	1	16.5827	1252.39	14.2143	7.22143	32.55	rice	RFP	250	4	22.378	2.90637	24.66	3.3642
41	Deng Mei-hua_2005_Optimization_Chinese	31.55	120.7	1	16.5827	1252.39	14.2143	7.22143	32.55	wheat	RFP	100	4	41.1	5.33791	43.63	5.95214
41	Deng Mei-hua_2005_Optimization_Chinese	31.55	120.7	1	16.5827	1252.39	14.2143	7.22143	32.55	wheat	RFP	150	4	44.19	5.73923	32.01	4.36691
41	Deng Mei-hua_2005_Optimization_Chinese	31.55	120.7	1	16.5827	1252.39	14.2143	7.22143	32.55	wheat	RFP	200	4	36.95	4.79892	30.17	4.11589
41	Deng Mei-hua_2005_Optimization_Chinese	31.55	120.7	1	16.5827	1252.39	14.2143	7.22143	32.55	wheat	RFP	250	4	33.48	4.34825	26.55	3.62204
42	Diez, J_2004_Impact	41.44	2.19	1	15.4522	462.189	23.7357	7.1	30.0643	maize	OF	170	3	37.6	4.88334	27.6	3.76528
43	Diez_1997_Nitrate	40.31	-3.43	3	14.5558	503.794	12.6786	7.77857	25.5929	maize	EE	150	3	43.3333	5.62797	30	4.0927
43	Diez_1997_Nitrate	40.31	-3.43	3	14.5558	503.794	12.6786	7.77857	25.5929	maize	OF	150	3	56	7.27306	56.6667	7.73065
43	Diez_1997_Nitrate	40.31	-3.43	3	14.5558	503.794	12.6786	7.77857	25.5929	maize	EE	150	3	11.3333	1.47193	23.3333	3.18321
43	Diez_1997_Nitrate	40.31	-3.43	3	14.5558	503.794	12.6786	7.77857	25.5929	maize	OF	150	3	36.6667	4.76213	23.3333	3.18321
43	Diez_1997_Nitrate	40.31	-3.43	3	14.5558	503.794	12.6786	7.77857	25.5929	wheat	EE	100	3	53	6.88344	74	10.0953
43	Diez_1997_Nitrate	40.31	-3.43	3	14.5558	503.794	12.6786	7.77857	25.5929	wheat	OF	100	3	20	2.59752	74	10.0953
43	Diez_1997_Nitrate	40.31	-3.43	3	14.5558	503.794	12.6786	7.77857	25.5929	wheat	EE	100	3	58	7.53282	69	9.4132
43	Diez_1997_Nitrate	40.31	-3.43	3	14.5558	503.794	12.6786	7.77857	25.5929	wheat	OF	100	3	54	7.01331	69	9.4132
43	Diez_1997_Nitrate	40.31	-3.43	3	14.5558	503.794	12.6786	7.77857	25.5929	maize	EE	150	3	52	6.75356	58	7.91255
43	Diez_1997_Nitrate	40.31	-3.43	3	14.5558	503.794	12.6786	7.77857	25.5929	maize	OF	150	3	49.3333	6.40722	58	7.91255
43	Diez_1997_Nitrate	40.31	-3.43	3	14.5558	503.794	12.6786	7.77857	25.5929	maize	EE	150	3	12	1.55851	2	0.272846
43	Diez_1997_Nitrate	40.31	-3.43	3	14.5558	503.794	12.6786	7.77857	25.5929	maize	OF	150	3	16	2.07802	50	6.82116
44	Diez_2006_Nitrate	40.44	-3.76	3	14.7165	446.836	16.4357	7.2	23.0143	maize	RFR	150	3	80.5778	10.4651	49.0322	6.68913
44	Diez_2006_Nitrate	40.44	-3.76	3	14.7165	446.836	16.4357	7.2	23.0143	maize	RFR	130	3	84.265	10.944	49.6298	6.77066
45	D??ez-L??pez_2008_Effect	40.31	-3.43	2	14.5558	503.794	12.6786	7.77857	25.5929	maize	EE	160	3	66.875	8.68547	63.125	8.61171
45	D??ez-L??pez_2008_Effect	40.31	-3.43	2	14.5558	503.794	12.6786	7.77857	25.5929	maize	EE	200	3	72	9.35108	69	9.4132
45	D??ez-L??pez_2008_Effect	40.31	-3.43	2	14.5558	503.794	12.6786	7.77857	25.5929	maize	EE	220	3	54.5455	7.08415	50.4545	6.88317
45	D??ez-L??pez_2008_Effect	40.31	-3.43	2	14.5558	503.794	12.6786	7.77857	25.5929	maize	EE	260	3	55	7.14319	49.6154	6.76869
46	Dillon_2012_Nitrogen	30.47	-91.23	2	20.0849	1451.11	10.7786	6.36429	27.1786	rice	EE	168	3	65	8.44195	59	8.04897
46	Dillon_2012_Nitrogen	30.47	-91.23	2	20.0849	1451.11	10.7786	6.36429	27.1786	rice	EE	168	3	68	8.83158	59	8.04897
46	Dillon_2012_Nitrogen	30.47	-91.23	2	20.0849	1451.11	10.7786	6.36429	27.1786	rice	EE	168	3	43	5.58467	48	6.54831
46	Dillon_2012_Nitrogen	30.47	-91.23	2	20.0849	1451.11	10.7786	6.36429	27.1786	rice	EE	168	3	49	6.36393	48	6.54831
47	Ding Yan_2015_Characteristics_Chinese	34.06	108.03	6	11.0044	1323.31	21.2786	5.90714	17.8214	wheat	RFR	165	3	70.4	9.14328	38.1	5.19772
47	Ding Yan_2015_Characteristics_Chinese	34.06	108.03	6	11.0044	1323.31	21.2786	5.90714	17.8214	wheat	RFR	330	3	55.1	7.15618	38.1	5.19772
47	Ding Yan_2015_Characteristics_Chinese	34.06	108.03	6	11.0044	1323.31	21.2786	5.90714	17.8214	wheat	RES	330	3	66.3	8.61079	38.1	5.19772
48	Ding Zhe-li_2010_Research_Chinese	30.12	112.8	1	17.3989	1307.94	15.9214	7.29286	37.15	rice	CF	150	3	34.8	4.51969	25.73	3.51017
48	Ding Zhe-li_2010_Research_Chinese	30.12	112.8	1	17.3989	1307.94	15.9214	7.29286	37.15	rice	RES	165	3	40.1	5.20803	25.23	3.44196
49	Ding_2015_Nitrous	35	114.4	1	15.5465	612.442	4.90714	8.38571	14.1071	wheat	EE	200	3	29.2	1	28.8	0.8
49	Ding_2015_Nitrous	35	114.4	1	15.5465	612.442	4.90714	8.38571	14.1071	wheat	EE	200	3	29.3	0.9	28.8	0.8
49	Ding_2015_Nitrous	35	114.4	1	15.5465	612.442	4.90714	8.38571	14.1071	wheat	EE	200	3	31.2	1.2	28.8	0.8
50	Diwakar, J_2014_Effect	29.67	77.7	1	23.5708	1109.07	9.12857	7.22857	28.9929	rice	CF	60	3	67.55	8.77313	55.45	7.56467
50	Diwakar, J_2014_Effect	29.67	77.7	1	23.5708	1109.07	9.12857	7.22857	28.9929	rice	CF	60	3	65.07	8.45104	55.45	7.56467
50	Diwakar, J_2014_Effect	29.67	77.7	1	23.5708	1109.07	9.12857	7.22857	28.9929	rice	CF	60	3	59.07	7.67178	55.45	7.56467
50	Diwakar, J_2014_Effect	29.67	77.7	1	23.5708	1109.07	9.12857	7.22857	28.9929	rice	CF	60	3	50.1	6.50679	55.45	7.56467
50	Diwakar, J_2014_Effect	29.67	77.7	1	23.5708	1109.07	9.12857	7.22857	28.9929	rice	CF	60	3	62.4	8.10427	55.45	7.56467
51	Dong_2015_Effects	28.89	121.1	3	17.0313	1662.78	18.9286	5.7	32.5714	rice	RFR	180	3	20.4	1.3	12.1	0.2
51	Dong_2015_Effects	28.89	121.1	3	17.0313	1662.78	18.9286	5.7	32.5714	rice	RFR	180	3	30.2	4.3	18.7	1.1
51	Dong_2015_Effects	28.89	121.1	3	17.0313	1662.78	18.9286	5.7	32.5714	rice	RFR	180	3	36.2	2.2	22.2	2
52	Du An-gang_2003_Transformation_Chinese	20.01	110.38	1	24.7315	1529.2	17.9571	5.9	35.8571	maize	EE	150	3	41.8	5.42882	26.1	3.56065
52	Du An-gang_2003_Transformation_Chinese	20.01	110.38	1	24.7315	1529.2	17.9571	5.9	35.8571	maize	EE	225	3	31.4	4.07811	26.1	3.56065
52	Du An-gang_2003_Transformation_Chinese	20.01	110.38	1	24.7315	1529.2	17.9571	5.9	35.8571	maize	EE	150	3	37.3	4.84438	26.1	3.56065
52	Du An-gang_2003_Transformation_Chinese	20.01	110.38	1	24.7315	1529.2	17.9571	5.9	35.8571	maize	EE	150	3	26.3	3.41574	26.1	3.56065
52	Du An-gang_2003_Transformation_Chinese	20.01	110.38	1	24.7315	1529.2	17.9571	5.9	35.8571	maize	RFT	150	3	41.8	5.42882	26.1	3.56065
52	Du An-gang_2003_Transformation_Chinese	20.01	110.38	1	24.7315	1529.2	17.9571	5.9	35.8571	maize	RFT	225	3	31.4	4.07811	26.1	3.56065
53	Du Jun_2016_Effects_Chinese	33.08	115.23	1	16.3357	959.455	7.52857	7.55714	38.4357	rice	EE	180	3	42.9	5.57169	33.8	4.6111
53	Du Jun_2016_Effects_Chinese	33.08	115.23	1	16.3357	959.455	7.52857	7.55714	38.4357	rice	EE	135	3	49.9	6.48082	33.8	4.6111
53	Du Jun_2016_Effects_Chinese	33.08	115.23	1	16.3357	959.455	7.52857	7.55714	38.4357	rice	EE	90	3	68.3	8.87054	33.8	4.6111
53	Du Jun_2016_Effects_Chinese	33.08	115.23	1	16.3357	959.455	7.52857	7.55714	38.4357	rice	RFR	135	3	41.4	5.37687	33.8	4.6111
53	Du Jun_2016_Effects_Chinese	33.08	115.23	1	16.3357	959.455	7.52857	7.55714	38.4357	rice	RFR	90	3	47.7	6.19509	33.8	4.6111
53	Du Jun_2016_Effects_Chinese	33.08	115.23	1	16.3357	959.455	7.52857	7.55714	38.4357	rice	RFR	135	3	49.9	6.48082	33.8	4.6111
53	Du Jun_2016_Effects_Chinese	33.08	115.23	1	16.3357	959.455	7.52857	7.55714	38.4357	rice	RFR	90	3	68.3	8.87054	33.8	4.6111
54	Du,J_2016_Effect_Chinese	32.18	114.53	1	16.2455	921.079	9.17143	6.92857	34.4571	wheat	EE	180	3	48.5	6.29899	37.1	5.0613
54	Du,J_2016_Effect_Chinese	32.18	114.53	1	16.2455	921.079	9.17143	6.92857	34.4571	wheat	EE	180	3	55.1	7.15618	37.1	5.0613
54	Du,J_2016_Effect_Chinese	32.18	114.53	1	16.2455	921.079	9.17143	6.92857	34.4571	wheat	EE	180	3	50.8	6.59771	37.1	5.0613
55	Duan Yinghua_2014_Nitrogen	40.14	116.18	15	11.8543	590.28	9.10714	7.92143	19.9929	maize	CF	150	3	54.4	7.06526	42.4667	5.79344
55	Duan Yinghua_2014_Nitrogen	40.14	116.18	15	11.8543	590.28	9.10714	7.92143	19.9929	maize	CF	165	3	47.5152	6.17108	44.1212	6.01916
55	Duan Yinghua_2014_Nitrogen	40.14	116.18	15	11.8543	590.28	9.10714	7.92143	19.9929	maize	CF	165	3	64	8.31207	50.6667	6.91211
55	Duan Yinghua_2014_Nitrogen	40.14	116.18	15	11.8543	590.28	9.10714	7.92143	19.9929	maize	CF	190	3	43.9474	5.70771	28.7895	3.92755
55	Duan Yinghua_2014_Nitrogen	40.14	116.18	15	11.8543	590.28	9.10714	7.92143	19.9929	wheat	CF	165	3	48	6.23405	55	7.50328
55	Duan Yinghua_2014_Nitrogen	40.14	116.18	15	11.8543	590.28	9.10714	7.92143	19.9929	wheat	CF	165	3	63	8.1822	59	8.04897
55	Duan Yinghua_2014_Nitrogen	40.14	116.18	15	11.8543	590.28	9.10714	7.92143	19.9929	wheat	CF	190	3	45	5.84443	31	4.22912
55	Duan Yinghua_2014_Nitrogen	26.8	111.9	15	18.2546	1534.64	14.0429	5.66429	32.7214	wheat	CF	190	3	45	5.84443	31	4.22912
55	Duan Yinghua_2014_Nitrogen	26.8	111.9	15	18.2546	1534.64	14.0429	5.66429	32.7214	wheat	RES	190	3	37	4.80542	31	4.22912
55	Duan Yinghua_2014_Nitrogen	34.29	108	15	13.3434	925.551	7.52857	7.79286	28.1	wheat	CF	165	3	63	8.1822	59	8.04897
55	Duan Yinghua_2014_Nitrogen	34.29	108	15	13.3434	925.551	7.52857	7.79286	28.1	wheat	RES	165	3	51	6.62368	59	8.04897
55	Duan Yinghua_2014_Nitrogen	34.8	113.71	15	16.0094	614.864	7.62143	7.96429	19.9429	wheat	CF	165	3	48	6.23405	55	7.50328
55	Duan Yinghua_2014_Nitrogen	34.8	113.71	15	16.0094	614.864	7.62143	7.96429	19.9429	wheat	RES	165	3	43	5.58467	55	7.50328
55	Duan Yinghua_2014_Nitrogen	40.14	116.18	15	11.8543	590.28	9.10714	7.92143	19.9929	wheat	CF	150	3	42	5.4548	49	6.68474
55	Duan Yinghua_2014_Nitrogen	40.14	116.18	15	11.8543	590.28	9.10714	7.92143	19.9929	wheat	RES	150	3	48	6.23405	49	6.68474
56	Fan_2004_Fertilization	34.6	107.6	1	11.0839	696.957	12.2714	6.99286	21.95	wheat	EE	150	3	44	5.71455	40.33	5.50195
56	Fan_2004_Fertilization	34.6	107.6	2	11.0839	696.957	12.2714	6.99286	21.95	wheat	EE	162	3	41.58	5.40025	36.2	4.93852
56	Fan_2004_Fertilization	34.6	107.6	3	11.0839	696.957	12.2714	6.99286	21.95	wheat	EE	180	3	47.76	6.20288	41.51	5.66293
57	Fang_2015_Effect_Chinese	45.8	126.59	1	4.41884	696.489	39.4	6.59286	33.5786	maize	EE	120	3	23.56	6.71	28.36	6.5
57	Fang_2015_Effect_Chinese	45.8	126.59	1	4.41884	696.489	39.4	6.59286	33.5786	maize	EE	120	3	21.13	3.75	28.36	6.5
57	Fang_2015_Effect_Chinese	45.8	126.59	1	4.41884	696.489	39.4	6.59286	33.5786	maize	EE	120	3	20.62	8.62	28.36	6.5
57	Fang_2015_Effect_Chinese	45.8	126.59	1	4.41884	696.489	39.4	6.59286	33.5786	maize	EE	120	3	32.55	7.65	28.36	6.5
57	Fang_2015_Effect_Chinese	45.8	126.59	1	4.41884	696.489	39.4	6.59286	33.5786	maize	EE	120	3	32.53	6.24	28.36	6.5
57	Fang_2015_Effect_Chinese	45.8	126.59	1	4.41884	696.489	39.4	6.59286	33.5786	maize	EE	120	3	33.79	6	28.36	6.5
57	Fang_2015_Effect_Chinese	45.8	126.59	1	4.41884	696.489	39.4	6.59286	33.5786	maize	EE	120	3	8.58	2.32	28.36	6.5
58	Farzadfar_2021_Rye	52.14	-106.64	3	3.04748	491.702	33.6786	7.15714	25.15	maize	CC	300	3	23.0496	2.99359	21.6312	2.951
58	Farzadfar_2021_Rye	52.14	-106.64	3	3.04748	491.702	33.6786	7.15714	25.15	maize	CC	300	3	19.8582	2.57911	13.1206	1.78995
58	Farzadfar_2021_Rye	52.14	-106.64	3	3.04748	491.702	33.6786	7.15714	25.15	maize	CC	300	3	19.8582	2.57911	14.8936	2.03183
59	Feng Zhao-bin_2016_Effects_Chinese	26.43	115.29	2	19.1283	1787.62	11.6714	5.79286	27.0214	rice	RFT	150	3	23.98	3.11443	48.77	6.65336
59	Feng Zhao-bin_2016_Effects_Chinese	26.43	115.29	2	19.1283	1787.62	11.6714	5.79286	27.0214	rice	EE	150	3	57.85	7.51333	48.77	6.65336
59	Feng Zhao-bin_2016_Effects_Chinese	26.43	115.29	2	19.1283	1787.62	11.6714	5.79286	27.0214	rice	RFR	150	3	53.93	7.00422	57.85	7.89208
59	Feng Zhao-bin_2016_Effects_Chinese	26.43	115.29	2	19.1283	1787.62	11.6714	5.79286	27.0214	rice	RFT	180	3	33.01	4.28721	45.42	6.19634
59	Feng Zhao-bin_2016_Effects_Chinese	26.43	115.29	2	19.1283	1787.62	11.6714	5.79286	27.0214	rice	EE	180	3	47.64	6.1873	45.42	6.19634
59	Feng Zhao-bin_2016_Effects_Chinese	26.43	115.29	2	19.1283	1787.62	11.6714	5.79286	27.0214	rice	RFR	180	3	50.91	6.61199	47.64	6.4992
59	Feng Zhao-bin_2016_Effects_Chinese	28.42	115.87	2	18.7518	1756.21	9.35714	5.69286	33.5429	rice	RFT	150	3	30.68	3.9846	42.87	5.84846
59	Feng Zhao-bin_2016_Effects_Chinese	28.42	115.87	2	18.7518	1756.21	9.35714	5.69286	33.5429	rice	EE	150	3	37.28	4.84178	42.87	5.84846
59	Feng Zhao-bin_2016_Effects_Chinese	28.42	115.87	2	18.7518	1756.21	9.35714	5.69286	33.5429	rice	RFR	150	3	55.58	7.21852	37.28	5.08586
59	Feng Zhao-bin_2016_Effects_Chinese	28.42	115.87	2	18.7518	1756.21	9.35714	5.69286	33.5429	rice	RFT	180	3	34.5	4.48073	45.75	6.24136
59	Feng Zhao-bin_2016_Effects_Chinese	28.42	115.87	2	18.7518	1756.21	9.35714	5.69286	33.5429	rice	EE	180	3	41.38	5.37427	45.75	6.24136
59	Feng Zhao-bin_2016_Effects_Chinese	28.42	115.87	2	18.7518	1756.21	9.35714	5.69286	33.5429	rice	RFR	180	3	39.11	5.07946	41.38	5.64519
60	Fillery_1986_Ammonia	15.68	120.89	1	25.9353	2330.14	11.8857	6.62143	41.9571	rice	EE	58	3	53.6	6.96136	46.9	6.39825
60	Fillery_1986_Ammonia	15.68	120.89	1	25.9353	2330.14	11.8857	6.62143	41.9571	rice	EE	58	3	43.4	5.63662	42.6	5.81163
61	Fillery_1986_Effect	15.68	120.89	1	25.9353	2330.14	11.8857	6.62143	41.9571	rice	EE	90	4	57.5138	7.46967	54.2328	7.39861
61	Fillery_1986_Effect	15.68	120.89	1	25.9353	2330.14	11.8857	6.62143	41.9571	rice	RFT	90	4	70.0904	9.10308	54.2328	7.39861
61	Fillery_1986_Effect	15.68	120.89	1	25.9353	2330.14	11.8857	6.62143	41.9571	rice	RFP	90	4	79.6593	10.3458	54.2328	7.39861
62	Fredrickson_1982_Availability	46.75	-117.19	1	9.50803	627.482	19.8071	6.29286	22.6714	wheat	ZT	168	3	64.6	8.39	52	7.09401
62	Fredrickson_1982_Availability	46.75	-117.19	1	9.50803	627.482	19.8071	6.29286	22.6714	wheat	ZT	112	3	34.9	4.53268	28.2	3.84713
63	Fu Yongqiang_2015_Effect_Chinese	30.87	105.38	1	13.5347	532.208	11.5857	5.99286	26.5071	maize	EE	225	3	44.26	5.74832	32.92	4.49105
63	Fu Yongqiang_2015_Effect_Chinese	30.87	105.38	1	13.5347	532.208	11.5857	5.99286	26.5071	maize	EE	225	3	35.09	4.55735	32.92	4.49105
63	Fu Yongqiang_2015_Effect_Chinese	30.87	105.38	1	13.5347	532.208	11.5857	5.99286	26.5071	maize	EE	225	3	33.75	4.38332	32.92	4.49105
63	Fu Yongqiang_2015_Effect_Chinese	30.87	105.38	1	13.5347	532.208	11.5857	5.99286	26.5071	maize	EE	225	3	39.71	5.15738	32.92	4.49105
63	Fu Yongqiang_2015_Effect_Chinese	30.87	105.38	1	13.5347	532.208	11.5857	5.99286	26.5071	maize	EE	225	3	35.57	4.61969	32.92	4.49105
63	Fu Yongqiang_2015_Effect_Chinese	30.87	105.38	1	13.5347	532.208	11.5857	5.99286	26.5071	maize	EE	225	3	35.03	4.54956	32.92	4.49105
63	Fu Yongqiang_2015_Effect_Chinese	30.87	105.38	1	13.5347	532.208	11.5857	5.99286	26.5071	maize	RFT	225	3	39.71	5.15738	32.92	4.49105
63	Fu Yongqiang_2015_Effect_Chinese	30.87	105.38	1	13.5347	532.208	11.5857	5.99286	26.5071	maize	RFT	225	3	35.57	4.61969	32.92	4.49105
63	Fu Yongqiang_2015_Effect_Chinese	30.87	105.38	1	13.5347	532.208	11.5857	5.99286	26.5071	maize	RFT	225	3	35.03	4.54956	32.92	4.49105
63	Fu Yongqiang_2015_Effect_Chinese	30.87	105.38	1	13.5347	532.208	11.5857	5.99286	26.5071	maize	RFT	225	3	38.24	4.96646	32.92	4.49105
64	Fu Yue-jun_2016_Effects_Chinese	30.55	103.65	1	16.9725	871.38	18.4	7.16429	29.0643	rice	EE	150	3	48.08	6.24444	44.85	6.11858
64	Fu Yue-jun_2016_Effects_Chinese	30.55	103.65	1	16.9725	871.38	18.4	7.16429	29.0643	rice	EE	150	3	56.17	7.29514	44.85	6.11858
64	Fu Yue-jun_2016_Effects_Chinese	30.55	103.65	1	16.9725	871.38	18.4	7.16429	29.0643	rice	EE	150	3	69.16	8.98223	44.85	6.11858
64	Fu Yue-jun_2016_Effects_Chinese	30.55	103.65	1	16.9725	871.38	18.4	7.16429	29.0643	rice	EE	150	3	65.34	8.48611	44.85	6.11858
64	Fu Yue-jun_2016_Effects_Chinese	30.55	103.65	1	16.9725	871.38	18.4	7.16429	29.0643	rice	EE	150	3	63.07	8.19129	44.85	6.11858
65	Gabriel, J. L_2016_Nitrogen	40.32	-3.57	1	15.3079	454.01	12.5143	7.80714	24.9714	maize	CC	130	4	63.8	8.2861	64.8	8.84022
65	Gabriel, J. L_2016_Nitrogen	40.32	-3.57	1	15.3079	454.01	12.5143	7.80714	24.9714	maize	CC	130	4	58.3	7.57178	64.8	8.84022
65	Gabriel, J. L_2016_Nitrogen	40.32	-3.57	1	15.3079	454.01	12.5143	7.80714	24.9714	maize	CC	130	4	71.3	9.26017	72.3	9.8634
65	Gabriel, J. L_2016_Nitrogen	40.32	-3.57	1	15.3079	454.01	12.5143	7.80714	24.9714	maize	CC	130	4	68.2	8.85755	72.3	9.8634
66	Gabriel, J_2011_Replacing	40.32	-3.57	1	15.3079	454.01	12.5143	7.80714	24.9714	maize	CC	210	4	40	5.19505	47	6.41189
66	Gabriel, J_2011_Replacing	40.32	-3.57	1	15.3079	454.01	12.5143	7.80714	24.9714	maize	CC	210	4	46.2	6.00028	47	6.41189
66	Gabriel, J_2011_Replacing	40.32	-3.57	1	15.3079	454.01	12.5143	7.80714	24.9714	maize	CC	210	4	47.1	6.11717	49	6.68474
66	Gabriel, J_2011_Replacing	40.32	-3.57	1	15.3079	454.01	12.5143	7.80714	24.9714	maize	CC	210	4	51.2	6.64966	49	6.68474
66	Gabriel, J_2011_Replacing	40.32	-3.57	1	15.3079	454.01	12.5143	7.80714	24.9714	maize	CC	210	4	47.7	6.19509	40.4	5.5115
66	Gabriel, J_2011_Replacing	40.32	-3.57	1	15.3079	454.01	12.5143	7.80714	24.9714	maize	CC	210	4	44.7	5.80546	40.4	5.5115
67	Gagnon, B_2012_Urea	46.78	-70.87	3	5.25735	1309.04	51.7357	5.25	12.65	maize	EE	50	4	59	7.66269	51	6.95758
67	Gagnon, B_2012_Urea	46.78	-70.87	3	5.25735	1309.04	51.7357	5.25	12.65	maize	EE	100	4	61	7.92244	43	5.8662
67	Gagnon, B_2012_Urea	46.78	-70.87	3	5.25735	1309.04	51.7357	5.25	12.65	maize	EE	150	4	58	7.53282	45	6.13904
67	Gagnon, B_2012_Urea	46.78	-70.87	3	5.25735	1309.04	51.7357	5.25	12.65	maize	EE	50	4	38	4.93529	26	3.547
67	Gagnon, B_2012_Urea	46.78	-70.87	3	5.25735	1309.04	51.7357	5.25	12.65	maize	EE	100	4	42	5.4548	21	2.86489
67	Gagnon, B_2012_Urea	46.78	-70.87	3	5.25735	1309.04	51.7357	5.25	12.65	maize	EE	150	4	38	4.93529	22	3.00131
67	Gagnon, B_2012_Urea	46.78	-70.87	3	5.25735	1309.04	51.7357	5.25	12.65	maize	EE	50	4	68	8.83158	64	8.73108
67	Gagnon, B_2012_Urea	46.78	-70.87	3	5.25735	1309.04	51.7357	5.25	12.65	maize	EE	100	4	56	7.27306	51	6.95758
67	Gagnon, B_2012_Urea	46.78	-70.87	3	5.25735	1309.04	51.7357	5.25	12.65	maize	EE	150	4	47	6.10418	52	7.09401
67	Gagnon, B_2012_Urea	46.78	-70.87	3	5.25735	1309.04	51.7357	5.25	12.65	maize	EE	150	4	49	6.36393	45	6.13904
67	Gagnon, B_2012_Urea	46.78	-70.87	3	5.25735	1309.04	51.7357	5.25	12.65	maize	EE	150	4	30	3.89628	22	3.00131
67	Gagnon, B_2012_Urea	46.78	-70.87	3	5.25735	1309.04	51.7357	5.25	12.65	maize	EE	150	4	55	7.14319	52	7.09401
68	Gao Ming_2012_Effect_Chinese	43.46	124.75	1	6.49949	736.095	14.3786	7.09286	25.1286	rice	EE	150	3	37.2	4.83139	33.4	4.55653
68	Gao Ming_2012_Effect_Chinese	43.46	124.75	1	6.49949	736.095	14.3786	7.09286	25.1286	rice	EE	150	3	42.8	5.5587	33.4	4.55653
68	Gao Ming_2012_Effect_Chinese	43.46	124.75	1	6.49949	736.095	14.3786	7.09286	25.1286	rice	EE	150	3	44.8	5.81845	33.4	4.55653
68	Gao Ming_2012_Effect_Chinese	43.46	124.75	1	6.49949	736.095	14.3786	7.09286	25.1286	rice	EE	150	3	34.2	4.44176	33.4	4.55653
69	Gao Yu-ru_2005_Efficiency_Chinese	28.25	113.05	1	18.4429	1657.45	14.6	5.6	32.4071	rice	EE	100	4	64.4	8.36402	45.3	6.17997
69	Gao Yu-ru_2005_Efficiency_Chinese	28.25	113.05	1	18.4429	1657.45	14.6	5.6	32.4071	rice	EE	200	4	37.8	4.90932	19.9	2.71482
69	Gao Yu-ru_2005_Efficiency_Chinese	28.25	113.05	1	18.4429	1657.45	14.6	5.6	32.4071	rice	RFR	100	4	45.3	5.88339	19.9	2.71482
69	Gao Yu-ru_2005_Efficiency_Chinese	28.25	113.05	1	18.4429	1657.45	14.6	5.6	32.4071	rice	RFR	100	4	64.4	8.36402	37.8	5.1568
70	Gao,Y_2007_Influence_Chinese	31.92	118.63	1	16.2954	1286.99	13.4286	6.95714	35.7429	rice	EE	100	4	64.4	8.36402	45.3	6.17997
70	Gao,Y_2007_Influence_Chinese	31.92	118.63	1	16.2954	1286.99	13.4286	6.95714	35.7429	rice	EE	200	4	37.8	4.90932	19.9	2.71482
71	Gao_2009_Effects	35.01	104.1	3	3.30788	833.467	22.0143	7.69286	22.3357	wheat	CC	240	3	18.1	2.35076	8	1.09139
71	Gao_2009_Effects	35.01	104.1	3	3.30788	833.467	22.0143	7.69286	22.3357	wheat	CC	240	3	41.6	5.40285	45.4	6.19361
71	Gao_2009_Effects	35.01	104.1	3	3.30788	833.467	22.0143	7.69286	22.3357	wheat	CC	240	3	53.6	6.96136	36	4.91124
74	Ge Ju-qing_2013_The_Chinese	36.24	117.34	1	13.5119	681.81	5.53571	7.03571	24.3357	wheat	RFR	180	4	10.7222	1.39256	12.3667	1.6871
74	Ge Ju-qing_2013_The_Chinese	36.24	117.34	1	13.5119	681.81	5.53571	7.03571	24.3357	wheat	RFR	240	4	13.8333	1.79662	12.3667	1.6871
74	Ge Ju-qing_2013_The_Chinese	36.24	117.34	1	13.5119	681.81	5.53571	7.03571	24.3357	wheat	RFR	180	4	23.3889	3.03766	13.6667	1.86445
74	Ge Ju-qing_2013_The_Chinese	36.24	117.34	1	13.5119	681.81	5.53571	7.03571	24.3357	wheat	RFR	240	4	20.8333	2.70575	13.6667	1.86445
74	Ge Ju-qing_2013_The_Chinese	36.24	117.34	1	13.5119	681.81	5.53571	7.03571	24.3357	wheat	RFR	180	4	21.5556	2.79955	12.9333	1.76441
74	Ge Ju-qing_2013_The_Chinese	36.24	117.34	1	13.5119	681.81	5.53571	7.03571	24.3357	wheat	RFR	240	4	16.375	2.12672	12.9333	1.76441
75	Ghuman_2001_Tillage	31.12	71.3	1	25.2912	473.807	4.37857	8.06429	22.9214	wheat	RES	80	3	23.75	3.08456	21.25	2.89899
75	Ghuman_2001_Tillage	31.12	71.3	1	25.2912	473.807	4.37857	8.06429	22.9214	wheat	RT	80	3	6.25	0.811726	21.25	2.89899
75	Ghuman_2001_Tillage	31.12	71.3	2	25.2912	473.807	4.37857	8.06429	22.9214	wheat	RES	80	3	56.25	7.30553	51.25	6.99169
75	Ghuman_2001_Tillage	31.12	71.3	2	25.2912	473.807	4.37857	8.06429	22.9214	wheat	RT	80	3	35	4.54566	51.25	6.99169
76	Glendining_1997_Fate	51.8	-0.35	20	10.2343	728.219	35.2214	6.12143	34.1929	wheat	OF	140.9	3	49.8	6.46783	52.7	7.1895
76	Glendining_1997_Fate	51.8	-0.35	20	10.2343	728.219	35.2214	6.12143	34.1929	wheat	RES	140.9	3	44.1	5.72754	52.7	7.1895
76	Glendining_1997_Fate	51.8	-0.35	20	10.2343	728.219	35.2214	6.12143	34.1929	wheat	OF	140.9	3	50.3	6.53277	52.6	7.17586
76	Glendining_1997_Fate	51.8	-0.35	20	10.2343	728.219	35.2214	6.12143	34.1929	wheat	RES	140.9	3	37.8	4.90932	52.6	7.17586
78	Govaerts_2006_Conventionally	27.55	-109.15	13	24.2274	470.455	13.7214	7.1	28.6	wheat	RES	150	3	58.6667	7.6194	59.3333	8.09444
78	Govaerts_2006_Conventionally	27.55	-109.15	13	24.2274	470.455	13.7214	7.1	28.6	wheat	RES	150	3	62	8.05232	59.3333	8.09444
78	Govaerts_2006_Conventionally	27.55	-109.15	13	24.2274	470.455	13.7214	7.1	28.6	wheat	RES	300	3	33.6667	4.3725	39.3333	5.36598
78	Govaerts_2006_Conventionally	27.55	-109.15	13	24.2274	470.455	13.7214	7.1	28.6	wheat	RES	300	3	34.6667	4.50237	39.3333	5.36598
78	Govaerts_2006_Conventionally	27.55	-109.15	13	24.2274	470.455	13.7214	7.1	28.6	wheat	ZT	150	3	61.3333	7.96574	52.6667	7.18495
78	Govaerts_2006_Conventionally	27.55	-109.15	13	24.2274	470.455	13.7214	7.1	28.6	wheat	ZT	300	3	34.6667	4.50237	31	4.22912
79	Grageda-Cabrera_2010_Fertilizer	20.5	-100.76	1	18.4503	717.707	13.45	7.46429	43.6357	maize	ZT	240	4	19.1	2.48063	36.7	5.00673
79	Grageda-Cabrera_2010_Fertilizer	20.5	-100.76	1	15.3079	454.01	12.5143	7.80714	24.9714	maize	RES	240	4	36.7	4.76645	34.6	4.72024
79	Grageda-Cabrera_2010_Fertilizer	20.74	-101.32	2	19.3941	707.08	9.89286	6.95714	41	wheat	RT	240	4	28.1	3.64952	28.8	3.92899
80	Gu Limin_2016_Lysimeter	36.15	117.15	3	13.3218	671.05	7.39286	7.29286	25.8286	wheat	OF	180	2	16.4	2.12997	18.6	2.53747
80	Gu Limin_2016_Lysimeter	36.15	117.15	3	13.3218	671.05	7.39286	7.29286	25.8286	wheat	OF	90	2	18.9	2.45466	20.7	2.82396
80	Gu Limin_2016_Lysimeter	36.15	117.15	3	13.3218	671.05	7.39286	7.29286	25.8286	wheat	OF	180	2	11.2	1.45461	12.7	1.73257
80	Gu Limin_2016_Lysimeter	36.15	117.15	3	13.3218	671.05	7.39286	7.29286	25.8286	wheat	OF	90	2	13.4	1.74034	12	1.63708
80	Gu Limin_2016_Lysimeter	36.15	117.15	3	13.3218	671.05	7.39286	7.29286	25.8286	wheat	OF	180	2	16.9	2.19491	20	2.72846
80	Gu Limin_2016_Lysimeter	36.15	117.15	3	13.3218	671.05	7.39286	7.29286	25.8286	wheat	OF	90	2	21.7	2.81831	23.5	3.20595
80	Gu Limin_2016_Lysimeter	36.15	117.15	3	13.3218	671.05	7.39286	7.29286	25.8286	wheat	OF	180	2	9.9	1.28577	10.3	1.40516
80	Gu Limin_2016_Lysimeter	36.15	117.15	3	13.3218	671.05	7.39286	7.29286	25.8286	wheat	OF	90	2	11.8	1.53254	12.5	1.70529
80	Gu Limin_2016_Lysimeter	36.15	117.15	3	13.3218	671.05	7.39286	7.29286	25.8286	wheat	OF	180	2	43	5.58467	54	7.36685
80	Gu Limin_2016_Lysimeter	36.15	117.15	3	13.3218	671.05	7.39286	7.29286	25.8286	wheat	OF	90	2	51	6.62368	59	8.04897
80	Gu Limin_2016_Lysimeter	36.15	117.15	3	13.3218	671.05	7.39286	7.29286	25.8286	wheat	OF	180	2	31	4.02616	40	5.45693
80	Gu Limin_2016_Lysimeter	36.15	117.15	3	13.3218	671.05	7.39286	7.29286	25.8286	wheat	OF	90	2	37	4.80542	41	5.59335
80	Gu Limin_2016_Lysimeter	36.15	117.15	3	13.3218	671.05	7.39286	7.29286	25.8286	wheat	OF	180	2	53	6.88344	63	8.59466
80	Gu Limin_2016_Lysimeter	36.15	117.15	3	13.3218	671.05	7.39286	7.29286	25.8286	wheat	OF	90	2	61	7.92244	71	9.68605
80	Gu Limin_2016_Lysimeter	36.15	117.15	3	13.3218	671.05	7.39286	7.29286	25.8286	wheat	OF	180	2	32	4.15604	32	4.36554
80	Gu Limin_2016_Lysimeter	36.15	117.15	3	13.3218	671.05	7.39286	7.29286	25.8286	wheat	OF	90	2	44	5.71455	42	5.72977
81	Gu,H_2012_Effect_Chinese	46.52	132.95	1	2.95059	774.998	37.4214	6.4	31.4714	rice	EE	133.5	3	40.58	5.27037	33.94	4.6302
82	Guan Guan_2012_Effects_Chinese	30.39	112.62	2	17.3242	1300.49	13.4429	7.05714	26.4214	wheat	CF	168	3	29.0476	3.77259	23.64	3.22504
82	Guan Guan_2012_Effects_Chinese	30.39	112.62	2	17.3242	1300.49	13.4429	7.05714	26.4214	wheat	RFR	168	3	27.619	3.58706	23.64	3.22504
82	Guan Guan_2012_Effects_Chinese	30.39	112.62	2	17.3242	1300.49	13.4429	7.05714	26.4214	wheat	EE	168	3	32.9167	4.27509	23.64	3.22504
82	Guan Guan_2012_Effects_Chinese	30.39	112.62	2	17.3242	1300.49	13.4429	7.05714	26.4214	wheat	CF	168	3	26.3095	3.41698	23.64	3.22504
82	Guan Guan_2012_Effects_Chinese	30.39	112.62	2	17.3242	1300.49	13.4429	7.05714	26.4214	wheat	RFR	168	3	24.3452	3.16187	20.52	2.7994
82	Guan Guan_2012_Effects_Chinese	30.39	112.62	2	17.3242	1300.49	13.4429	7.05714	26.4214	rice	CF	131	3	83.8931	10.8957	50.08	6.83207
82	Guan Guan_2012_Effects_Chinese	30.39	112.62	2	17.3242	1300.49	13.4429	7.05714	26.4214	rice	RFR	131	3	54.4275	7.06883	50.08	6.83207
82	Guan Guan_2012_Effects_Chinese	30.39	112.62	2	17.3242	1300.49	13.4429	7.05714	26.4214	wheat	EE	168	3	45.6548	5.92946	42.381	5.78174
82	Guan Guan_2012_Effects_Chinese	30.39	112.62	2	17.3242	1300.49	13.4429	7.05714	26.4214	rice	CF	131	3	42.9771	5.5817	17.32	2.36285
82	Guan Guan_2012_Effects_Chinese	30.39	112.62	2	17.3242	1300.49	13.4429	7.05714	26.4214	rice	RFR	131	3	36.7939	4.77865	17.32	2.36285
83	Guan Jianxin_2009_Effects_Chinese	27.19	111.91	4	17.7178	1584.04	17.0429	5.9	37.8214	rice	OF	300	4	34.2	4.44176	23.6	3.21959
83	Guan Jianxin_2009_Effects_Chinese	27.19	111.91	4	17.7178	1584.04	17.0429	5.9	37.8214	rice	CF	300	4	42.5	5.51974	23.6	3.21959
83	Guan Jianxin_2009_Effects_Chinese	27.19	111.91	4	17.7178	1584.04	17.0429	5.9	37.8214	rice	OF	300	4	36.5	4.74048	30.3	4.13362
83	Guan Jianxin_2009_Effects_Chinese	27.19	111.91	4	17.7178	1584.04	17.0429	5.9	37.8214	rice	CF	300	4	36.4	4.72749	30.3	4.13362
83	Guan Jianxin_2009_Effects_Chinese	27.19	111.91	4	17.7178	1584.04	17.0429	5.9	37.8214	rice	OF	300	4	39.7	5.15608	19.2	2.61933
83	Guan Jianxin_2009_Effects_Chinese	27.19	111.91	4	17.7178	1584.04	17.0429	5.9	37.8214	rice	CF	300	4	32.7	4.24695	19.2	2.61933
83	Guan Jianxin_2009_Effects_Chinese	27.19	111.91	4	17.7178	1584.04	17.0429	5.9	37.8214	rice	OF	300	4	29.8	3.87031	29.8	4.06541
83	Guan Jianxin_2009_Effects_Chinese	27.19	111.91	4	17.7178	1584.04	17.0429	5.9	37.8214	rice	CF	300	4	39.6	5.1431	29.8	4.06541
84	Guardia_2018_Fate	40.53	-3.28	1	14.2317	494.922	14.3286	7.69286	27.2714	maize	EE	180	3	69.4	9.0134	66.2	9.03122
85	Guo Chen_2014_Effects_Chinese	30.44	112.23	1	17.353	1253.02	11.8	6.66429	21.4857	rice	RFR	165	3	20	2.59752	22.6	3.08316
85	Guo Chen_2014_Effects_Chinese	30.44	112.23	1	17.353	1253.02	11.8	6.66429	21.4857	rice	RFT	165	3	34.7	4.5067	20	2.72846
86	Guo Junmei_2015_Effect_Chinese	45.86	126.82	2	4.50391	677.929	24.1786	6.59286	34.8714	maize	CF	165	3	48.8	6.33796	44.6	6.08447
86	Guo Junmei_2015_Effect_Chinese	45.86	126.82	2	4.50391	677.929	24.1786	6.59286	34.8714	maize	CF	165	3	47	6.10418	45.6	6.2209
86	Guo Junmei_2015_Effect_Chinese	45.86	126.82	2	4.50391	677.929	24.1786	6.59286	34.8714	maize	CF	165	3	53.6	6.96136	45.6	6.2209
86	Guo Junmei_2015_Effect_Chinese	45.8	126.59	2	4.41884	696.489	39.4	6.59286	33.5786	maize	RFR	165	4	44.6	15.9	30.2	10.4
86	Guo Junmei_2015_Effect_Chinese	45.8	126.59	2	4.41884	696.489	39.4	6.59286	33.5786	maize	RFR	165	4	45.6	6.1	30.7	6.1
86	Guo Junmei_2015_Effect_Chinese	45.8	126.59	2	4.41884	696.489	39.4	6.59286	33.5786	maize	EE	165	4	48.8	16.6	30.2	10.4
86	Guo Junmei_2015_Effect_Chinese	45.8	126.59	2	4.41884	696.489	39.4	6.59286	33.5786	maize	EE	165	4	50.7	14.2	30.2	10.4
86	Guo Junmei_2015_Effect_Chinese	45.8	126.59	2	4.41884	696.489	39.4	6.59286	33.5786	maize	EE	165	4	47	15.4	30.7	6.1
86	Guo Junmei_2015_Effect_Chinese	45.8	126.59	2	4.41884	696.489	39.4	6.59286	33.5786	maize	EE	165	4	53.6	16	30.7	6.1
87	Guo Liwei_2016_Interaction	36.15	117.15	2	13.3218	671.05	7.39286	7.29286	25.8286	maize	EE	225	3	48.3	1.23	43	1.04
87	Guo Liwei_2016_Interaction	36.15	117.15	2	13.3218	671.05	7.39286	7.29286	25.8286	maize	EE	225	3	47.1	1.19	44.1	1.08
87	Guo Liwei_2016_Interaction	36.15	117.15	2	13.3218	671.05	7.39286	7.29286	25.8286	maize	EE	225	3	47.2	1.21	44	1.34
87	Guo Liwei_2016_Interaction	36.15	117.15	2	13.3218	671.05	7.39286	7.29286	25.8286	maize	EE	225	3	48.9	1.26	46.4	1.16
88	Guo Ping_2016_Effects_Chinese	30.27	104.45	1	17.8459	956.958	13.7857	7.19286	30.7429	maize	EE	225	3	42.8	5.5587	31.59	4.30961
89	Guo, C 2016 Application	31.03	112.49	1	17.0251	1113.15	11.8	6.96429	27.35	rice	RFT	165	3	44.3	5.75351	24	3.27416
89	Guo, C 2016 Application	31.03	112.49	1	17.0251	1113.15	11.8	6.96429	27.35	rice	EE	165	3	45.3	5.88339	24	3.27416
89	Guo, C 2016 Application	31.03	112.49	1	17.0251	1113.15	11.8	6.96429	27.35	rice	EE	165	3	32.4	4.20799	24	3.27416
89	Guo, C 2016 Application	31.03	112.49	1	17.0251	1113.15	11.8	6.96429	27.35	rice	EE	165	3	50.7	6.58472	24	3.27416
89	Guo, C 2016 Application	31.03	112.49	1	17.0251	1113.15	11.8	6.96429	27.35	rice	EE	165	3	45.4	5.89638	24	3.27416
89	Guo, C 2016 Application	31.03	112.49	1	17.0251	1113.15	11.8	6.96429	27.35	rice	EE	165	3	21.4	2.77935	24	3.27416
89	Guo, C 2016 Application	31.03	112.49	1	17.0251	1113.15	11.8	6.96429	27.35	rice	EE	165	3	69.3	9.00042	24	3.27416
89	Guo, C 2016 Application	31.11	111.79	1	16.6758	1045.34	13.9	6.17143	28.4929	rice	RFT	165	3	43.3	5.62364	20.9	2.85124
89	Guo, C 2016 Application	31.11	111.79	1	16.6758	1045.34	13.9	6.17143	28.4929	rice	EE	165	3	36.7	4.76645	20.9	2.85124
89	Guo, C 2016 Application	31.11	111.79	1	16.6758	1045.34	13.9	6.17143	28.4929	rice	EE	165	3	24.5	3.18197	20.9	2.85124
89	Guo, C 2016 Application	31.11	111.79	1	16.6758	1045.34	13.9	6.17143	28.4929	rice	EE	165	3	60	7.79257	20.9	2.85124
89	Guo, C 2016 Application	31.11	111.79	1	16.6758	1045.34	13.9	6.17143	28.4929	rice	EE	165	3	47.3	6.14314	20.9	2.85124
89	Guo, C 2016 Application	31.11	111.79	1	16.6758	1045.34	13.9	6.17143	28.4929	rice	EE	165	3	20.6	2.67545	20.9	2.85124
89	Guo, C 2016 Application	31.11	111.79	1	16.6758	1045.34	13.9	6.17143	28.4929	rice	EE	165	3	44.8	5.81845	20.9	2.85124
89	Guo, C 2016 Application	31.38	112.19	1	16.533	996.051	14.7643	6.3	27.4071	rice	RFT	165	3	35.9	4.66255	18.2	2.4829
89	Guo, C 2016 Application	31.38	112.19	1	16.533	996.051	14.7643	6.3	27.4071	rice	EE	165	3	30.6	3.97421	18.2	2.4829
89	Guo, C 2016 Application	31.38	112.19	1	16.533	996.051	14.7643	6.3	27.4071	rice	EE	165	3	30.3	3.93525	18.2	2.4829
89	Guo, C 2016 Application	31.38	112.19	1	16.533	996.051	14.7643	6.3	27.4071	rice	EE	165	3	39.6	5.1431	18.2	2.4829
89	Guo, C 2016 Application	31.38	112.19	1	16.533	996.051	14.7643	6.3	27.4071	rice	EE	165	3	32.9	4.27293	18.2	2.4829
89	Guo, C 2016 Application	31.38	112.19	1	16.533	996.051	14.7643	6.3	27.4071	rice	EE	165	3	30	3.89628	18.2	2.4829
89	Guo, C 2016 Application	31.38	112.19	1	16.533	996.051	14.7643	6.3	27.4071	rice	EE	165	3	43.2	5.61065	18.2	2.4829
90	Guo, Ping_2017.Effects_Chinese	30.5	104.8	2	17.5677	990.148	12.3357	7.46429	30.7071	maize	EE	225	3	42.8	5.5587	27.67	3.77483
90	Guo, Ping_2017.Effects_Chinese	30.5	104.8	2	17.5677	990.148	12.3357	7.46429	30.7071	maize	EE	225	3	47.74	6.20029	31.59	4.30961
90	Guo, Ping_2017.Effects_Chinese	30.5	104.8	2	17.5677	990.148	12.3357	7.46429	30.7071	maize	EE	225	3	49.76	6.46264	31.93	4.35599
91	Halvorson_2010_Nitrogen	40.66	-104.99	1	9.03928	509.572	10.2571	7.75	29.8429	maize	EE	246	3	37.8049	4.90995	43.4959	5.93385
91	Halvorson_2010_Nitrogen	40.66	-104.99	1	9.03928	509.572	10.2571	7.75	29.8429	maize	EE	246	3	37.8049	4.90995	43.4959	5.93385
91	Halvorson_2010_Nitrogen	40.66	-104.99	1	9.03928	509.572	10.2571	7.75	29.8429	maize	EE	246	3	39.8374	5.17393	43.4959	5.93385
91	Halvorson_2010_Nitrogen	40.66	-104.99	1	9.03928	509.572	10.2571	7.75	29.8429	maize	EE	246	3	35.7724	4.64598	37.8049	5.15746
91	Halvorson_2010_Nitrogen	40.66	-104.99	2	9.03928	509.572	10.2571	7.75	29.8429	maize	EE	202	3	33.6634	4.37207	33.6634	4.59246
91	Halvorson_2010_Nitrogen	40.66	-104.99	2	9.03928	509.572	10.2571	7.75	29.8429	maize	EE	202	3	31.6832	4.11489	33.6634	4.59246
91	Halvorson_2010_Nitrogen	40.66	-104.99	2	9.03928	509.572	10.2571	7.75	29.8429	maize	EE	202	3	28.2178	3.66482	33.6634	4.59246
91	Halvorson_2010_Nitrogen	40.66	-104.99	2	9.03928	509.572	10.2571	7.75	29.8429	maize	EE	202	3	36.1386	4.69354	30.6931	4.18725
92	Hamid_1994_Effects	30.51	73.03	1	25.4172	393.991	6.11429	7.6	21.5071	wheat	RFT	120	3	51.5	6.68862	33.6	4.58382
92	Hamid_1994_Effects	30.51	73.03	1	25.4172	393.991	6.11429	7.6	21.5071	wheat	RFT	120	3	40.1	5.20803	33.6	4.58382
92	Hamid_1994_Effects	30.51	73.03	1	25.4172	393.991	6.11429	7.6	21.5071	wheat	RFT	120	3	40.9	5.31193	30.5	4.16091
92	Hamid_1994_Effects	30.51	73.03	1	25.4172	393.991	6.11429	7.6	21.5071	wheat	RFT	120	3	34	4.41579	30.5	4.16091
93	Hamid_1995_Interaction	30.51	73.03	1	25.4172	393.991	6.11429	7.6	21.5071	wheat	RFP	120	3	74.8	9.71474	69	9.4132
93	Hamid_1995_Interaction	30.51	73.03	1	25.4172	393.991	6.11429	7.6	21.5071	wheat	RFP	120	3	64.7	8.40299	61.5	8.39003
93	Hamid_1995_Interaction	30.51	73.03	1	25.4172	393.991	6.11429	7.6	21.5071	wheat	RFP	120	3	63.4	8.23415	61.7	8.41731
94	Han,B_2010_Study_Chinese	38.26	114.69	1	13.8169	533.074	6.08571	8.02857	19.0357	maize	EE	180	3	31.5	4.0911	21.7	2.96038
94	Han,B_2010_Study_Chinese	38.26	114.69	1	13.8169	533.074	6.08571	8.02857	19.0357	maize	EE	126	3	38.2	4.96127	36.1	4.92488
95	Han,B_2011_Effect_Chinese	37.91	115.2	2	14.2907	508.646	5.52143	7.99286	20.3143	maize	EE	82.8	4	19.1	2.48063	10.2	1.39152
95	Han,B_2011_Effect_Chinese	37.91	115.2	2	14.2907	508.646	5.52143	7.99286	20.3143	maize	EE	82.8	4	22.4	2.90923	10.2	1.39152
95	Han,B_2011_Effect_Chinese	37.91	115.2	2	14.2907	508.646	5.52143	7.99286	20.3143	maize	EE	82.8	4	17.6	2.28582	10.2	1.39152
95	Han,B_2011_Effect_Chinese	38.01	115.32	2	14.2907	508.646	5.52143	7.99286	20.3143	maize	EE	96.5	4	14.3	1.85723	12.3	1.67801
95	Han,B_2011_Effect_Chinese	38.01	115.32	2	14.2907	508.646	5.52143	7.99286	20.3143	maize	EE	96.5	4	20.4	2.64947	12.3	1.67801
95	Han,B_2011_Effect_Chinese	38.01	115.32	2	14.2907	508.646	5.52143	7.99286	20.3143	maize	EE	96.5	4	23.2	3.01313	12.3	1.67801
95	Han,B_2011_Effect_Chinese	38.01	115.32	1	14.2907	508.646	5.52143	7.99286	20.3143	maize	EE	55.2	4	47.9	6.22107	29.3	3.9972
95	Han,B_2011_Effect_Chinese	38.01	115.32	1	14.2907	508.646	5.52143	7.99286	20.3143	maize	EE	55.2	4	48.7	6.32497	29.3	3.9972
95	Han,B_2011_Effect_Chinese	38.01	115.32	1	14.2907	508.646	5.52143	7.99286	20.3143	maize	EE	55.2	4	54.9	7.1302	29.3	3.9972
95	Han,B_2011_Effect_Chinese	38.12	114.48	3	13.923	507.925	6.04286	8.08571	21.4714	maize	EE	96.6	4	7.5	0.974071	6.6	0.900393
95	Han,B_2011_Effect_Chinese	38.12	114.48	3	13.923	507.925	6.04286	8.08571	21.4714	maize	EE	96.6	4	19.2	2.49362	6.6	0.900393
95	Han,B_2011_Effect_Chinese	38.12	114.48	3	13.923	507.925	6.04286	8.08571	21.4714	maize	EE	96.6	4	12.9	1.6754	6.6	0.900393
95	Han,B_2011_Effect_Chinese	38.12	114.48	3	13.923	507.925	6.04286	8.08571	21.4714	maize	EE	69	4	37.6	4.88334	24.1	3.2878
95	Han,B_2011_Effect_Chinese	38.12	114.48	3	13.923	507.925	6.04286	8.08571	21.4714	maize	EE	69	4	40.9	5.31193	24.1	3.2878
95	Han,B_2011_Effect_Chinese	38.12	114.48	3	13.923	507.925	6.04286	8.08571	21.4714	maize	EE	69	4	52.2	6.77953	24.1	3.2878
95	Han,B_2011_Effect_Chinese	38.12	114.48	3	13.923	507.925	6.04286	8.08571	21.4714	maize	EE	69	4	27.1	3.51964	15.9	2.16913
95	Han,B_2011_Effect_Chinese	38.12	114.48	3	13.923	507.925	6.04286	8.08571	21.4714	maize	EE	69	4	39.3	5.10413	15.9	2.16913
95	Han,B_2011_Effect_Chinese	38.12	114.48	3	13.923	507.925	6.04286	8.08571	21.4714	maize	EE	69	4	39.6	5.1431	15.9	2.16913
96	Hao Bao-zhen_2011_Effect_Chinese	35.53	114.49	2	15.3124	530.017	5.38571	8.29286	21.4786	wheat	RFR	120	3	39.81	5.17037	34.88	4.75844
96	Hao Bao-zhen_2011_Effect_Chinese	35.53	114.49	2	15.3124	530.017	5.38571	8.29286	21.4786	wheat	RFR	180	3	36.91	4.79373	34.88	4.75844
96	Hao Bao-zhen_2011_Effect_Chinese	35.53	114.49	2	15.3124	530.017	5.38571	8.29286	21.4786	wheat	RFR	240	3	35.19	4.57034	34.88	4.75844
96	Hao Bao-zhen_2011_Effect_Chinese	35.53	114.49	2	15.3124	530.017	5.38571	8.29286	21.4786	wheat	RFR	120	3	31.08	4.03655	28.23	3.85123
96	Hao Bao-zhen_2011_Effect_Chinese	35.53	114.49	2	15.3124	530.017	5.38571	8.29286	21.4786	wheat	RFR	210	3	30.03	3.90018	28.23	3.85123
96	Hao Bao-zhen_2011_Effect_Chinese	35.53	114.49	2	15.3124	530.017	5.38571	8.29286	21.4786	wheat	RFR	270	3	30.41	3.94953	28.23	3.85123
97	Harris_2015_Recovery	-37.82	142.07	1	13.4963	618.047	47.7214	6.1	22.9	wheat	RFT	100	3	60.9442	3.0043	2.57511	2.14592
97	Harris_2015_Recovery	-37.82	142.07	1	13.4963	618.047	47.7214	6.1	22.9	wheat	EE	100	3	57.0815	2.5752	2.57511	3.0043
97	Harris_2015_Recovery	-37.79	142.1	1	13.4963	618.047	38.8071	6.06429	20.4929	wheat	RFT	100	3	44.206	3.0043	12.0172	3.0043
97	Harris_2015_Recovery	-37.79	142.1	1	13.4963	618.047	38.8071	6.06429	20.4929	wheat	EE	100	3	41.2017	3.0043	12.0172	3.0043
98	Hartmann_2015_Yield	36	115	1	15.1921	554.493	7.02857	8.15714	24.4357	maize	RFR	190	3	13	4	9	2
98	Hartmann_2015_Yield	36	115	1	15.1921	554.493	7.02857	8.15714	24.4357	maize	RFT	190	3	8	0.6	13	4
98	Hartmann_2015_Yield	36	115	1	15.1921	554.493	7.02857	8.15714	24.4357	maize	EE	190	3	15	2	13	4
98	Hartmann_2015_Yield	36	115	1	15.1921	554.493	7.02857	8.15714	24.4357	maize	RFP	190	3	11	3	15	2
98	Hartmann_2015_Yield	36	115	1	15.1921	554.493	7.02857	8.15714	24.4357	maize	RFP	190	3	11	5	15	2
98	Hartmann_2015_Yield	36	115	2	15.1921	554.493	7.02857	8.15714	24.4357	maize	RFR	135	3	30	3	10	3
98	Hartmann_2015_Yield	36	115	2	15.1921	554.493	7.02857	8.15714	24.4357	maize	EE	135	3	21	4	30	3
98	Hartmann_2015_Yield	36	115	3	15.1921	554.493	7.02857	8.15714	24.4357	maize	RFR	130	3	37	6	21	2
98	Hartmann_2015_Yield	36	115	3	15.1921	554.493	7.02857	8.15714	24.4357	maize	EE	130	3	42	4	37	6
98	Hartmann_2015_Yield	36	115	3	15.1921	554.493	7.02857	8.15714	24.4357	maize	RFP	130	3	49	4	58	5
98	Hartmann_2015_Yield	36	115	3	15.1921	554.493	7.02857	8.15714	24.4357	maize	RFP	130	3	43	3	58	5
98	Hartmann_2015_Yield	36	115	1	15.1921	554.493	7.02857	8.15714	24.4357	wheat	RFR	90	3	55	15	26	2
98	Hartmann_2015_Yield	36	115	1	15.1921	554.493	7.02857	8.15714	24.4357	wheat	EE	100	3	89	15	55	15
98	Hartmann_2015_Yield	36	115	1	15.1921	554.493	7.02857	8.15714	24.4357	wheat	RFP	120	3	53	4	58	1
98	Hartmann_2015_Yield	36	115	2	15.1921	554.493	7.02857	8.15714	24.4357	wheat	RFR	170	3	41	2	27	2
98	Hartmann_2015_Yield	36	115	2	15.1921	554.493	7.02857	8.15714	24.4357	wheat	EE	160	3	51	6	41	2
98	Hartmann_2015_Yield	36	115	2	15.1921	554.493	7.02857	8.15714	24.4357	wheat	RFP	175	3	36	1	40	4
98	Hartmann_2015_Yield	36	115	2	15.1921	554.493	7.02857	8.15714	24.4357	wheat	RFP	175	3	40	3	40	4
99	He Xin_2017_Effects_Chinese	28.32	113.81	1	17.8103	1879.63	12.35	6.62857	28.5	rice	CF	150	3	40.5	5.25998	32.66	4.45558
100	He_2009_Performance	34.51	111.26	1	10.5635	704.471	17.55	6.6	24.3857	wheat	RFR	195	3	60.2188	7.82099	58.8917	8.0342
100	He_2009_Performance	34.51	111.26	1	10.5635	704.471	17.55	6.6	24.3857	maize	RFR	225	3	51.8691	6.73656	32.4761	4.43049
100	He_2009_Performance	35.71	114.31	1	15.32	550.122	6.29286	8.19286	24.4786	wheat	RFR	210	3	33	5.1	15.8	10.1
100	He_2009_Performance	35.71	114.31	1	15.32	550.122	6.29286	8.19286	24.4786	maize	RFR	240	3	20.1	1.7	7.4	0.9
100	He_2009_Performance	36.87	121.08	1	12.0644	640.231	9.02143	6.66429	22.6	wheat	RFR	240	3	24.9	4.2	23.7	7.1
100	He_2009_Performance	37.38	120.65	1	12.2054	633.075	8.15714	6.77143	20.9	maize	RFR	150	3	34.2	4.8	17	1.7
100	He_2009_Performance	37.51	115.12	1	14.6284	503.718	6.10714	7.99286	22.2714	wheat	RFR	180	3	32.3	8.8	10.7	2
100	He_2009_Performance	37.51	115.12	1	14.6284	503.718	6.10714	7.99286	22.2714	maize	RFR	270	3	18	2.2	14.7	5.1
101	Hofmeier_2015_Nitrogen	31.28	119.9	3	16.8806	1583.45	14.0286	6.89286	36.5857	rice	RFR	220	5	38	0.11	34	0.07
101	Hofmeier_2015_Nitrogen	31.28	119.9	3	16.8806	1583.45	14.0286	6.89286	36.5857	rice	RFR	180	5	37	0.1	38	0.06
101	Hofmeier_2015_Nitrogen	31.28	119.9	3	16.8806	1583.45	14.0286	6.89286	36.5857	rice	RFR	180	5	50	0.09	49	0.05
101	Hofmeier_2015_Nitrogen	31.28	119.9	3	16.8806	1583.45	14.0286	6.89286	36.5857	wheat	RFR	122	5	44	0.1	31	0.07
101	Hofmeier_2015_Nitrogen	31.28	119.9	3	16.8806	1583.45	14.0286	6.89286	36.5857	wheat	RFR	150	5	43	0.08	37	0.06
101	Hofmeier_2015_Nitrogen	31.28	119.9	3	16.8806	1583.45	14.0286	6.89286	36.5857	wheat	RFR	150	5	45	0.07	44	0.04
102	Hou_2006_Effect	41.52	123.37	1	8.89081	757.205	12.5714	6.53571	27.3071	wheat	EE	180	3	68.2	1.57	65.2	3.08
102	Hou_2006_Effect	41.52	123.37	1	8.89081	757.205	12.5714	6.53571	27.3071	wheat	EE	180	3	69.37	4.39	65.2	3.08
102	Hou_2006_Effect	41.52	123.37	1	8.89081	757.205	12.5714	6.53571	27.3071	wheat	EE	180	3	80.92	5.46	65.2	3.08
103	Hu Chunhua_2011_Influence_Chinese	19.97	110.45	1	24.7315	1529.2	15.5643	5.76429	30.8143	rice	EE	150	3	25.02	3.2495	18.35	2.50337
103	Hu Chunhua_2011_Influence_Chinese	19.97	110.45	1	24.7315	1529.2	15.5643	5.76429	30.8143	rice	EE	150	3	45.47	5.90547	18.35	2.50337
104	Hu Hengyu_2012_Coupling_Chinese	36.17	117.15	1	13.3218	671.05	7.40714	7.09286	25.2286	maize	EE	225	3	59.7	7.75361	45	6.13904
104	Hu Hengyu_2012_Coupling_Chinese	36.17	117.15	1	13.3218	671.05	7.40714	7.09286	25.2286	maize	EE	225	3	61	7.92244	49	6.68474
104	Hu Hengyu_2012_Coupling_Chinese	36.17	117.15	1	13.3218	671.05	7.40714	7.09286	25.2286	maize	EE	225	3	60.1	7.80556	47.6	6.49374
104	Hu Hengyu_2012_Coupling_Chinese	36.17	117.15	1	13.3218	671.05	7.40714	7.09286	25.2286	maize	EE	225	3	63.2	8.20817	55	7.50328
104	Hu Hengyu_2012_Coupling_Chinese	36.17	117.15	1	13.3218	671.05	7.40714	7.09286	25.2286	maize	EE	225	3	57.3	7.4419	37.9	5.17044
104	Hu Hengyu_2012_Coupling_Chinese	36.17	117.15	1	13.3218	671.05	7.40714	7.09286	25.2286	maize	EE	225	3	56.5	7.338	36.9	5.03402
104	Hu Hengyu_2012_Coupling_Chinese	36.17	117.15	1	13.3218	671.05	7.40714	7.09286	25.2286	maize	EE	225	4	57.4	7.45489	36.3	4.95216
104	Hu Hengyu_2012_Coupling_Chinese	36.17	117.15	1	13.3218	671.05	7.40714	7.09286	25.2286	maize	EE	225	4	52.7	6.84447	37	5.04766
105	Hu,Y_2015_Modifying_Chinese	33.08	119.96	1	15.4122	1106.88	12.2714	7.59286	40.2071	rice	RFT	300	3	45.93	5.96521	42.32	5.77343
105	Hu,Y_2015_Modifying_Chinese	33.08	119.96	1	15.4122	1106.88	12.2714	7.59286	40.2071	rice	RFT	345	3	41.32	5.36648	39.15	5.34097
105	Hu,Y_2015_Modifying_Chinese	33.08	119.96	1	15.4122	1106.88	12.2714	7.59286	40.2071	rice	RFT	300	3	44.33	5.75741	40.83	5.57016
105	Hu,Y_2015_Modifying_Chinese	33.08	119.96	1	15.4122	1106.88	12.2714	7.59286	40.2071	rice	RFT	345	3	39.75	5.16258	37.91	5.1718
106	Hu_2013_Coupling	36.15	117.15	1	13.3218	671.05	7.39286	7.29286	25.8286	maize	RT	225	3	45	5.84443	47.6	6.49374
106	Hu_2013_Coupling	36.15	117.15	1	13.3218	671.05	7.39286	7.29286	25.8286	maize	RT	225	3	59.7	7.75361	47.6	6.49374
106	Hu_2013_Coupling	36.15	117.15	1	13.3218	671.05	7.39286	7.29286	25.8286	maize	RT	225	3	49	6.36393	55	7.50328
106	Hu_2013_Coupling	36.15	117.15	1	13.3218	671.05	7.39286	7.29286	25.8286	maize	RT	225	3	61	7.92244	55	7.50328
106	Hu_2013_Coupling	36.15	117.15	1	13.3218	671.05	7.39286	7.29286	25.8286	maize	EE	225	3	59.7	7.75361	47.6	6.49374
106	Hu_2013_Coupling	36.15	117.15	1	13.3218	671.05	7.39286	7.29286	25.8286	maize	EE	225	3	60.1	7.80556	47.6	6.49374
106	Hu_2013_Coupling	36.15	117.15	1	13.3218	671.05	7.39286	7.29286	25.8286	maize	EE	225	3	61	7.92244	55	7.50328
106	Hu_2013_Coupling	36.15	117.15	1	13.3218	671.05	7.39286	7.29286	25.8286	maize	EE	225	3	63.2	8.20817	55	7.50328
106	Hu_2013_Coupling	36.15	117.15	2	13.3218	671.05	7.39286	7.29286	25.8286	maize	RT	225	3	37.9	4.92231	36.3	4.95216
106	Hu_2013_Coupling	36.15	117.15	2	13.3218	671.05	7.39286	7.29286	25.8286	maize	RT	225	3	57.3	7.4419	36.3	4.95216
106	Hu_2013_Coupling	36.15	117.15	2	13.3218	671.05	7.39286	7.29286	25.8286	maize	RT	225	3	36.9	4.79243	37	5.04766
106	Hu_2013_Coupling	36.15	117.15	2	13.3218	671.05	7.39286	7.29286	25.8286	maize	RT	225	3	57.4	7.45489	37	5.04766
106	Hu_2013_Coupling	36.15	117.15	2	13.3218	671.05	7.39286	7.29286	25.8286	maize	EE	225	3	57.3	7.4419	36.3	4.95216
106	Hu_2013_Coupling	36.15	117.15	2	13.3218	671.05	7.39286	7.29286	25.8286	maize	EE	225	3	57.4	7.45489	36.3	4.95216
106	Hu_2013_Coupling	36.15	117.15	2	13.3218	671.05	7.39286	7.29286	25.8286	maize	EE	225	3	56.5	7.338	37	5.04766
106	Hu_2013_Coupling	36.15	117.15	2	13.3218	671.05	7.39286	7.29286	25.8286	maize	EE	225	3	52.7	6.84447	37	5.04766
107	Huang Hong-ying_2013_Effects_Chinese	31.43	119.78	1	16.7452	1447.3	13.1357	6.95714	41.25	rice	CF	240	3	18.3	2.37673	17.2	2.34648
107	Huang Hong-ying_2013_Effects_Chinese	31.43	119.78	1	16.7452	1447.3	13.1357	6.95714	41.25	rice	CF	240	3	20.6	2.67545	17.2	2.34648
107	Huang Hong-ying_2013_Effects_Chinese	31.43	119.78	1	16.7452	1447.3	13.1357	6.95714	41.25	rice	CF	240	3	24	3.11703	17.2	2.34648
107	Huang Hong-ying_2013_Effects_Chinese	31.43	119.78	1	16.7452	1447.3	13.1357	6.95714	41.25	rice	OF	240	3	16.8	2.18192	17.2	2.34648
107	Huang Hong-ying_2013_Effects_Chinese	31.43	119.78	1	16.7452	1447.3	13.1357	6.95714	41.25	rice	RFT	240	3	20.6	2.67545	17.2	2.34648
107	Huang Hong-ying_2013_Effects_Chinese	31.43	119.78	1	16.7452	1447.3	13.1357	6.95714	41.25	rice	RFT	240	3	24	3.11703	17.2	2.34648
107	Huang Hong-ying_2013_Effects_Chinese	31.43	119.78	1	16.7452	1447.3	13.1357	6.95714	41.25	wheat	CF	240	3	14.6	1.89619	15.3	2.08727
107	Huang Hong-ying_2013_Effects_Chinese	31.43	119.78	1	16.7452	1447.3	13.1357	6.95714	41.25	wheat	CF	240	3	16.6	2.15594	15.3	2.08727
107	Huang Hong-ying_2013_Effects_Chinese	31.43	119.78	1	16.7452	1447.3	13.1357	6.95714	41.25	wheat	CF	240	3	16.5	2.14296	15.3	2.08727
107	Huang Hong-ying_2013_Effects_Chinese	31.43	119.78	1	16.7452	1447.3	13.1357	6.95714	41.25	wheat	OF	240	3	15.8	2.05204	15.3	2.08727
107	Huang Hong-ying_2013_Effects_Chinese	31.43	119.78	1	16.7452	1447.3	13.1357	6.95714	41.25	wheat	RFT	240	3	11.4	1.48059	7.6	1.03682
107	Huang Hong-ying_2013_Effects_Chinese	31.43	119.78	1	16.7452	1447.3	13.1357	6.95714	41.25	wheat	RFT	240	3	11.3	1.4676	7.9	1.07774
108	Huang Jing-2012_Effects_Chinese	22.88	108.35	2	21.7439	1772.04	17.65	5.79286	33.35	rice	ZT	195	3	25.81	3.3521	24.49	3.341
108	Huang Jing-2012_Effects_Chinese	22.88	108.35	2	21.7439	1772.04	17.65	5.79286	33.35	rice	ZT	195	3	23.55	3.05858	24.49	3.341
108	Huang Jing-2012_Effects_Chinese	22.88	108.35	2	21.7439	1772.04	17.65	5.79286	33.35	rice	RES	195	3	25.81	3.3521	24.49	3.341
108	Huang Jing-2012_Effects_Chinese	22.88	108.35	2	21.7439	1772.04	17.65	5.79286	33.35	rice	RES	195	3	26.59	3.45341	24.49	3.341
108	Huang Jing-2012_Effects_Chinese	22.88	108.35	2	21.7439	1772.04	17.65	5.79286	33.35	rice	ZT	195	3	24.78	3.21833	21.46	2.92764
108	Huang Jing-2012_Effects_Chinese	22.88	108.35	2	21.7439	1772.04	17.65	5.79286	33.35	rice	ZT	195	3	20.68	2.68584	21.46	2.92764
108	Huang Jing-2012_Effects_Chinese	22.88	108.35	2	21.7439	1772.04	17.65	5.79286	33.35	rice	RES	195	3	24.78	3.21833	21.46	2.92764
108	Huang Jing-2012_Effects_Chinese	22.88	108.35	2	21.7439	1772.04	17.65	5.79286	33.35	rice	RES	195	3	27.75	3.60406	21.46	2.92764
108	Huang Jing-2012_Effects_Chinese	22.88	108.35	2	21.7439	1772.04	17.65	5.79286	33.35	rice	ZT	195	3	24.09	3.12872	24.23	3.30553
108	Huang Jing-2012_Effects_Chinese	22.88	108.35	2	21.7439	1772.04	17.65	5.79286	33.35	rice	ZT	195	3	23.8	3.09105	24.23	3.30553
108	Huang Jing-2012_Effects_Chinese	22.88	108.35	2	21.7439	1772.04	17.65	5.79286	33.35	rice	RES	195	3	24.09	3.12872	24.23	3.30553
108	Huang Jing-2012_Effects_Chinese	22.88	108.35	2	21.7439	1772.04	17.65	5.79286	33.35	rice	RES	195	3	26.71	3.46899	24.23	3.30553
108	Huang Jing-2012_Effects_Chinese	22.88	108.35	2	21.7439	1772.04	17.65	5.79286	33.35	rice	ZT	195	3	24.35	3.16248	21.63	2.95083
108	Huang Jing-2012_Effects_Chinese	22.88	108.35	2	21.7439	1772.04	17.65	5.79286	33.35	rice	ZT	195	3	20.98	2.7248	21.63	2.95083
108	Huang Jing-2012_Effects_Chinese	22.88	108.35	2	21.7439	1772.04	17.65	5.79286	33.35	rice	RES	195	3	24.35	3.16248	21.63	2.95083
108	Huang Jing-2012_Effects_Chinese	22.88	108.35	2	21.7439	1772.04	17.65	5.79286	33.35	rice	RES	195	3	27.25	3.53912	21.63	2.95083
108	Huang Jing-2012_Effects_Chinese	26.75	111.86	1	18.2546	1534.64	16.8	5.7	29.3857	wheat	ZT	195	3	25.81	3.3521	26.59	3.62749
108	Huang Jing-2012_Effects_Chinese	26.75	111.86	1	18.2546	1534.64	16.8	5.7	29.3857	wheat	ZT	195	3	23.55	3.05858	24.49	3.341
108	Huang Jing-2012_Effects_Chinese	26.75	111.86	1	18.2546	1534.64	16.8	5.7	29.3857	wheat	ZT	195	3	24.78	3.21833	27.75	3.78574
108	Huang Jing-2012_Effects_Chinese	26.75	111.86	1	18.2546	1534.64	16.8	5.7	29.3857	wheat	ZT	195	3	20.69	2.68714	21.46	2.92764
108	Huang Jing-2012_Effects_Chinese	26.75	111.86	1	18.2546	1534.64	16.8	5.7	29.3857	wheat	ZT	195	3	24.09	3.12872	26.71	3.64386
108	Huang Jing-2012_Effects_Chinese	26.75	111.86	1	18.2546	1534.64	16.8	5.7	29.3857	wheat	ZT	195	3	23.8	3.09105	24.23	3.30553
108	Huang Jing-2012_Effects_Chinese	26.75	111.86	1	18.2546	1534.64	16.8	5.7	29.3857	wheat	ZT	195	3	24.35	3.16248	27.25	3.71753
108	Huang Jing-2012_Effects_Chinese	26.75	111.86	1	18.2546	1534.64	16.8	5.7	29.3857	wheat	ZT	195	3	20.98	2.7248	21.63	2.95083
109	Huang Li-mei_2010_Effects_Chinese	46.62	130.26	1	3.28039	713.792	38.2429	6.09286	26.9357	rice	RFR	150	3	35.9	4.66255	25.3	3.45151
109	Huang Li-mei_2010_Effects_Chinese	46.62	130.26	1	3.28039	713.792	38.2429	6.09286	26.9357	rice	RFR	150	3	40.1	5.20803	26.1	3.56065
110	Huang Qiao-li_2007_Effects_Chinese	31.28	119.9	2	16.8806	1583.45	14.0286	6.89286	36.5857	rice	RES	200	3	28.95	3.75991	16.25	2.21688
110	Huang Qiao-li_2007_Effects_Chinese	31.28	119.9	2	16.8806	1583.45	14.0286	6.89286	36.5857	rice	RES	200	3	21.65	2.81182	16.25	2.21688
110	Huang Qiao-li_2007_Effects_Chinese	31.28	119.9	2	16.8806	1583.45	14.0286	6.89286	36.5857	rice	RES	270	3	27.8519	3.61729	16.25	2.21688
110	Huang Qiao-li_2007_Effects_Chinese	31.28	119.9	2	16.8806	1583.45	14.0286	6.89286	36.5857	rice	RES	270	3	22.9259	2.97753	16.25	2.21688
110	Huang Qiao-li_2007_Effects_Chinese	31.28	119.9	2	16.8806	1583.45	14.0286	6.89286	36.5857	rice	RES	200	3	27.7	3.59757	31.4	4.28369
110	Huang Qiao-li_2007_Effects_Chinese	31.28	119.9	2	16.8806	1583.45	14.0286	6.89286	36.5857	rice	RES	200	3	34.9	4.53268	31.4	4.28369
110	Huang Qiao-li_2007_Effects_Chinese	31.28	119.9	2	16.8806	1583.45	14.0286	6.89286	36.5857	rice	RES	270	3	26.0741	3.3864	31.4	4.28369
110	Huang Qiao-li_2007_Effects_Chinese	31.28	119.9	2	16.8806	1583.45	14.0286	6.89286	36.5857	rice	RES	270	3	25.3704	3.29501	31.4	4.28369
110	Huang Qiao-li_2007_Effects_Chinese	31.28	119.9	2	16.8806	1583.45	14.0286	6.89286	36.5857	rice	RFR	200	3	28.2	3.66251	16.25	2.21688
110	Huang Qiao-li_2007_Effects_Chinese	31.28	119.9	2	16.8806	1583.45	14.0286	6.89286	36.5857	rice	RFR	200	3	38.1	4.94828	16.25	2.21688
110	Huang Qiao-li_2007_Effects_Chinese	31.28	119.9	2	16.8806	1583.45	14.0286	6.89286	36.5857	rice	RFR	200	3	30.95	4.01967	16.25	2.21688
110	Huang Qiao-li_2007_Effects_Chinese	31.28	119.9	2	16.8806	1583.45	14.0286	6.89286	36.5857	rice	RFR	200	3	37.8	4.90932	31.4	4.28369
110	Huang Qiao-li_2007_Effects_Chinese	31.28	119.9	2	16.8806	1583.45	14.0286	6.89286	36.5857	rice	RFR	200	3	35.2	4.57164	31.4	4.28369
110	Huang Qiao-li_2007_Effects_Chinese	31.28	119.9	2	16.8806	1583.45	14.0286	6.89286	36.5857	rice	RFR	200	3	34.25	4.44826	31.4	4.28369
111	Huang Tao_2010_Studies_Chinese	28.73	112.85	1	18.2493	1602.93	13.8929	5.86429	28.5357	maize	CF	241.5	3	39.98	5.19245	41.78	5.69976
111	Huang Tao_2010_Studies_Chinese	28.73	112.85	1	18.2493	1602.93	13.8929	5.86429	28.5357	maize	CF	241.5	3	31.88	4.14045	41.78	5.69976
111	Huang Tao_2010_Studies_Chinese	28.73	112.85	1	18.2493	1602.93	13.8929	5.86429	28.5357	maize	CF	241.5	3	40.09	5.20673	41.78	5.69976
111	Huang Tao_2010_Studies_Chinese	28.73	112.85	1	18.2493	1602.93	13.8929	5.86429	28.5357	maize	CF	241.5	3	31.95	4.14954	41.78	5.69976
111	Huang Tao_2010_Studies_Chinese	28.73	112.85	1	18.2493	1602.93	13.8929	5.86429	28.5357	maize	CF	241.5	3	37.58	4.88075	41.78	5.69976
112	Huang_2011_Leaching	40.47	116.86	3	11.5275	584.261	13.25	7.16429	19.7071	wheat	RFR	180	3	55.6	18.1	32.4	5.6
112	Huang_2011_Leaching	40.47	116.86	3	11.5275	584.261	13.25	7.16429	19.7071	maize	RFR	180	3	44	10.8	29.5	4.07
112	Huang_2011_Leaching	40.47	116.86	3	11.5275	584.261	13.25	7.16429	19.7071	wheat	RFR	180	3	63.5	11.8	38	15
112	Huang_2011_Leaching	40.47	116.86	3	11.5275	584.261	13.25	7.16429	19.7071	maize	RFR	180	3	58.2	14.6	36.68	12.2
112	Huang_2011_Leaching	40.47	116.86	3	11.5275	584.261	13.25	7.16429	19.7071	wheat	RFR	180	3	71.7	6.3	42	12.3
112	Huang_2011_Leaching	40.47	116.86	3	11.5275	584.261	13.25	7.16429	19.7071	maize	RFR	180	3	52.2	5.6	31.6	14.4
114	Iqbla_2005_Effect	31.7	75.63	1	23.0114	936.252	9.60714	7.5	29.8214	wheat	ZT	60	3	35.04	4.55086	39.37	5.37098
114	Iqbla_2005_Effect	31.7	75.63	1	23.0114	936.252	9.60714	7.5	29.8214	wheat	ZT	60	3	35.54	4.6158	40.19	5.48285
114	Iqbla_2005_Effect	33.92	71.82	1	20.9158	933.514	11.3786	7.72143	24.1	wheat	ZT	60	3	54.47	7.07435	50.94	6.9494
114	Iqbla_2005_Effect	33.92	71.82	1	20.9158	933.514	11.3786	7.72143	24.1	wheat	ZT	60	3	53.38	6.93279	50.91	6.9453
114	Iqbla_2005_Effect	34.19	71.61	1	22.6654	613.371	14.55	7.55714	24.5429	wheat	ZT	60	3	83.04	10.7849	87.6	11.9507
114	Iqbla_2005_Effect	34.19	71.61	1	22.6654	613.371	14.55	7.55714	24.5429	wheat	ZT	60	3	82.72	10.7434	96.49	13.1635
115	Janzen_1989_Relative	49.49	-111.44	1	6.00881	439.787	13.5786	7.16429	27.2071	wheat	RFP	60	3	16	2.07802	9	1.22781
115	Janzen_1989_Relative	49.5	-111.79	1	6.11827	448.249	14.7071	6.85	27.05	wheat	RFP	60	3	24	3.11703	14	1.90992
115	Janzen_1989_Relative	49.8	-112.85	1	6.29112	464.477	15.8857	7.25714	34.6929	wheat	RFP	60	3	29	3.76641	25.9	3.53336
115	Janzen_1989_Relative	49.84	-112.88	1	6.29112	464.477	15.6929	7.35	34.2643	wheat	RFP	60	3	42	5.4548	28	3.81985
115	Janzen_1989_Relative	49.91	-111.39	1	6.30408	437.643	14.9714	7.32143	27.5714	wheat	RFP	60	3	28	3.63653	15	2.04635
115	Janzen_1989_Relative	50.04	-113.58	1	5.38031	501.031	20.5286	7.15714	30.05	wheat	RFP	60	3	11	1.42864	3	0.40927
115	Janzen_1989_Relative	50.14	-113.11	1	5.60211	465.63	19.9143	7.16429	27.7929	wheat	RFP	60	3	61.7	8.01336	40.5	5.52514
115	Janzen_1989_Relative	50.14	-113.11	2	5.60211	465.63	19.9143	7.16429	27.7929	wheat	RFP	60	3	56.2	7.29904	28.5	3.88806
116	Ji Dezhi_2015_Effects_Chinese	45.8	126.59	1	4.41884	696.489	39.4	6.59286	33.5786	maize	EE	126	4	53.46	6.94318	49.32	6.72839
116	Ji Dezhi_2015_Effects_Chinese	45.8	126.59	1	4.41884	696.489	39.4	6.59286	33.5786	maize	EE	126	4	56.2	7.29904	49.32	6.72839
116	Ji Dezhi_2015_Effects_Chinese	45.8	126.59	1	4.41884	696.489	39.4	6.59286	33.5786	maize	EE	126	4	55.41	7.19644	49.32	6.72839
116	Ji Dezhi_2015_Effects_Chinese	45.8	126.59	1	4.41884	696.489	39.4	6.59286	33.5786	maize	RFT	126	4	40.86	5.30674	49.32	6.72839
117	Ji Jinghong_2015_Effects_Chinese	45.86	126.82	1	4.50391	677.929	24.1786	6.59286	34.8714	maize	EE	180	3	35.7	4.63658	26.8	3.65614
117	Ji Jinghong_2015_Effects_Chinese	45.86	126.82	1	4.50391	677.929	24.1786	6.59286	34.8714	maize	EE	180	3	31.8	4.13006	24.5	3.34237
118	JI Jinghong_2016_Effect_Chinese	45.34	126.16	1	4.93489	651.902	19.8643	7.29286	35.2929	maize	EE	180	3	31.8	4.13006	24.5	3.34237
118	JI Jinghong_2016_Effect_Chinese	45.8	126.59	1	4.41884	696.489	39.4	6.59286	33.5786	maize	EE	180	3	35.7	4.63658	26.8	3.65614
118	JI Jinghong_2016_Effect_Chinese	45.8	126.59	1	4.41884	696.489	39.4	6.59286	33.5786	maize	EE	180	3	30.6	3.97421	22.2	3.02859
119	Ji Jinghong_2017_Effects_Chinese	45.4	126.42	1	4.697	677.692	19.8357	6.89286	30.6143	maize	EE	175	3	37.9	5.9	34.7	5.6
119	Ji Jinghong_2017_Effects_Chinese	45.4	126.42	1	4.697	677.692	19.8357	6.89286	30.6143	maize	EE	133	3	36.2	5.2	34.7	5.6
119	Ji Jinghong_2017_Effects_Chinese	45.4	126.42	1	4.697	677.692	19.8357	6.89286	30.6143	maize	EE	87	3	41.7	2.8	34.7	5.6
119	Ji Jinghong_2017_Effects_Chinese	45.4	126.42	1	4.697	677.692	19.8357	6.89286	30.6143	maize	RFT	175	3	46.9	7.5	34.7	5.6
119	Ji Jinghong_2017_Effects_Chinese	45.51	125.1	1	5.33609	552.69	13.2214	8.16429	28.9214	maize	EE	175	3	37.5	5.8	29.7	5.2
119	Ji Jinghong_2017_Effects_Chinese	45.51	125.1	1	5.33609	552.69	13.2214	8.16429	28.9214	maize	EE	133	3	39.4	4.5	29.7	5.2
119	Ji Jinghong_2017_Effects_Chinese	45.51	125.1	1	5.33609	552.69	13.2214	8.16429	28.9214	maize	EE	87	3	39.5	4.2	29.7	5.2
119	Ji Jinghong_2017_Effects_Chinese	45.51	125.1	1	5.33609	552.69	13.2214	8.16429	28.9214	maize	RFT	175	3	41.3	6.4	29.7	5.2
119	Ji Jinghong_2017_Effects_Chinese	45.74	127.46	1	3.66791	784.231	25.0571	6.59286	31.85	maize	EE	175	3	37.5	5.2	33.7	6.3
119	Ji Jinghong_2017_Effects_Chinese	45.74	127.46	1	3.66791	784.231	25.0571	6.59286	31.85	maize	EE	133	3	39.5	3.2	33.7	6.3
119	Ji Jinghong_2017_Effects_Chinese	45.74	127.46	1	3.66791	784.231	25.0571	6.59286	31.85	maize	EE	87	3	40.6	6.9	33.7	6.3
119	Ji Jinghong_2017_Effects_Chinese	45.74	127.46	1	3.66791	784.231	25.0571	6.59286	31.85	maize	RFT	175	3	44.2	8.6	33.7	6.3
119	Ji Jinghong_2017_Effects_Chinese	45.8	126.59	1	4.41884	696.489	39.4	6.59286	33.5786	maize	EE	175	3	32.2	3.5	23.6	3.4
119	Ji Jinghong_2017_Effects_Chinese	45.8	126.59	1	4.41884	696.489	39.4	6.59286	33.5786	maize	EE	133	3	30.6	3.4	26.6	3.4
119	Ji Jinghong_2017_Effects_Chinese	45.8	126.59	1	4.41884	696.489	39.4	6.59286	33.5786	maize	EE	87	3	36.9	3.2	26.6	3.4
119	Ji Jinghong_2017_Effects_Chinese	45.8	126.59	1	4.41884	696.489	39.4	6.59286	33.5786	maize	RFT	175	3	34.6	4.8	26.6	3.4
120	Ji Xionghui_2007_Studies_Chinese	28.19	113.09	1	18.6312	1754.81	9.44286	6.39286	29.3286	rice	CF	150	4	30.15	3.91577	27.3	3.72435
120	Ji Xionghui_2007_Studies_Chinese	28.19	113.09	1	18.6312	1754.81	9.44286	6.39286	29.3286	rice	CF	150	4	37.84	4.91451	30.69	4.18683
121	Ji,D_2015_Effect_Chinese	45.8	126.59	1	4.41884	696.489	39.4	6.59286	33.5786	maize	RFT	126	4	40.86	5.30674	49.32	6.72839
121	Ji,D_2015_Effect_Chinese	45.8	126.59	1	4.41884	696.489	39.4	6.59286	33.5786	maize	EE	126	4	53.46	6.94318	49.32	6.72839
121	Ji,D_2015_Effect_Chinese	45.8	126.59	1	4.41884	696.489	39.4	6.59286	33.5786	maize	EE	126	4	16.2	2.10399	49.32	6.72839
121	Ji,D_2015_Effect_Chinese	45.8	126.59	1	4.41884	696.489	39.4	6.59286	33.5786	maize	EE	126	4	55.41	7.19644	49.32	6.72839
122	Jin,Haiyang_2014_Summer_Chinese	34.1	114.64	1	16.0143	687.39	6.02143	8.16429	29.8714	maize	RFT	200	4	53	6.88344	50	6.82116
123	Jones_1981_Nitrogen	45.72	-111.04	1	3.83114	765.301	18.7	6.92857	27.4714	wheat	ROT	30	3	11.5	1.49358	5	0.682116
123	Jones_1981_Nitrogen	45.72	-111.04	1	3.83114	765.301	18.7	6.92857	27.4714	wheat	ROT	60	3	27.1	3.51964	10.4	1.4188
123	Jones_1981_Nitrogen	45.72	-111.04	1	3.83114	765.301	18.7	6.92857	27.4714	wheat	ROT	90	3	42.6	5.53272	20.3	2.76939
123	Jones_1981_Nitrogen	45.86	-111.65	1	6.13552	434.694	13.3071	7.75714	26.4571	wheat	ROT	30	3	22.5	2.92221	6.8	0.927678
123	Jones_1981_Nitrogen	45.86	-111.65	1	6.13552	434.694	13.3071	7.75714	26.4571	wheat	ROT	60	3	26.4	3.42873	18.1	2.46926
123	Jones_1981_Nitrogen	45.86	-111.65	1	6.13552	434.694	13.3071	7.75714	26.4571	wheat	ROT	90	3	56.1	7.28605	32.4	4.42011
125	Juma_1982_Effect	53.53	-105.25	1	1.22351	571.888	19.65	6.71429	22.5929	wheat	EE	56	4	35	4.54566	39	5.3205
125	Juma_1982_Effect	53.53	-105.25	1	1.22351	571.888	19.65	6.71429	22.5929	wheat	EE	56	4	36	4.67554	39	5.3205
126	Karwat_2017_Residual	4.06	-73.46	1	24.6391	1651.39	18.5857	5.10714	27.8286	maize	EE	60	3	63.0705	2.3237	36.8465	2.9875
126	Karwat_2017_Residual	4.06	-73.46	1	24.6391	1651.39	18.5857	5.10714	27.8286	maize	EE	120	3	33.8589	2.3237	17.2614	2.6556
126	Karwat_2017_Residual	4.06	-73.46	1	24.6391	1651.39	18.5857	5.10714	27.8286	maize	EE	240	3	19.917	2.6556	7.3029	2.9876
126	Karwat_2017_Residual	4.06	-73.46	1	24.6391	1651.39	18.5857	5.10714	27.8286	maize	EE	60	3	84.9793	2.3236	36.8465	2.9875
126	Karwat_2017_Residual	4.06	-73.46	1	24.6391	1651.39	18.5857	5.10714	27.8286	maize	EE	120	3	45.1452	2.6556	17.2614	2.6556
126	Karwat_2017_Residual	4.06	-73.46	1	24.6391	1651.39	18.5857	5.10714	27.8286	maize	EE	240	3	23.2365	2.6556	7.3029	2.9876
126	Karwat_2017_Residual	4.06	-73.46	1	24.6391	1651.39	18.5857	5.10714	27.8286	maize	EE	60	3	19.5851	2.6556	36.8465	2.9875
126	Karwat_2017_Residual	4.06	-73.46	1	24.6391	1651.39	18.5857	5.10714	27.8286	maize	EE	120	3	13.9419	2.6556	17.2614	2.6556
126	Karwat_2017_Residual	4.06	-73.46	1	24.6391	1651.39	18.5857	5.10714	27.8286	maize	EE	240	3	6.30705	2.98756	7.3029	2.9876
126	Karwat_2017_Residual	4.06	-73.46	2	24.6391	1651.39	18.5857	5.10714	27.8286	maize	EE	60	3	24.0892	5.948	49.368	3.2714
126	Karwat_2017_Residual	4.06	-73.46	2	24.6391	1651.39	18.5857	5.10714	27.8286	maize	EE	120	3	19.9257	6.2453	36.2825	2.974
126	Karwat_2017_Residual	4.06	-73.46	2	24.6391	1651.39	18.5857	5.10714	27.8286	maize	EE	240	3	13.9777	5.948	19.9257	3.2713
126	Karwat_2017_Residual	4.06	-73.46	2	24.6391	1651.39	18.5857	5.10714	27.8286	maize	EE	60	3	61.8587	6.2454	49.368	3.2714
126	Karwat_2017_Residual	4.06	-73.46	2	24.6391	1651.39	18.5857	5.10714	27.8286	maize	EE	120	3	46.9888	6.2454	36.2825	2.974
126	Karwat_2017_Residual	4.06	-73.46	2	24.6391	1651.39	18.5857	5.10714	27.8286	maize	EE	240	3	24.3866	6.2454	19.9257	3.2713
126	Karwat_2017_Residual	4.06	-73.46	2	24.6391	1651.39	18.5857	5.10714	27.8286	maize	EE	60	3	20.5204	2.974	49.368	3.2714
126	Karwat_2017_Residual	4.06	-73.46	2	24.6391	1651.39	18.5857	5.10714	27.8286	maize	EE	120	3	16.0595	2.974	36.2825	2.974
126	Karwat_2017_Residual	4.06	-73.46	2	24.6391	1651.39	18.5857	5.10714	27.8286	maize	EE	240	3	11.0037	2.974	19.9257	3.2713
127	Katyal_1987_Efficient	30.93	75.79	2	23.3967	890.616	9.82857	7.79286	25.6643	wheat	EE	120	4	58	7.53282	38	5.18408
127	Katyal_1987_Efficient	30.93	75.79	2	23.3967	890.616	9.82857	7.79286	25.6643	wheat	EE	120	4	38	4.93529	38	5.18408
127	Katyal_1987_Efficient	30.93	75.79	2	23.3967	890.616	9.82857	7.79286	25.6643	wheat	RFP	120	4	43	5.58467	38	5.18408
127	Katyal_1987_Efficient	30.93	75.79	2	23.3967	890.616	9.82857	7.79286	25.6643	wheat	EE	120	4	44	5.71455	49	6.68474
127	Katyal_1987_Efficient	30.93	75.79	2	23.3967	890.616	9.82857	7.79286	25.6643	wheat	EE	120	4	38	4.93529	33	4.50197
127	Katyal_1987_Efficient	30.93	75.79	2	23.3967	890.616	9.82857	7.79286	25.6643	wheat	EE	120	4	34	4.41579	33	4.50197
128	Keerthisinghe_1993_Effect	-34.35	146.04	1	17.9293	433.208	9.92857	7.10714	28.3571	rice	EE	80	3	42	5.4548	44	6.00262
128	Keerthisinghe_1993_Effect	-34.35	146.04	1	17.9293	433.208	9.92857	7.10714	28.3571	rice	EE	80	3	84	10.9096	44	6.00262
129	Keerthisinghe_1996_Effect	-34.35	146.04	1	17.9293	433.208	9.92857	7.10714	28.3571	rice	RFP	60	3	54.8	7.11721	50	6.82116
129	Keerthisinghe_1996_Effect	-34.35	146.04	1	17.9293	433.208	9.92857	7.10714	28.3571	rice	EE	60	3	63.8	8.2861	50	6.82116
129	Keerthisinghe_1996_Effect	-34.35	146.04	1	17.9293	433.208	9.92857	7.10714	28.3571	rice	RFP	60	3	59.9	7.77958	50	6.82116
129	Keerthisinghe_1996_Effect	-34.35	146.04	1	17.9293	433.208	9.92857	7.10714	28.3571	rice	EE	60	3	65.8	8.54585	50	6.82116
131	Kismanyoky_2010_Effect	46.74	17.21	22	12.0368	792.768	19.4214	6.96429	24.1929	wheat	OF	100	3	68.38	8.88093	71.27	9.72288
131	Kismanyoky_2010_Effect	46.74	17.21	22	12.0368	792.768	19.4214	6.96429	24.1929	wheat	OF	200	3	46.29	6.01197	57.91	7.90027
131	Kismanyoky_2010_Effect	46.74	17.21	22	12.0368	792.768	19.4214	6.96429	24.1929	wheat	RES	100	3	72.75	9.44849	71.27	9.72288
131	Kismanyoky_2010_Effect	46.74	17.21	22	12.0368	792.768	19.4214	6.96429	24.1929	wheat	RES	200	3	49.95	6.48731	57.91	7.90027
132	Kitonyo_2018_Nitrogen	-0.52	37.27	2	17.7794	2077.75	23.0571	5.8	51.55	maize	ZT	120	3	66	8.57183	61	8.32181
132	Kitonyo_2018_Nitrogen	-0.52	37.27	2	17.7794	2077.75	23.0571	5.8	51.55	maize	RFT	80	3	78	10.1303	52	7.09401
132	Kitonyo_2018_Nitrogen	-0.52	37.27	2	17.7794	2077.75	23.0571	5.8	51.55	maize	RFT	80	3	69	8.96145	52	7.09401
132	Kitonyo_2018_Nitrogen	-0.52	37.27	2	17.7794	2077.75	23.0571	5.8	51.55	maize	RFT	80	3	54	7.01331	52	7.09401
133	Kitur, B. K_1984_Fate	37.38	-86.56	3	14.7307	1333.59	11.6786	5.64286	26.65	maize	ZT	168	4	41	5.32492	42	5.72977
133	Kitur, B. K_1984_Fate	37.38	-86.56	3	14.7307	1333.59	11.6786	5.64286	26.65	maize	ZT	168	4	45	5.84443	45	6.13904
133	Kitur, B. K_1984_Fate	37.38	-86.56	3	14.7307	1333.59	11.6786	5.64286	26.65	wheat	ZT	168	4	24.3902	3.16771	29.9213	4.08195
133	Kitur, B. K_1984_Fate	37.38	-86.56	3	14.7307	1333.59	11.6786	5.64286	26.65	wheat	ZT	168	4	37.9845	4.93328	39.0909	5.33291
133	Kitur, B. K_1984_Fate	37.38	-86.56	3	14.7307	1333.59	11.6786	5.64286	26.65	wheat	ZT	168	4	21.2766	2.76332	31.4815	4.2948
133	Kitur, B. K_1984_Fate	37.38	-86.56	3	14.7307	1333.59	11.6786	5.64286	26.65	wheat	ZT	168	4	37.5	4.87036	45.5357	6.21213
134	Knight_1993_Urea	64.82	-147.88	3	-0.63196	420.594	79.8714	6.58571	15.7643	wheat	RFP	100	3	68	8.83158	57	7.77612
134	Knight_1993_Urea	64.82	-147.88	3	-0.63196	420.594	79.8714	6.58571	15.7643	wheat	RFP	100	3	46	5.9743	54	7.36685
134	Knight_1993_Urea	64.82	-147.88	3	-0.63196	420.594	79.8714	6.58571	15.7643	wheat	RFP	100	3	51	6.62368	72	9.82247
135	Lam_2013_Crop	-36.66	142.3	2	15.3403	446.341	24.9714	7.41429	27.4286	wheat	RES	170	3	51.8	0.8	54.7	1.7
135	Lam_2013_Crop	-36.66	142.3	2	15.3403	446.341	24.9714	7.41429	27.4286	wheat	RES	170	3	50.2	1.3	57.4	1.2
135	Lam_2013_Crop	-36.66	142.3	2	15.3403	446.341	24.9714	7.41429	27.4286	wheat	RES	170	3	49.3	1.9	53.4	0.8
135	Lam_2013_Crop	-36.66	142.3	2	15.3403	446.341	24.9714	7.41429	27.4286	wheat	RES	170	3	43.2	1.5	58.8	1
136	Lang Xiaofeng_2008_Effects_Chinese	32.68	118.78	1	15.7612	1115.73	9.68571	7.39286	36.2429	wheat	CF	120	3	35.1	3.6	15.5	2.5
136	Lang Xiaofeng_2008_Effects_Chinese	32.68	118.78	1	15.7612	1115.73	9.68571	7.39286	36.2429	wheat	CF	120	3	27.5	2.8	15.5	2.5
136	Lang Xiaofeng_2008_Effects_Chinese	32.68	118.78	1	15.7612	1115.73	9.68571	7.39286	36.2429	wheat	CF	120	3	20.2	1.2	15.5	2.5
136	Lang Xiaofeng_2008_Effects_Chinese	32.68	118.78	1	15.7612	1115.73	9.68571	7.39286	36.2429	wheat	CF	120	3	25.9	1.8	15.5	2.5
136	Lang Xiaofeng_2008_Effects_Chinese	32.68	118.78	1	15.7612	1115.73	9.68571	7.39286	36.2429	wheat	CF	120	3	24.7	2.6	15.5	2.5
136	Lang Xiaofeng_2008_Effects_Chinese	32.68	118.78	1	15.7612	1115.73	9.68571	7.39286	36.2429	wheat	CF	120	3	18.8	2.2	15.5	2.5
136	Lang Xiaofeng_2008_Effects_Chinese	32.68	118.78	1	15.7612	1115.73	9.68571	7.39286	36.2429	wheat	CF	120	3	32.2	1.2	15.5	2.5
136	Lang Xiaofeng_2008_Effects_Chinese	32.68	118.78	1	15.7612	1115.73	9.68571	7.39286	36.2429	wheat	CF	120	3	30.5	2.8	15.5	2.5
136	Lang Xiaofeng_2008_Effects_Chinese	32.68	118.78	1	15.7612	1115.73	9.68571	7.39286	36.2429	maize	CF	180	3	23.2	1.9	16.3	2.1
136	Lang Xiaofeng_2008_Effects_Chinese	32.68	118.78	1	15.7612	1115.73	9.68571	7.39286	36.2429	maize	CF	180	3	26.1	3.1	16.3	2.1
136	Lang Xiaofeng_2008_Effects_Chinese	32.68	118.78	1	15.7612	1115.73	9.68571	7.39286	36.2429	maize	CF	180	3	39.8	1.6	16.3	2.1
136	Lang Xiaofeng_2008_Effects_Chinese	32.68	118.78	1	15.7612	1115.73	9.68571	7.39286	36.2429	maize	CF	180	3	26.9	1.8	16.3	2.1
136	Lang Xiaofeng_2008_Effects_Chinese	32.68	118.78	1	15.7612	1115.73	9.68571	7.39286	36.2429	maize	CF	225	3	34.1	3.3	16.8	2.1
136	Lang Xiaofeng_2008_Effects_Chinese	32.68	118.78	1	15.7612	1115.73	9.68571	7.39286	36.2429	maize	CF	225	3	30.1	2.6	16.8	2.1
136	Lang Xiaofeng_2008_Effects_Chinese	32.68	118.78	1	15.7612	1115.73	9.68571	7.39286	36.2429	maize	CF	225	3	25	2.9	16.8	2.1
136	Lang Xiaofeng_2008_Effects_Chinese	32.68	118.78	1	15.7612	1115.73	9.68571	7.39286	36.2429	maize	CF	225	3	19.3	1.3	16.8	2.1
138	Legg_1979_Utilization	29.34	-96.17	3	21.4565	1063.5	15.9071	6.72857	36.5786	maize	ZT	85	3	45.6	5.92235	40	5.45693
138	Legg_1979_Utilization	29.34	-96.17	3	21.4565	1063.5	15.9071	6.72857	36.5786	maize	ZT	170	3	61	7.92244	53.3	7.27136
138	Legg_1979_Utilization	29.34	-96.17	3	21.4565	1063.5	15.9071	6.72857	36.5786	maize	ZT	340	3	70.3	9.13029	66.6	9.08578
138	Legg_1979_Utilization	29.34	-96.17	3	21.4565	1063.5	15.9071	6.72857	36.5786	maize	ZT	85	3	34.8	4.51969	39.1	5.33415
138	Legg_1979_Utilization	29.34	-96.17	3	21.4565	1063.5	15.9071	6.72857	36.5786	maize	ZT	170	3	53.3	6.9224	55.4	7.55784
138	Legg_1979_Utilization	29.34	-96.17	3	21.4565	1063.5	15.9071	6.72857	36.5786	maize	ZT	340	3	72.7	9.442	64.2	8.75837
139	Lehrsch_2000_Nitrogen	42.55	-114.35	1	10.7235	336.194	11.2857	7.96429	19.5714	maize	RFP	90	3	63.3333	8.22549	53.3333	7.2759
139	Lehrsch_2000_Nitrogen	42.55	-114.35	1	10.7235	336.194	11.2857	7.96429	19.5714	maize	RFP	90	3	53.3333	6.92673	44.4444	6.06325
139	Lehrsch_2000_Nitrogen	42.55	-114.35	1	10.7235	336.194	11.2857	7.96429	19.5714	maize	RFP	90	3	27.7778	3.60767	16.6667	2.27372
139	Lehrsch_2000_Nitrogen	42.55	-114.35	1	10.7235	336.194	11.2857	7.96429	19.5714	maize	RFP	90	3	78.8889	10.2458	75.5556	10.3075
140	Li Dian-ping_2005_Effects_Chinese	45.8	126.59	3	4.41884	696.489	39.4	6.59286	33.5786	rice	RFP	150	3	60.63	7.87439	38.28	5.22228
140	Li Dian-ping_2005_Effects_Chinese	45.8	126.59	3	4.41884	696.489	39.4	6.59286	33.5786	rice	RFP	150	3	44.78	5.81585	38.28	5.22228
141	LI Fanglin_2009_The_Chinese	34.13	113.88	1	16.0224	646.374	6.81429	7.85714	24.8	wheat	EE	180	4	27	3.50666	24.2	3.30144
141	LI Fanglin_2009_The_Chinese	34.13	113.88	1	16.0224	646.374	6.81429	7.85714	24.8	wheat	EE	180	4	32	4.15604	24.2	3.30144
141	LI Fanglin_2009_The_Chinese	34.13	113.88	1	16.0224	646.374	6.81429	7.85714	24.8	wheat	EE	180	4	40.7	5.28596	24.2	3.30144
141	LI Fanglin_2009_The_Chinese	34.94	113	1	15.398	543.485	6.05	8.29286	21.2286	wheat	EE	180	4	24.2	3.143	23.2	3.16502
141	LI Fanglin_2009_The_Chinese	34.94	113	1	15.398	543.485	6.05	8.29286	21.2286	wheat	EE	180	4	24.7	3.20794	23.2	3.16502
141	LI Fanglin_2009_The_Chinese	34.94	113	1	15.398	543.485	6.05	8.29286	21.2286	wheat	EE	180	4	33.6	4.36384	23.2	3.16502
142	Li Fang-Min_2014_Influence_Chinese	30.35	112.15	1	17.3357	1233.32	13.95	6.66429	26.0929	rice	EE	135	3	72.02	9.35368	57.4	7.83069
142	Li Fang-Min_2014_Influence_Chinese	30.35	112.15	1	17.3357	1233.32	13.95	6.66429	26.0929	rice	EE	135	3	65.97	8.56793	57.4	7.83069
143	Li Jia_2014_Effects_Chinese	43.8	125.41	1	5.81623	750.287	18.1357	6.79286	24.9286	maize	CF	240	3	51.2083	6.65074	40.375	5.50809
143	Li Jia_2014_Effects_Chinese	43.8	125.41	1	5.81623	750.287	18.1357	6.79286	24.9286	maize	CF	240	3	47.4583	6.16371	40.375	5.50809
143	Li Jia_2014_Effects_Chinese	43.8	125.41	1	5.81623	750.287	18.1357	6.79286	24.9286	maize	CF	240	3	45.5417	5.91478	40.375	5.50809
143	Li Jia_2014_Effects_Chinese	43.8	125.41	1	5.81623	750.287	18.1357	6.79286	24.9286	maize	OF	240	3	40.4167	5.24916	40.375	5.50809
143	Li Jia_2014_Effects_Chinese	43.8	125.41	1	5.81623	750.287	18.1357	6.79286	24.9286	maize	CF	240	3	56.875	7.38671	40.375	5.50809
143	Li Jia_2014_Effects_Chinese	43.8	125.41	1	5.81623	750.287	18.1357	6.79286	24.9286	maize	CF	240	3	51.0833	6.63451	40.375	5.50809
143	Li Jia_2014_Effects_Chinese	43.8	125.41	1	5.81623	750.287	18.1357	6.79286	24.9286	maize	CF	240	3	47.375	6.15288	40.375	5.50809
143	Li Jia_2014_Effects_Chinese	43.8	125.41	1	5.81623	750.287	18.1357	6.79286	24.9286	maize	OF	240	3	44.0417	5.71996	40.375	5.50809
144	Li Jumei_2005_Effects_Chinese	26.75	111.87	3	18.2546	1534.64	17.7071	5.6	29.8571	rice	CF	150	4	34.9	4.4	33.2	3.6
144	Li Jumei_2005_Effects_Chinese	26.75	111.87	3	18.2546	1534.64	17.7071	5.6	29.8571	rice	OF	150	4	28	7.5	33.2	3.6
144	Li Jumei_2005_Effects_Chinese	26.75	111.86	1	18.2546	1534.64	16.8	5.7	29.3857	rice	OF	150	4	28	7.5	33.2	3.6
144	Li Jumei_2005_Effects_Chinese	26.75	111.86	1	18.2546	1534.64	16.8	5.7	29.3857	rice	CF	150	4	34.9	4.4	33.2	3.6
145	Li Jun_2014_Respinse_Chinese	44.32	86	1	9.26345	243.351	31.2857	8.33571	29.4929	wheat	EE	270	3	40.3	7	35.3	2.7
146	Li Lingling_2011_Manure_Chinese	43.87	124.91	1	6.17219	676.594	12.3071	7.96429	26.0857	maize	CF	165	3	28.5	3.70147	39.6	5.40236
147	Li Min_2012_Effect_Chinese	31.28	118.52	1	16.7709	1377.15	12.4214	6.65714	45.2714	rice	RFT	270	3	29.61	3.84563	24.44	3.33418
147	Li Min_2012_Effect_Chinese	31.28	118.52	1	16.7709	1377.15	12.4214	6.65714	45.2714	rice	EE	270	3	44.83	5.82235	29.61	4.03949
147	Li Min_2012_Effect_Chinese	31.28	118.52	1	16.7709	1377.15	12.4214	6.65714	45.2714	rice	EE	270	3	40.33	5.2379	29.61	4.03949
148	Li Songlin_2011_Nitrogen_Chinese	30.8	120.82	1	16.8782	1409.2	16.65	6.66429	33.5786	rice	OF	210	3	26.57	3.45081	22.35	3.04906
149	Li Wei_2011_Effect_Chinese	36.15	117.15	1	13.3218	671.05	7.39286	7.29286	25.8286	maize	EE	180	3	35.74	4.64177	21.34	2.91127
150	Li Xian_2010_Effects_Chinese	28.73	112.85	1	18.2493	1602.93	13.8929	5.86429	28.5357	rice	CF	142.5	3	31.1	2.52	29.98	3.41
150	Li Xian_2010_Effects_Chinese	28.73	112.85	1	18.2493	1602.93	13.8929	5.86429	28.5357	rice	CF	142.5	3	31.02	7.89	29.98	3.41
150	Li Xian_2010_Effects_Chinese	28.73	112.85	1	18.2493	1602.93	13.8929	5.86429	28.5357	rice	CF	142.5	3	18.17	5.43	29.98	3.41
150	Li Xian_2010_Effects_Chinese	28.73	112.85	1	18.2493	1602.93	13.8929	5.86429	28.5357	rice	CF	142.5	3	27.01	1.59	29.98	3.41
150	Li Xian_2010_Effects_Chinese	28.73	112.85	1	18.2493	1602.93	13.8929	5.86429	28.5357	rice	CF	142.5	3	32.64	11.87	29.98	3.41
150	Li Xian_2010_Effects_Chinese	28.73	112.85	1	18.2493	1602.93	13.8929	5.86429	28.5357	rice	CF	142.5	3	25.42	5.01	29.98	3.41
150	Li Xian_2010_Effects_Chinese	28.78	112.9	2	18.2699	1570.26	14.0571	5.96429	30.6857	rice	CF	142.5	3	27.01	0.92	29.98	1.97
150	Li Xian_2010_Effects_Chinese	28.78	112.9	2	18.2699	1570.26	14.0571	5.96429	30.6857	rice	CF	142.5	3	31.1	1.45	29.98	1.97
150	Li Xian_2010_Effects_Chinese	28.78	112.9	2	18.2699	1570.26	14.0571	5.96429	30.6857	rice	CF	142.5	3	32.64	6.85	29.98	1.97
150	Li Xian_2010_Effects_Chinese	28.78	112.9	2	18.2699	1570.26	14.0571	5.96429	30.6857	rice	CF	142.5	3	31.02	4.56	29.98	1.97
150	Li Xian_2010_Effects_Chinese	28.78	112.9	2	18.2699	1570.26	14.0571	5.96429	30.6857	rice	CF	142.5	3	18.17	3.13	29.98	1.97
150	Li Xian_2010_Effects_Chinese	28.78	112.9	2	18.2699	1570.26	14.0571	5.96429	30.6857	rice	CF	142.5	3	25.42	2.89	29.98	1.97
150	Li Xian_2010_Effects_Chinese	28.78	112.9	2	18.2699	1570.26	14.0571	5.96429	30.6857	rice	CF	150	3	33.01	9.29	39.96	1.35
150	Li Xian_2010_Effects_Chinese	28.78	112.9	2	18.2699	1570.26	14.0571	5.96429	30.6857	rice	CF	150	3	29.66	0.55	39.96	1.35
150	Li Xian_2010_Effects_Chinese	28.78	112.9	2	18.2699	1570.26	14.0571	5.96429	30.6857	rice	CF	150	3	41.47	6.53	39.96	1.35
150	Li Xian_2010_Effects_Chinese	28.78	112.9	2	18.2699	1570.26	14.0571	5.96429	30.6857	rice	CF	150	3	34.76	5.16	39.96	1.35
150	Li Xian_2010_Effects_Chinese	28.78	112.9	2	18.2699	1570.26	14.0571	5.96429	30.6857	rice	CF	150	3	38.24	6.51	39.96	1.35
150	Li Xian_2010_Effects_Chinese	28.78	112.9	2	18.2699	1570.26	14.0571	5.96429	30.6857	rice	CF	150	3	40.76	9.23	39.96	1.35
151	Li Yanqing_2016_Study_Chinese	37.28	116.63	1	14.3857	590.043	5.62143	7.99286	22.5929	wheat	OF	225	3	15.55	2.87	47.19	0.81
151	Li Yanqing_2016_Study_Chinese	37.28	116.63	1	14.3857	590.043	5.62143	7.99286	22.5929	wheat	CF	225	3	30.64	11.95	47.19	0.81
151	Li Yanqing_2016_Study_Chinese	37.28	116.63	1	14.3857	590.043	5.62143	7.99286	22.5929	wheat	CF	225	3	34.57	5.53	47.19	0.81
151	Li Yanqing_2016_Study_Chinese	37.28	116.63	1	14.3857	590.043	5.62143	7.99286	22.5929	wheat	CF	225	3	39.19	3.61	47.19	0.81
151	Li Yanqing_2016_Study_Chinese	37.28	116.63	1	14.3857	590.043	5.62143	7.99286	22.5929	wheat	OF	225	3	40.4	1.5	47.19	0.81
151	Li Yanqing_2016_Study_Chinese	37.28	116.63	1	14.3857	590.043	5.62143	7.99286	22.5929	wheat	CF	225	3	49.59	18.4	47.19	0.81
151	Li Yanqing_2016_Study_Chinese	37.28	116.63	1	14.3857	590.043	5.62143	7.99286	22.5929	wheat	CF	225	3	52.17	9.36	47.19	0.81
151	Li Yanqing_2016_Study_Chinese	37.28	116.63	1	14.3857	590.043	5.62143	7.99286	22.5929	wheat	CF	225	3	52.05	5.66	47.19	0.81
151	Li Yanqing_2016_Study_Chinese	37.28	116.63	1	14.3857	590.043	5.62143	7.99286	22.5929	wheat	OF	225	3	43.31	18.89	47.19	0.81
151	Li Yanqing_2016_Study_Chinese	37.28	116.63	1	14.3857	590.043	5.62143	7.99286	22.5929	wheat	CF	225	3	45.4	7.36	47.19	0.81
151	Li Yanqing_2016_Study_Chinese	37.28	116.63	1	14.3857	590.043	5.62143	7.99286	22.5929	wheat	CF	225	3	55.94	10.41	47.19	0.81
151	Li Yanqing_2016_Study_Chinese	37.28	116.63	1	14.3857	590.043	5.62143	7.99286	22.5929	wheat	CF	225	3	56.5	16.32	47.19	0.81
151	Li Yanqing_2016_Study_Chinese	37.28	116.63	1	14.3857	590.043	5.62143	7.99286	22.5929	wheat	OF	450	3	12.31	3.1	29.33	4.15
151	Li Yanqing_2016_Study_Chinese	37.28	116.63	1	14.3857	590.043	5.62143	7.99286	22.5929	wheat	OF	450	3	31.36	1.94	29.33	4.15
151	Li Yanqing_2016_Study_Chinese	37.28	116.63	1	14.3857	590.043	5.62143	7.99286	22.5929	wheat	OF	450	3	40.06	0.65	29.33	4.15
152	Li Yun-chun_2014_Effecrs_Chinese	30.44	112.23	1	17.0499	1153.94	11.8	6.66429	21.4857	rice	RFT	150	3	39.1	5.07816	22.1	3.01495
152	Li Yun-chun_2014_Effecrs_Chinese	30.44	112.23	1	17.0499	1153.94	11.8	6.66429	21.4857	rice	RFR	75	3	43.9	5.70156	51.9	7.08036
152	Li Yun-chun_2014_Effecrs_Chinese	30.44	112.23	1	17.0499	1153.94	11.8	6.66429	21.4857	rice	RFR	112.5	3	51	6.62368	51.9	7.08036
152	Li Yun-chun_2014_Effecrs_Chinese	30.44	112.23	1	17.0499	1153.94	11.8	6.66429	21.4857	rice	RFR	150	3	56.2	7.29904	51.9	7.08036
152	Li Yun-chun_2014_Effecrs_Chinese	30.44	112.23	1	17.0499	1153.94	11.8	6.66429	21.4857	rice	EE	150	3	55.7	7.2341	52.4	7.14858
153	Li Zhi-yong_2003_Effects_Chinese	40.14	116.18	1	12.2405	585.971	9.10714	7.92143	19.9929	maize	ZT	80	4	14	1.81827	13.1	1.78714
154	Li Zu-zhang_2015_Study_Chinese	28.16	115.34	1	18.6312	1754.81	9.44286	6.39286	29.3286	rice	CF	180	3	19.4444	2.52537	18.8889	2.57688
154	Li Zu-zhang_2015_Study_Chinese	28.88	115.9	1	18.2228	1682.74	11.7857	5.86429	27.8429	rice	CF	180	3	24.6667	3.20361	28.7778	3.92596
155	Li, L_2011_Manure_Chinese	43.54	124.82	1	6.3412	745.38	13.0929	7.06429	27.3786	maize	CF	128	4	42.6562	5.54003	44.2188	6.03246
155	Li, L_2011_Manure_Chinese	43.54	124.82	1	6.3412	745.38	13.0929	7.06429	27.3786	maize	CF	105	4	90.1905	11.7136	53.9048	7.35386
156	Li,En_yao_2011_Effects_Chinese	28.78	112.9	2	18.2699	1570.26	14.0571	5.96429	30.6857	maize	RFR	300	3	35.5	4.6106	21.6	2.94674
156	Li,En_yao_2011_Effects_Chinese	28.78	112.9	2	18.2699	1570.26	14.0571	5.96429	30.6857	maize	RFR	300	3	26.7	3.46769	22.1	3.01495
156	Li,En_yao_2011_Effects_Chinese	28.78	112.9	2	18.2699	1570.26	14.0571	5.96429	30.6857	maize	RFR	262.5	3	27.6	3.58458	22.1	3.01495
157	Li,Fang-min_2005_Effects_Chinese	23.13	113.36	1	22.1242	2219.22	18.9286	5.96429	27.8429	rice	EE	180	3	49.52	6.43147	49.1	6.69838
157	Li,Fang-min_2005_Effects_Chinese	23.13	113.36	1	22.1242	2219.22	18.9286	5.96429	27.8429	rice	EE	180	3	39.01	5.06647	49.1	6.69838
157	Li,Fang-min_2005_Effects_Chinese	23.13	113.36	1	22.1242	2219.22	18.9286	5.96429	27.8429	rice	EE	180	3	47.27	6.13925	40.78	5.56334
157	Li,Fang-min_2005_Effects_Chinese	23.13	113.36	1	22.1242	2219.22	18.9286	5.96429	27.8429	rice	EE	180	3	39.01	5.06647	40.78	5.56334
158	Li,Feng_2011_Effects_Chinese	28.2	112.44	1	17.6554	1603.15	16.2286	6	35.1	rice	EE	150	3	25.5	3.31184	24.6	3.35601
159	Li,Min_2014_Effects_Chinese	32.98	115.96	1	16.0671	875.99	7.89286	7.79286	36.4571	maize	EE	270	3	52.51	6.8198	34.14	4.65749
159	Li,Min_2014_Effects_Chinese	36.72	117.06	1	14.1783	602.52	8.26429	7.23571	32.3214	maize	EE	300	4	40.6	5.27297	28.2	3.84713
159	Li,Min_2014_Effects_Chinese	36.72	117.06	1	14.1783	602.52	8.26429	7.23571	32.3214	maize	EE	300	4	49	6.36393	28.2	3.84713
159	Li,Min_2014_Effects_Chinese	36.72	117.06	1	14.1783	602.52	8.26429	7.23571	32.3214	maize	EE	210	4	35.4	4.59762	23.1	3.15138
159	Li,Min_2014_Effects_Chinese	36.72	117.06	1	14.1783	602.52	8.26429	7.23571	32.3214	maize	EE	210	4	42.5	5.51974	23.1	3.15138
159	Li,Min_2014_Effects_Chinese	33.16	116.55	5	15.8151	896.152	6.64286	7.86429	36.2214	maize	ZT	162	3	50.9	6.6107	49.8	6.79388
159	Li,Min_2014_Effects_Chinese	33.16	116.55	5	15.8151	896.152	6.64286	7.86429	36.2214	maize	ZT	202.5	3	41.8	5.42882	41.5	5.66156
159	Li,Min_2014_Effects_Chinese	33.16	116.55	5	15.8151	896.152	6.64286	7.86429	36.2214	maize	ZT	243	3	38.6	5.01322	35.4	4.82938
159	Li,Min_2014_Effects_Chinese	33.16	116.55	5	15.8151	896.152	6.64286	7.86429	36.2214	maize	ZT	283.5	3	30.7	3.9872	30.9	4.21548
159	Li,Min_2014_Effects_Chinese	33.16	116.55	5	15.8151	896.152	6.64286	7.86429	36.2214	maize	ZT	324	3	26.9	3.49367	25.5	3.47879
160	Li,Yu-fan_2015_Ammonia_Chinese	43.5	124.27	1	6.72266	681.351	11.5	7.55714	31.2786	maize	EE	224	3	27.9	3.62354	21.2	2.89217
160	Li,Yu-fan_2015_Ammonia_Chinese	43.5	124.27	1	6.72266	681.351	11.5	7.55714	31.2786	maize	EE	224	3	37.7	4.89633	21.2	2.89217
160	Li,Yu-fan_2015_Ammonia_Chinese	43.5	124.27	1	6.72266	681.351	11.5	7.55714	31.2786	maize	EE	224	3	28.8	3.74043	21.2	2.89217
161	Li_2001_Recovery	35.06	135.78	2	13.4558	1818.23	34.9357	5.3	29.0357	maize	OF	300	2	42.3333	5.49809	12.6667	1.72803
161	Li_2001_Recovery	35.06	135.78	2	13.4558	1818.23	34.9357	5.3	29.0357	maize	CF	300	2	53.6667	6.97002	12.6667	1.72803
161	Li_2001_Recovery	35.06	135.78	2	13.4558	1818.23	34.9357	5.3	29.0357	wheat	OF	200	2	30.5	3.96122	7.5	1.02317
161	Li_2001_Recovery	35.06	135.78	2	13.4558	1818.23	34.9357	5.3	29.0357	wheat	CF	200	2	49.5	6.42887	7.5	1.02317
162	Li_2011_Recovery	40.14	116.18	2	11.8543	590.28	9.10714	7.92143	19.9929	maize	EE	150	3	69.97	9.08743	66.45	9.06532
162	Li_2011_Recovery	40.14	116.18	2	11.8543	590.28	9.10714	7.92143	19.9929	maize	EE	225	3	44.3	5.75351	43.75	5.96851
162	Li_2011_Recovery	40.14	116.18	2	11.8543	590.28	9.10714	7.92143	19.9929	wheat	EE	150	3	85.51	11.1057	74.33	10.1403
162	Li_2011_Recovery	40.14	116.18	2	11.8543	590.28	9.10714	7.92143	19.9929	wheat	EE	225	3	57.9	7.51983	54.22	7.39687
162	Li_2011_Recovery	40.14	116.18	2	11.8543	590.28	9.10714	7.92143	19.9929	maize	EE	150	3	57.85	7.51333	58.18	7.9371
162	Li_2011_Recovery	40.14	116.18	2	11.8543	590.28	9.10714	7.92143	19.9929	maize	EE	225	3	36.66	4.76126	39.99	5.45556
163	Li_2015_Effect	33.42	114.01	1	16.1621	723.506	10.5643	7.29286	23.9786	wheat	RFR	150	4	44	5.71455	26	3.547
163	Li_2015_Effect	33.42	114.01	1	16.1621	723.506	10.5643	7.29286	23.9786	wheat	EE	150	4	42	5.4548	26	3.547
163	Li_2015_Effect	33.42	114.01	1	16.1621	723.506	10.5643	7.29286	23.9786	wheat	RFT	150	4	36	4.67554	26	3.547
163	Li_2015_Effect	33.42	114.01	1	16.1621	723.506	10.5643	7.29286	23.9786	wheat	EE	150	4	42	5.4548	26	3.547
163	Li_2015_Effect	34.29	108	1	13.2628	876.093	7.52857	7.79286	28.1	wheat	RFR	150	4	12	1.55851	9	1.22781
163	Li_2015_Effect	34.29	108	1	13.2628	876.093	7.52857	7.79286	28.1	wheat	EE	150	4	16	2.07802	9	1.22781
163	Li_2015_Effect	34.29	108	1	13.2628	876.093	7.52857	7.79286	28.1	wheat	RFT	150	4	11	1.42864	9	1.22781
163	Li_2015_Effect	34.29	108	1	13.2628	876.093	7.52857	7.79286	28.1	wheat	EE	150	4	11	1.42864	9	1.22781
163	Li_2015_Effect	36.96	112.2	1	8.81604	699.918	13.05	7.59286	16.1714	wheat	RFR	150	4	32	4.15604	23	3.13773
163	Li_2015_Effect	36.96	112.2	1	8.81604	699.918	13.05	7.59286	16.1714	wheat	EE	150	4	42	5.4548	23	3.13773
163	Li_2015_Effect	36.96	112.2	1	8.81604	699.918	13.05	7.59286	16.1714	wheat	RFT	150	4	37	4.80542	23	3.13773
163	Li_2015_Effect	36.96	112.2	1	8.81604	699.918	13.05	7.59286	16.1714	wheat	EE	150	4	53	6.88344	23	3.13773
164	Li_2015_Polyolefin-coated	26.75	111.87	1	18.2546	1534.64	17.7071	5.6	29.8571	rice	EE	75	3	63.6	1.3	37.8	1.5
164	Li_2015_Polyolefin-coated	26.75	111.87	1	18.2546	1534.64	17.7071	5.6	29.8571	rice	EE	150	3	36.1	1.4	29.5	0.9
164	Li_2015_Polyolefin-coated	26.75	111.87	2	18.2546	1534.64	17.7071	5.6	29.8571	rice	EE	75	3	65.3	4.8	44.6	2.8
164	Li_2015_Polyolefin-coated	26.75	111.87	2	18.2546	1534.64	17.7071	5.6	29.8571	rice	EE	150	3	35.1	2.3	31.8	1.8
165	Li_2016_The	39.6	116.8	4	13.2179	591.246	7.87143	7.89286	21.3	wheat	RFR	220	3	61	7.92244	35	4.77481
165	Li_2016_The	39.6	116.8	4	13.2179	591.246	7.87143	7.89286	21.3	maize	RFR	220	3	41	5.32492	31	4.22912
166	Lian Ze-chen_2016_Effects_Chinese	29.88	110.45	2	12.801	1698.31	27.1071	6.06429	32.9786	rice	RES	165	3	20.2848	2.63452	12.1879	1.66271
166	Lian Ze-chen_2016_Effects_Chinese	29.88	110.45	2	12.801	1698.31	27.1071	6.06429	32.9786	rice	RES	165	3	6.53333	0.848524	7.95152	1.08477
166	Lian Ze-chen_2016_Effects_Chinese	30.84	115.48	2	13.5347	532.208	11.5857	5.99286	26.5071	rice	RES	165	3	12.7636	1.65769	12.1879	1.66271
166	Lian Ze-chen_2016_Effects_Chinese	30.84	115.48	2	13.5347	532.208	11.5857	5.99286	26.5071	rice	RES	165	3	5.61212	0.728881	7.95152	1.08477
166	Lian Ze-chen_2016_Effects_Chinese	30.97	113.97	2	17.011	1307.26	13.0714	6.99286	30.5071	rice	RES	165	3	14.2485	1.85054	12.1879	1.66271
166	Lian Ze-chen_2016_Effects_Chinese	31.01	113.93	2	17.0084	1284.53	11.4	7.16429	31.0357	rice	RES	165	3	19.4545	2.52668	7.95152	1.08477
167	Liang Bin_2012_Effect_Chinese	34.29	108	19	13.2628	876.093	7.52857	7.79286	28.1	wheat	CF	352	3	62	1	50	7.3
168	Liang Bin_2013_Fate	34.29	108	1	13.2628	876.093	7.52857	7.79286	28.1	wheat	CF	165	3	62	1	50	9
169	Liang X_2013_Nitrogen	30.83	120.67	6	16.8492	1432.49	26.9071	6.69286	41.2857	rice	CF	90	3	33.3333	4.3292	35.5556	4.8506
169	Liang X_2013_Nitrogen	30.83	120.67	6	16.8492	1432.49	26.9071	6.69286	41.2857	rice	CF	180	3	31.1111	4.04059	37.2222	5.07797
169	Liang X_2013_Nitrogen	30.83	120.67	6	16.8492	1432.49	26.9071	6.69286	41.2857	rice	CF	270	3	32.2222	4.1849	37.037	5.05271
169	Liang X_2013_Nitrogen	30.83	120.67	6	16.8492	1432.49	26.9071	6.69286	41.2857	rice	CF	90	3	40	5.19505	47.7778	6.518
169	Liang X_2013_Nitrogen	30.83	120.67	6	16.8492	1432.49	26.9071	6.69286	41.2857	rice	CF	180	3	36.6667	4.76213	47.7778	6.518
169	Liang X_2013_Nitrogen	30.83	120.67	6	16.8492	1432.49	26.9071	6.69286	41.2857	rice	CF	270	3	38.1481	4.95453	46.6667	6.36642
169	Liang X_2013_Nitrogen	30.83	120.67	6	16.8492	1432.49	26.9071	6.69286	41.2857	rice	CF	90	3	38.8889	5.05074	46.6667	6.36642
169	Liang X_2013_Nitrogen	30.83	120.67	6	16.8492	1432.49	26.9071	6.69286	41.2857	rice	CF	180	3	45	5.84443	46.6667	6.36642
169	Liang X_2013_Nitrogen	30.83	120.67	6	16.8492	1432.49	26.9071	6.69286	41.2857	rice	CF	270	3	46.2963	6.01278	47.4074	6.46747
169	Liang X_2013_Nitrogen	30.83	120.67	6	16.8492	1432.49	26.9071	6.69286	41.2857	rice	CF	90	3	32.2222	4.1849	60	8.18539
169	Liang X_2013_Nitrogen	30.83	120.67	6	16.8492	1432.49	26.9071	6.69286	41.2857	rice	CF	180	3	37.7778	4.90643	58.8889	8.03381
169	Liang X_2013_Nitrogen	30.83	120.67	6	16.8492	1432.49	26.9071	6.69286	41.2857	rice	CF	270	3	39.6296	5.14694	56.2963	7.68012
169	Liang X_2013_Nitrogen	30.83	120.67	6	16.8492	1432.49	26.9071	6.69286	41.2857	rice	CF	90	3	35.5556	4.61782	46.6667	6.36642
169	Liang X_2013_Nitrogen	30.83	120.67	6	16.8492	1432.49	26.9071	6.69286	41.2857	rice	CF	180	3	39.4444	5.12289	48.8889	6.66958
169	Liang X_2013_Nitrogen	30.83	120.67	6	16.8492	1432.49	26.9071	6.69286	41.2857	rice	CF	270	3	40.3704	5.24315	46.6667	6.36642
169	Liang X_2013_Nitrogen	30.83	120.67	6	16.8492	1432.49	26.9071	6.69286	41.2857	rice	CF	90	3	64.4444	8.3698	47.7778	6.518
169	Liang X_2013_Nitrogen	30.83	120.67	6	16.8492	1432.49	26.9071	6.69286	41.2857	rice	CF	180	3	53.3333	6.92673	47.2222	6.44221
169	Liang X_2013_Nitrogen	30.83	120.67	6	16.8492	1432.49	26.9071	6.69286	41.2857	rice	CF	270	3	49.2593	6.3976	46.2963	6.31589
169	Liang X_2013_Nitrogen	30.83	120.67	6	16.8492	1432.49	26.9071	6.69286	41.2857	rice	CF	90	3	41	5.32492	47	6.41189
169	Liang X_2013_Nitrogen	30.83	120.67	6	16.8492	1432.49	26.9071	6.69286	41.2857	rice	CF	180	3	42	5.4548	48	6.54831
169	Liang X_2013_Nitrogen	30.83	120.67	6	16.8492	1432.49	26.9071	6.69286	41.2857	rice	CF	270	3	41	5.32492	47	6.41189
170	Lin Cheng_2011_Effect_Chinese	26.23	119.07	1	18.4921	1652.99	13.8643	5.96429	26.7071	rice	CF	135	3	37.1	4.8184	30	4.0927
170	Lin Cheng_2011_Effect_Chinese	26.23	119.07	1	18.4921	1652.99	13.8643	5.96429	26.7071	rice	CF	135	3	39.9	5.18206	30	4.0927
170	Lin Cheng_2011_Effect_Chinese	26.23	119.07	1	18.4921	1652.99	13.8643	5.96429	26.7071	rice	CF	135	3	38.8	5.03919	30	4.0927
170	Lin Cheng_2011_Effect_Chinese	26.23	119.07	1	18.4921	1652.99	13.8643	5.96429	26.7071	rice	OF	135	3	38.9	5.05218	30	4.0927
171	Lin_2014_Tillage	47.05	-109.95	3	6.26304	606.095	16.2357	7.38571	31.8	wheat	ZT	135	4	46.0714	7.1429	55	7.1429
171	Lin_2014_Tillage	47.05	-109.95	3	6.26304	606.095	16.2357	7.38571	31.8	wheat	ZT	135	4	43.9286	5.3571	42.8571	7.1429
171	Lin_2014_Tillage	47.05	-109.95	3	6.26304	606.095	16.2357	7.38571	31.8	wheat	ZT	135	4	27.5	7.5	50.3571	3.9286
171	Lin_2014_Tillage	47.05	-109.95	3	6.26304	606.095	16.2357	7.38571	31.8	wheat	ZT	135	4	45.7143	9.6428	54.2857	7.8572
172	Liu Anxun_2011_Effects_Chinese	23.13	113.36	1	22.1242	2219.22	18.9286	5.96429	27.8429	maize	EE	195	3	24.2	3.143	15.8	2.15549
173	Liu Bing-lin_2005_Effects_Chinese	34.88	117.63	1	14.4499	751.15	7.00714	7.36429	34.4286	maize	EE	225	3	24.8	3.22093	22.9	3.12409
173	Liu Bing-lin_2005_Effects_Chinese	34.88	117.63	1	14.4499	751.15	7.00714	7.36429	34.4286	maize	EE	225	3	30.5	3.96122	22.9	3.12409
173	Liu Bing-lin_2005_Effects_Chinese	34.88	117.63	1	14.4499	751.15	7.00714	7.36429	34.4286	maize	EE	225	3	23.7	3.07806	22.9	3.12409
173	Liu Bing-lin_2005_Effects_Chinese	34.88	117.63	1	14.4499	751.15	7.00714	7.36429	34.4286	maize	EE	225	3	29	3.76641	22.9	3.12409
173	Liu Bing-lin_2005_Effects_Chinese	34.88	117.63	1	14.4499	751.15	7.00714	7.36429	34.4286	maize	EE	225	3	30.4	3.94823	22.9	3.12409
173	Liu Bing-lin_2005_Effects_Chinese	34.88	117.63	1	14.4499	751.15	7.00714	7.36429	34.4286	maize	EE	225	3	23.8	3.09105	22.9	3.12409
174	Liu Cai-ling_2011_Studies_Chinese	31.3	120.47	2	16.7688	1291.46	20.2857	6.46429	31.8	rice	RFR	215	4	29.4	3.81836	23	3.13773
174	Liu Cai-ling_2011_Studies_Chinese	31.3	120.47	2	16.7688	1291.46	20.2857	6.46429	31.8	rice	CF	215	4	34.6	4.49371	23	3.13773
174	Liu Cai-ling_2011_Studies_Chinese	31.3	120.47	2	16.7688	1291.46	20.2857	6.46429	31.8	rice	RFR	180	4	42.4	5.50675	19	2.59204
175	Liu Dong-bi_2003_Effect_Chinese	30.37	112.63	11	17.3242	1300.49	13.4429	7.05714	26.4214	rice	RES	150	4	40.1333	5.21236	31.8	4.33826
175	Liu Dong-bi_2003_Effect_Chinese	30.37	112.63	11	17.3242	1300.49	13.4429	7.05714	26.4214	wheat	RES	120	4	45.75	5.94183	36.6667	5.00218
176	Liu Hai_2010_Influence_Chinese	30.72	107.29	3	17.1312	1477.59	15.05	6.8	25.0571	wheat	CF	120.06	3	49.4086	6.417	48.6833	6.64154
176	Liu Hai_2010_Influence_Chinese	30.72	107.29	3	17.1312	1477.59	15.05	6.8	25.0571	wheat	CF	115.598	3	46.8347	6.08271	48.6833	6.64154
176	Liu Hai_2010_Influence_Chinese	30.72	107.29	3	17.1312	1477.59	15.05	6.8	25.0571	wheat	CF	115.658	3	55.3788	7.19238	48.6833	6.64154
176	Liu Hai_2010_Influence_Chinese	30.72	107.29	3	17.1312	1477.59	15.05	6.8	25.0571	maize	CF	240.058	3	63.0348	8.18671	51.5792	7.03659
177	Liu Hui-ying_2013_THE_Chinese	41.13	121.35	3	9.89063	546.333	7.95	7.5	27.8429	maize	RFR	210	3	14.98	1.94554	13.8	1.88264
177	Liu Hui-ying_2013_THE_Chinese	41.13	121.35	3	9.89063	546.333	7.95	7.5	27.8429	maize	RES	210	3	17.59	2.28452	13.8	1.88264
177	Liu Hui-ying_2013_THE_Chinese	41.13	121.35	3	9.89063	546.333	7.95	7.5	27.8429	maize	EE	210	3	20.76	2.69623	13.8	1.88264
177	Liu Hui-ying_2013_THE_Chinese	41.13	121.35	3	9.89063	546.333	7.95	7.5	27.8429	maize	RFR	210	3	7.49048	0.972834	7.30943	0.997176
177	Liu Hui-ying_2013_THE_Chinese	41.13	121.35	3	9.89063	546.333	7.95	7.5	27.8429	maize	RES	210	3	18.4048	2.39034	7.30943	0.997176
177	Liu Hui-ying_2013_THE_Chinese	41.13	121.35	3	9.89063	546.333	7.95	7.5	27.8429	maize	EE	210	3	14.2762	1.85414	7.30943	0.997176
177	Liu Hui-ying_2013_THE_Chinese	41.13	121.35	3	9.89063	546.333	7.95	7.5	27.8429	maize	RFR	210	3	11.4762	1.49048	13.2679	1.81005
177	Liu Hui-ying_2013_THE_Chinese	41.13	121.35	3	9.89063	546.333	7.95	7.5	27.8429	maize	RES	210	3	19.0429	2.47321	13.2679	1.81005
177	Liu Hui-ying_2013_THE_Chinese	41.13	121.35	3	9.89063	546.333	7.95	7.5	27.8429	maize	EE	210	3	18.7714	2.43796	13.2679	1.81005
178	Liu Jian-tao_2014_Study_Chinese	38.21	114.85	1	14.0499	543.657	6.19286	8.08571	19.8714	wheat	EE	240	3	13.22	1.71696	11.74	1.60161
178	Liu Jian-tao_2014_Study_Chinese	38.21	114.85	1	14.0499	543.657	6.19286	8.08571	19.8714	wheat	EE	240	3	19.14	2.48583	11.74	1.60161
178	Liu Jian-tao_2014_Study_Chinese	38.21	114.85	1	14.0499	543.657	6.19286	8.08571	19.8714	wheat	EE	195	3	30.63	3.97811	17.48	2.38468
178	Liu Jian-tao_2014_Study_Chinese	38.21	114.85	1	14.0499	543.657	6.19286	8.08571	19.8714	wheat	EE	195	3	24.1	3.13001	17.48	2.38468
178	Liu Jian-tao_2014_Study_Chinese	38.21	114.85	1	14.0499	543.657	6.19286	8.08571	19.8714	wheat	EE	195	3	38.25	4.96776	17.48	2.38468
178	Liu Jian-tao_2014_Study_Chinese	38.21	114.85	1	14.0499	543.657	6.19286	8.08571	19.8714	wheat	EE	195	3	35.27	4.58073	17.48	2.38468
178	Liu Jian-tao_2014_Study_Chinese	38.21	114.85	1	14.0499	543.657	6.19286	8.08571	19.8714	maize	RFT	240	3	25.75	3.34431	27.9	3.80621
178	Liu Jian-tao_2014_Study_Chinese	38.21	114.85	1	14.0499	543.657	6.19286	8.08571	19.8714	maize	EE	240	3	31.6	4.10409	27.9	3.80621
178	Liu Jian-tao_2014_Study_Chinese	38.21	114.85	1	14.0499	543.657	6.19286	8.08571	19.8714	maize	EE	240	3	33.77	4.38592	25.72	3.5088
178	Liu Jian-tao_2014_Study_Chinese	38.21	114.85	1	14.0499	543.657	6.19286	8.08571	19.8714	maize	EE	240	3	33.16	4.30669	25.72	3.5088
178	Liu Jian-tao_2014_Study_Chinese	38.21	114.85	1	14.0499	543.657	6.19286	8.08571	19.8714	maize	EE	240	3	28.62	3.71706	27.9	3.80621
178	Liu Jian-tao_2014_Study_Chinese	38.21	114.85	1	14.0499	543.657	6.19286	8.08571	19.8714	maize	EE	240	3	33.29	4.32358	27.9	3.80621
178	Liu Jian-tao_2014_Study_Chinese	38.21	114.85	1	14.0499	543.657	6.19286	8.08571	19.8714	maize	EE	240	3	33.45	4.34436	25.72	3.5088
178	Liu Jian-tao_2014_Study_Chinese	38.01	115.32	1	14.1402	523.914	5.52143	7.99286	20.3143	wheat	EE	240	3	14.55	1.8897	12.62	1.72166
178	Liu Jian-tao_2014_Study_Chinese	38.01	115.32	1	14.1402	523.914	5.52143	7.99286	20.3143	wheat	EE	240	3	19.52	2.53518	12.62	1.72166
178	Liu Jian-tao_2014_Study_Chinese	38.01	115.32	1	14.1402	523.914	5.52143	7.99286	20.3143	wheat	EE	240	3	28.8	3.74043	12.62	1.72166
179	Liu Min_2015_Effects_Chinese	36.15	117.15	1	13.3218	671.05	7.39286	7.29286	25.8286	maize	EE	210	4	42.5	5.51974	23.1	3.15138
179	Liu Min_2015_Effects_Chinese	36.15	117.15	1	13.3218	671.05	7.39286	7.29286	25.8286	maize	EE	300	4	49	6.36393	28.2	3.84713
180	Liu R_2015_Rice_Chinese	38.2	106.01	4	10.8042	265.902	8.16429	8.29286	18.75	rice	CF	300	3	33.6	4.36384	28.4	3.87442
180	Liu R_2015_Rice_Chinese	38.2	106.01	4	10.8042	265.902	8.16429	8.29286	18.75	rice	CF	240	3	38.1	4.94828	28.4	3.87442
180	Liu R_2015_Rice_Chinese	38.2	106.01	4	10.8042	265.902	8.16429	8.29286	18.75	rice	RFR	240	3	36.3	4.7145	28.4	3.87442
181	Liu Ru-liang_2012_Effects_Chinese	38.11	106.28	1	11.2332	254.79	6.25	8.4	27.4429	rice	RFR	80	3	61.8	8.02635	56.3	7.68063
181	Liu Ru-liang_2012_Effects_Chinese	38.11	106.28	1	11.2332	254.79	6.25	8.4	27.4429	rice	RFR	80	3	61.8	8.02635	57	7.77612
182	Liu Ruliang_2015_Rice_Chinese	38.12	106.28	3	11.2332	254.79	6.48571	8.39286	25.3286	rice	CF	300	3	33.6	4.36384	28.4	3.87442
182	Liu Ruliang_2015_Rice_Chinese	38.12	106.28	3	11.2332	254.79	6.48571	8.39286	25.3286	rice	CF	240	3	38.1	4.94828	28.4	3.87442
182	Liu Ruliang_2015_Rice_Chinese	38.12	106.28	3	11.2332	254.79	6.48571	8.39286	25.3286	rice	RFR	240	3	36.3	4.7145	28.4	3.87442
183	Liu Ya-nan_2015_Effects_Chinese	38.85	115.48	2	13.5307	546.373	7.15	8.05	21.7357	wheat	RFR	225	3	35.54	4.6158	26.12	3.56337
183	Liu Ya-nan_2015_Effects_Chinese	38.85	115.48	2	13.5307	546.373	7.15	8.05	21.7357	wheat	EE	225	3	46.89	6.08989	26.12	3.56337
183	Liu Ya-nan_2015_Effects_Chinese	38.85	115.48	2	13.5307	546.373	7.15	8.05	21.7357	wheat	RES	225	3	36.89	4.79113	26.12	3.56337
183	Liu Ya-nan_2015_Effects_Chinese	38.85	115.48	2	13.5307	546.373	7.15	8.05	21.7357	maize	RFR	300	3	31.1	4.03915	24.17	3.29735
183	Liu Ya-nan_2015_Effects_Chinese	38.85	115.48	2	13.5307	546.373	7.15	8.05	21.7357	maize	EE	300	3	42.23	5.48467	24.17	3.29735
183	Liu Ya-nan_2015_Effects_Chinese	38.85	115.48	2	13.5307	546.373	7.15	8.05	21.7357	maize	RES	240	3	31.18	4.04954	24.17	3.29735
184	Liu Zhanjun_2012_Effects_Chinese	43.72	124.84	2	6.35346	697.024	13.35	7.55714	26.3214	maize	CF	190	3	21	2.7274	27.3	3.72435
184	Liu Zhanjun_2012_Effects_Chinese	43.72	124.84	2	6.35346	697.024	13.35	7.55714	26.3214	maize	CF	152	3	21.7	2.81831	27.3	3.72435
184	Liu Zhanjun_2012_Effects_Chinese	43.72	124.84	2	6.35346	697.024	13.35	7.55714	26.3214	maize	RFR	152	3	38.1	4.94828	27.3	3.72435
184	Liu Zhanjun_2012_Effects_Chinese	43.72	124.84	2	6.35346	697.024	13.35	7.55714	26.3214	maize	RFR	152	3	21.7	2.81831	27.3	3.72435
184	Liu Zhanjun_2012_Effects_Chinese	43.72	124.84	2	6.35346	697.024	13.35	7.55714	26.3214	maize	CF	190	3	23.1	3.00014	24.7	3.36965
184	Liu Zhanjun_2012_Effects_Chinese	43.72	124.84	2	6.35346	697.024	13.35	7.55714	26.3214	maize	CF	150	3	27.2	3.53263	24.7	3.36965
184	Liu Zhanjun_2012_Effects_Chinese	43.72	124.84	2	6.35346	697.024	13.35	7.55714	26.3214	maize	RFR	150	3	23.5	3.05209	24.7	3.36965
184	Liu Zhanjun_2012_Effects_Chinese	43.72	124.84	2	6.35346	697.024	13.35	7.55714	26.3214	maize	RFR	150	3	27.2	3.53263	24.7	3.36965
185	Liu Zhong-xin_2009_Effect_Chinese	46.95	126.88	1	3.02517	704.401	23.2929	6.7	29.6286	rice	EE	150	3	59.15	7.68217	32.51	4.43512
185	Liu Zhong-xin_2009_Effect_Chinese	46.95	126.88	1	3.02517	704.401	23.2929	6.7	29.6286	rice	EE	150	3	43.49	5.64831	32.51	4.43512
185	Liu Zhong-xin_2009_Effect_Chinese	46.95	126.88	1	3.02517	704.401	23.2929	6.7	29.6286	rice	EE	150	3	33.78	4.38722	32.51	4.43512
185	Liu Zhong-xin_2009_Effect_Chinese	46.95	126.88	1	3.02517	704.401	23.2929	6.7	29.6286	rice	EE	150	3	47.49	6.16782	32.51	4.43512
185	Liu Zhong-xin_2009_Effect_Chinese	46.95	126.88	1	3.02517	704.401	23.2929	6.7	29.6286	rice	EE	150	3	53.44	6.94058	35.45	4.8362
185	Liu Zhong-xin_2009_Effect_Chinese	46.95	126.88	1	3.02517	704.401	23.2929	6.7	29.6286	rice	EE	150	3	58.5	7.59775	35.45	4.8362
185	Liu Zhong-xin_2009_Effect_Chinese	46.95	126.88	1	3.02517	704.401	23.2929	6.7	29.6286	rice	EE	150	3	66.89	8.68741	35.45	4.8362
185	Liu Zhong-xin_2009_Effect_Chinese	46.95	126.88	1	3.02517	704.401	23.2929	6.7	29.6286	rice	EE	150	3	45	5.84443	35.45	4.8362
186	Liu, Huiying_2013_Effect_Chinese	41.69	121.26	3	8.79507	560.542	6.84286	7.56429	25.0643	maize	EE	210	3	27.62	3.58718	19.09	2.60432
186	Liu, Huiying_2013_Effect_Chinese	41.69	121.26	3	8.79507	560.542	6.84286	7.56429	25.0643	maize	RFR	210	3	20.11	2.61181	19.09	2.60432
186	Liu, Huiying_2013_Effect_Chinese	41.69	121.26	3	8.79507	560.542	6.84286	7.56429	25.0643	maize	RES	210	3	28.94	3.75862	19.09	2.60432
186	Liu, Huiying_2013_Effect_Chinese	41.13	121.35	3	9.89063	546.333	7.95	7.5	27.8429	rice	RFR	210	3	20.11	2.61181	19.09	2.60432
186	Liu, Huiying_2013_Effect_Chinese	41.13	121.35	3	9.89063	546.333	7.95	7.5	27.8429	rice	RES	210	3	28.94	3.75862	19.09	2.60432
186	Liu, Huiying_2013_Effect_Chinese	41.13	121.35	3	9.89063	546.333	7.95	7.5	27.8429	rice	EE	210	3	27.62	3.58718	19.09	2.60432
187	Liu,Jiao-tao_2014 _Effcet_Chinese	37.51	115.12	1	14.4966	493.864	6.10714	7.99286	22.2714	maize	EE	240	3	32.8	4.25994	19.25	2.62615
187	Liu,Jiao-tao_2014 _Effcet_Chinese	37.51	115.12	1	14.4966	493.864	6.10714	7.99286	22.2714	maize	EE	195	3	36.52	4.74308	20.14	2.74756
188	Liu_2003_Nitrogen	40.01	116.19	1	12.323	559.875	17.4643	6.96429	20.0429	wheat	RFR	210	4	39.5	5.13011	28.8	3.92899
188	Liu_2003_Nitrogen	40.01	116.19	1	12.323	559.875	17.4643	6.96429	20.0429	wheat	RFT	150	3	53.7	6.97435	45.4	6.19361
189	Liu_2005_Nitrogen	40.01	116.19	1	12.323	559.875	17.4643	6.96429	20.0429	maize	RFR	180	4	18.5	2.40271	9.5	1.29602
189	Liu_2005_Nitrogen	40.01	116.19	1	12.323	559.875	17.4643	6.96429	20.0429	maize	RFT	120	4	29.1	3.7794	24	3.27416
189	Liu_2005_Nitrogen	40.01	116.19	1	12.323	559.875	17.4643	6.96429	20.0429	maize	RFT	180	4	18.5	2.40271	20.7	2.82396
190	Liu_2015_Deep	29.95	115.55	1	17.6405	1477.15	11.5357	6.12857	31.8857	rice	RFP	180	3	58.55	2.33	36.46	2.31
190	Liu_2015_Deep	29.95	115.55	1	17.6405	1477.15	11.5357	6.12857	31.8857	rice	RFP	180	3	70.42	1.82	36.46	2.31
190	Liu_2015_Deep	29.95	115.55	1	17.6405	1477.15	11.5357	6.12857	31.8857	rice	RFP	180	3	45.95	2.92	36.46	2.31
191	Liu_2015_Effects	38.83	115.45	1	13.5307	546.373	7.15	8.05	21.7357	wheat	RFR	225	3	16	2.07802	19	2.59204
191	Liu_2015_Effects	38.83	115.45	1	13.5307	546.373	7.15	8.05	21.7357	wheat	EE	180	3	42.9	5.57169	16	2.18277
191	Liu_2015_Effects	38.83	115.45	1	13.5307	546.373	7.15	8.05	21.7357	wheat	EE	180	3	35.9	4.66255	16	2.18277
192	Liu_2017_Effects	34.3	108.07	13	13.2628	876.093	8.58571	7.86429	27.7714	maize	RES	120	3	55.3	7.18215	47.2	6.43917
192	Liu_2017_Effects	34.3	108.07	13	13.2628	876.093	8.58571	7.86429	27.7714	maize	RES	240	3	47.5	6.16912	48.6	6.63017
192	Liu_2017_Effects	34.3	108.07	13	13.2628	876.093	8.58571	7.86429	27.7714	maize	RT	120	3	60.1	7.80556	47.2	6.43917
192	Liu_2017_Effects	34.3	108.07	13	13.2628	876.093	8.58571	7.86429	27.7714	maize	RT	240	3	48.7	6.32497	48.6	6.63017
192	Liu_2017_Effects	34.3	108.07	13	13.2628	876.093	8.58571	7.86429	27.7714	maize	RES	120	3	45.4	5.89638	51.7	7.05308
192	Liu_2017_Effects	34.3	108.07	13	13.2628	876.093	8.58571	7.86429	27.7714	maize	RES	240	3	44.8	5.81845	51.7	7.05308
192	Liu_2017_Effects	34.3	108.07	13	13.2628	876.093	8.58571	7.86429	27.7714	maize	RT	120	3	55	7.14319	51.7	7.05308
192	Liu_2017_Effects	34.3	108.07	13	13.2628	876.093	8.58571	7.86429	27.7714	maize	RT	240	3	55.8	7.24709	51.7	7.05308
192	Liu_2017_Effects	34.3	108.07	13	13.2628	876.093	8.58571	7.86429	27.7714	maize	RES	120	3	62.7	8.14323	56.4	7.69427
192	Liu_2017_Effects	34.3	108.07	13	13.2628	876.093	8.58571	7.86429	27.7714	maize	RES	240	3	65.1	8.45494	58.8	8.02168
192	Liu_2017_Effects	34.3	108.07	13	13.2628	876.093	8.58571	7.86429	27.7714	maize	RT	120	3	54.7	7.10422	56.4	7.69427
192	Liu_2017_Effects	34.3	108.07	13	13.2628	876.093	8.58571	7.86429	27.7714	maize	RT	240	3	53.6	6.96136	58.8	8.02168
192	Liu_2017_Effects	34.3	108.07	13	13.2628	876.093	8.58571	7.86429	27.7714	wheat	RES	120	3	26.9	3.49367	26.8	3.65614
192	Liu_2017_Effects	34.3	108.07	13	13.2628	876.093	8.58571	7.86429	27.7714	wheat	RES	240	3	34.9	4.53268	26.1	3.56065
192	Liu_2017_Effects	34.3	108.07	13	13.2628	876.093	8.58571	7.86429	27.7714	wheat	RT	120	3	30.2	3.92226	26.8	3.65614
192	Liu_2017_Effects	34.3	108.07	13	13.2628	876.093	8.58571	7.86429	27.7714	wheat	RT	240	3	29.2	3.79238	26.1	3.56065
192	Liu_2017_Effects	34.3	108.07	13	13.2628	876.093	8.58571	7.86429	27.7714	wheat	RES	120	3	19.4	2.5196	19.1	2.60568
192	Liu_2017_Effects	34.3	108.07	13	13.2628	876.093	8.58571	7.86429	27.7714	wheat	RES	240	3	17.9	2.32478	17.4	2.37376
192	Liu_2017_Effects	34.3	108.07	13	13.2628	876.093	8.58571	7.86429	27.7714	wheat	RT	120	3	18.2	2.36375	19.1	2.60568
192	Liu_2017_Effects	34.3	108.07	13	13.2628	876.093	8.58571	7.86429	27.7714	wheat	RT	240	3	18.2	2.36375	17.4	2.37376
192	Liu_2017_Effects	34.3	108.07	13	13.2628	876.093	8.58571	7.86429	27.7714	wheat	RES	120	3	40.9	5.31193	39.5	5.38872
192	Liu_2017_Effects	34.3	108.07	13	13.2628	876.093	8.58571	7.86429	27.7714	wheat	RES	240	3	39.5	5.13011	43.3	5.90712
192	Liu_2017_Effects	34.3	108.07	13	13.2628	876.093	8.58571	7.86429	27.7714	wheat	RT	120	3	45.7	5.93534	39.5	5.38872
192	Liu_2017_Effects	34.3	108.07	13	13.2628	876.093	8.58571	7.86429	27.7714	wheat	RT	240	3	39.8	5.16907	43.3	5.90712
193	Loper-Bellide_2001_Efficiency	37.77	-4.52	3	17.8925	494.771	13.5429	7.88571	38.3286	wheat	ZT	150	3	15.2	1.97412	16.4	2.23734
193	Loper-Bellide_2001_Efficiency	37.77	-4.52	3	17.8925	494.771	13.5429	7.88571	38.3286	wheat	ROT	150	3	17.1	2.22088	12.5	1.70529
193	Loper-Bellide_2001_Efficiency	37.77	-4.52	3	17.8925	494.771	13.5429	7.88571	38.3286	wheat	ROT	150	3	16.7	2.16893	12.5	1.70529
193	Loper-Bellide_2001_Efficiency	37.77	-4.52	3	17.8925	494.771	13.5429	7.88571	38.3286	wheat	ROT	150	3	17.1	2.22088	12.5	1.70529
193	Loper-Bellide_2001_Efficiency	37.77	-4.52	3	17.8925	494.771	13.5429	7.88571	38.3286	wheat	ROT	150	3	15.7	2.03906	12.5	1.70529
194	Lu Qiang_2014_Effecr_Chinese	31.6	120.9	1	16.4903	1229.41	14.1714	7.52143	25.0429	rice	CF	240	4	36.8	0.9	35.9	1.6
194	Lu Qiang_2014_Effecr_Chinese	31.6	120.9	1	16.4903	1229.41	14.1714	7.52143	25.0429	rice	CF	240	4	41.1	2.4	35.9	1.6
194	Lu Qiang_2014_Effecr_Chinese	31.6	120.9	1	16.4903	1229.41	14.1714	7.52143	25.0429	rice	RES	240	4	36.1	0.1	35.9	1.6
194	Lu Qiang_2014_Effecr_Chinese	31.6	120.9	1	16.4903	1229.41	14.1714	7.52143	25.0429	rice	RES	240	4	41.1	2.4	35.9	1.6
194	Lu Qiang_2014_Effecr_Chinese	31.6	120.9	1	16.4903	1229.41	14.1714	7.52143	25.0429	wheat	CF	240	4	33.3	1.8	29	1.4
194	Lu Qiang_2014_Effecr_Chinese	31.6	120.9	1	16.4903	1229.41	14.1714	7.52143	25.0429	wheat	CF	240	4	29.9	0.8	29	1.4
194	Lu Qiang_2014_Effecr_Chinese	31.6	120.9	1	16.4903	1229.41	14.1714	7.52143	25.0429	wheat	RES	240	4	29.9	0.8	29	1.4
194	Lu Qiang_2014_Effecr_Chinese	31.6	120.9	1	16.4903	1229.41	14.1714	7.52143	25.0429	wheat	RES	240	4	26.8	1.4	29	1.4
195	Lu Yanhong_2016_Effects_Chinese	28.2	112.44	1	17.6554	1603.15	16.2286	6	35.1	rice	EE	150	3	45.3	5.88339	31.8	4.33826
195	Lu Yanhong_2016_Effects_Chinese	28.2	112.44	1	17.6554	1603.15	16.2286	6	35.1	rice	EE	150	3	50.4	6.54576	31.8	4.33826
195	Lu Yanhong_2016_Effects_Chinese	28.2	112.44	1	17.6554	1603.15	16.2286	6	35.1	rice	RFR	105	3	57.5	7.46788	45.3	6.17997
195	Lu Yanhong_2016_Effects_Chinese	28.2	112.44	1	17.6554	1603.15	16.2286	6	35.1	rice	RFR	105	3	60.4	7.84452	50.4	6.87573
195	Lu Yanhong_2016_Effects_Chinese	28.2	112.44	1	17.6554	1603.15	16.2286	6	35.1	wheat	EE	150	3	55.5	7.20813	35	4.77481
195	Lu Yanhong_2016_Effects_Chinese	28.2	112.44	1	17.6554	1603.15	16.2286	6	35.1	wheat	EE	150	3	58.6	7.61074	35	4.77481
195	Lu Yanhong_2016_Effects_Chinese	28.2	112.44	1	17.6554	1603.15	16.2286	6	35.1	wheat	RFR	105	3	51.9	6.74057	55.5	7.57149
195	Lu Yanhong_2016_Effects_Chinese	28.2	112.44	1	17.6554	1603.15	16.2286	6	35.1	wheat	RFR	105	3	66.3	8.61079	58.6	7.9944
196	Lu_2015_The	36.89	114.93	1	14.8302	505.358	7.02857	7.99286	20.25	wheat	RFR	135	3	42	5.4548	22	3.00131
196	Lu_2015_The	36.89	114.93	1	14.8302	505.358	7.02857	7.99286	20.25	wheat	RFR	135	3	40	5.19505	25	3.41058
196	Lu_2015_The	36.89	114.93	2	14.8302	505.358	7.02857	7.99286	20.25	wheat	RFR	190	3	52	6.75356	30	4.0927
196	Lu_2015_The	36.89	114.93	2	14.8302	505.358	7.02857	7.99286	20.25	wheat	RFR	190	3	52	6.75356	33	4.50197
196	Lu_2015_The	36.89	114.93	3	14.8302	505.358	7.02857	7.99286	20.25	wheat	RFR	161	3	71	9.22121	35	4.77481
196	Lu_2015_The	36.89	114.93	3	14.8302	505.358	7.02857	7.99286	20.25	wheat	RFR	161	3	74	9.61083	38	5.18408
197	Luo song_2015_Characteristic_Chinese	26.45	106.54	6	14.3677	1431.48	16.9	6	40.7143	maize	RFR	180	3	29.04	3.7716	19.31	2.63433
197	Luo song_2015_Characteristic_Chinese	26.45	106.54	6	14.3677	1431.48	16.9	6	40.7143	maize	RES	180	3	34.68	4.5041	19.31	2.63433
197	Luo song_2015_Characteristic_Chinese	26.45	106.54	6	14.3677	1431.48	16.9	6	40.7143	maize	RFR	180	3	16.01	2.07932	12.25	1.67118
197	Luo song_2015_Characteristic_Chinese	26.45	106.54	6	14.3677	1431.48	16.9	6	40.7143	maize	RES	180	3	21.09	2.73909	12.25	1.67118
197	Luo song_2015_Characteristic_Chinese	26.45	106.54	6	14.3677	1431.48	16.9	6	40.7143	maize	RFR	180	3	20.56	2.67025	19.26	2.62751
197	Luo song_2015_Characteristic_Chinese	26.45	106.54	6	14.3677	1431.48	16.9	6	40.7143	maize	RES	180	3	32.34	4.20019	19.26	2.62751
197	Luo song_2015_Characteristic_Chinese	26.45	106.54	6	14.3677	1431.48	16.9	6	40.7143	maize	RFR	180	3	22.92	2.97676	20.67	2.81987
197	Luo song_2015_Characteristic_Chinese	26.45	106.54	6	14.3677	1431.48	16.9	6	40.7143	maize	RES	180	3	31.23	4.05603	20.67	2.81987
197	Luo song_2015_Characteristic_Chinese	26.45	106.54	6	14.3677	1431.48	16.9	6	40.7143	maize	RFR	180	3	18.11	2.35206	16.45	2.24416
197	Luo song_2015_Characteristic_Chinese	26.45	106.54	6	14.3677	1431.48	16.9	6	40.7143	maize	RES	180	3	25.87	3.3599	16.45	2.24416
197	Luo song_2015_Characteristic_Chinese	26.45	106.54	6	14.3677	1431.48	16.9	6	40.7143	maize	RFR	180	3	20.85	2.70792	16.93	2.30964
197	Luo song_2015_Characteristic_Chinese	26.45	106.54	6	14.3677	1431.48	16.9	6	40.7143	maize	RES	180	3	28.23	3.6664	16.93	2.30964
198	Lyu_2015_Polymer-Coated	36.17	117.15	1	13.3218	671.05	7.40714	7.09286	25.2286	rice	EE	180	3	48.91	6.35224	31.22	4.25913
198	Lyu_2015_Polymer-Coated	36.17	117.15	1	13.3218	671.05	7.40714	7.09286	25.2286	rice	EE	180	3	36.24	4.70671	31.22	4.25913
198	Lyu_2015_Polymer-Coated	36.17	117.15	1	13.3218	671.05	7.40714	7.09286	25.2286	rice	EE	180	3	37.33	4.84828	27.31	3.72572
198	Lyu_2015_Polymer-Coated	36.17	117.15	1	13.3218	671.05	7.40714	7.09286	25.2286	rice	EE	180	3	30.11	3.91057	27.31	3.72572
199	MA Fu-liang_2012_Effects_Chinese	36.17	117.15	1	13.3218	671.05	7.40714	7.09286	25.2286	wheat	EE	300	4	34.4	4.46774	21.8	2.97403
199	MA Fu-liang_2012_Effects_Chinese	36.17	117.15	2	13.3218	671.05	7.40714	7.09286	25.2286	wheat	EE	300	4	40.5	5.25998	21.8	2.97403
199	MA Fu-liang_2012_Effects_Chinese	36.17	117.15	3	13.3218	671.05	7.40714	7.09286	25.2286	wheat	EE	210	4	30.6	3.97421	18.4	2.51019
199	MA Fu-liang_2012_Effects_Chinese	36.17	117.15	4	13.3218	671.05	7.40714	7.09286	25.2286	wheat	EE	210	4	37.1	4.8184	18.4	2.51019
200	Ma Li_2006_Effect_Chinese	33.78	116.38	1	15.6331	799.506	6.17857	8.5	36.4786	maize	EE	150	3	55.6	7.22111	30.4	4.14727
200	Ma Li_2006_Effect_Chinese	33.78	116.38	1	15.6331	799.506	6.17857	8.5	36.4786	maize	EE	300	3	37	4.80542	24.6	3.35601
201	Ma Yu-hua_2013_Effects_Chinese	29.95	115.55	1	17.4337	1499.6	11.5357	6.12857	31.8857	rice	EE	180	3	32.54	1.39	30.52	3.47
201	Ma Yu-hua_2013_Effects_Chinese	29.95	115.55	1	17.4337	1499.6	11.5357	6.12857	31.8857	rice	CF	180	3	44.74	3.05	30.52	3.47
201	Ma Yu-hua_2013_Effects_Chinese	29.95	115.55	1	17.4337	1499.6	11.5357	6.12857	31.8857	rice	OF	180	3	35.49	0.92	30.52	3.47
201	Ma Yu-hua_2013_Effects_Chinese	29.95	115.55	1	17.4337	1499.6	11.5357	6.12857	31.8857	rice	EE	180	3	30.65	3.14	30.52	1.7
201	Ma Yu-hua_2013_Effects_Chinese	29.95	115.55	1	17.4337	1499.6	11.5357	6.12857	31.8857	rice	CF	180	3	42.69	1.09	30.52	1.7
201	Ma Yu-hua_2013_Effects_Chinese	29.95	115.55	1	17.4337	1499.6	11.5357	6.12857	31.8857	rice	OF	180	3	32.04	1.16	30.52	1.7
201	Ma Yu-hua_2013_Effects_Chinese	29.95	115.55	1	17.4337	1499.6	11.5357	6.12857	31.8857	rice	ZT	180	3	30.52	1.7	30.52	3.47
201	Ma Yu-hua_2013_Effects_Chinese	29.95	115.55	1	17.4337	1499.6	11.5357	6.12857	31.8857	rice	ZT	180	3	30.65	3.15	30.52	3.47
201	Ma Yu-hua_2013_Effects_Chinese	29.95	115.55	1	17.4337	1499.6	11.5357	6.12857	31.8857	rice	ZT	180	3	42.69	1.09	30.52	3.47
201	Ma Yu-hua_2013_Effects_Chinese	29.95	115.55	1	17.4337	1499.6	11.5357	6.12857	31.8857	rice	ZT	180	3	32.04	1.16	30.52	3.47
202	Ma_2013_Localized	40	116	2	13.2179	591.246	7.87143	7.89286	21.3	maize	RFP	165	3	27.5	3.57159	21.9	2.98767
202	Ma_2013_Localized	40	116	2	13.2179	591.246	7.87143	7.89286	21.3	maize	RFP	165	3	34.3	4.45475	21.9	2.98767
203	Maddux, L. D_1991_Broadcast	44.35	-93.6	1	7.81236	986.779	26.4143	6.33571	27.1143	maize	RFP	168	3	52	6.75356	32.8	4.47468
203	Maddux, L. D_1991_Broadcast	44.35	-93.6	1	7.81236	986.779	26.4143	6.33571	27.1143	maize	RFP	168	3	58.8	7.63672	38	5.18408
204	Majumdar_2002_Nitrous	28.62	77.18	1	24.4742	740.209	7.13571	7.49286	20.7714	wheat	EE	120	4	38.7	5.02621	37.6	5.12951
204	Majumdar_2002_Nitrous	28.62	77.18	1	24.4742	740.209	7.13571	7.49286	20.7714	wheat	EE	120	4	43.7	5.67559	37.6	5.12951
204	Majumdar_2002_Nitrous	28.62	77.18	1	24.4742	740.209	7.13571	7.49286	20.7714	wheat	EE	120	4	44.9	5.83144	37.6	5.12951
204	Majumdar_2002_Nitrous	28.62	77.18	1	24.4742	740.209	7.13571	7.49286	20.7714	wheat	EE	120	4	40.6	5.27297	37.6	5.12951
205	Malhi_1988_Effect	52.67	-114.23	1	3.41433	609.507	22.3643	6.4	31.8714	wheat	EE	56	4	50	6.49381	36	4.91124
205	Malhi_1988_Effect	52.67	-114.23	1	3.41433	609.507	22.3643	6.4	31.8714	wheat	EE	56	4	50	6.49381	36	4.91124
205	Malhi_1988_Effect	52.67	-114.23	1	3.41433	609.507	22.3643	6.4	31.8714	wheat	EE	56	4	54	7.01331	36	4.91124
205	Malhi_1988_Effect	52.67	-114.23	1	3.41433	609.507	22.3643	6.4	31.8714	wheat	EE	56	4	34	4.41579	34	4.63839
205	Malhi_1988_Effect	52.67	-114.23	1	3.41433	609.507	22.3643	6.4	31.8714	wheat	EE	56	4	45	5.84443	34	4.63839
205	Malhi_1988_Effect	52.67	-114.23	1	3.41433	609.507	22.3643	6.4	31.8714	wheat	EE	56	4	46	5.9743	34	4.63839
206	Malhi_1991_Recovery	52.67	-114.23	1	3.41433	609.507	22.3643	6.4	31.8714	wheat	ZT	50	4	13.4	1.74034	16.4	2.23734
206	Malhi_1991_Recovery	52.67	-114.23	1	3.41433	609.507	22.3643	6.4	31.8714	wheat	ZT	50	4	20.8	2.70142	21.9	2.98767
206	Malhi_1991_Recovery	52.67	-114.23	1	3.41433	609.507	22.3643	6.4	31.8714	wheat	ZT	50	4	21.8	2.8313	19.7	2.68754
206	Malhi_1991_Recovery	52.67	-114.23	1	3.41433	609.507	22.3643	6.4	31.8714	wheat	ZT	50	4	34	4.41579	26.1	3.56065
206	Malhi_1991_Recovery	52.67	-114.23	1	3.41433	609.507	22.3643	6.4	31.8714	wheat	ZT	50	4	41.3	5.36388	26.9	3.66978
206	Malhi_1991_Recovery	52.67	-114.23	1	3.41433	609.507	22.3643	6.4	31.8714	wheat	ZT	50	4	22.3	2.89624	31.8	4.33826
206	Malhi_1991_Recovery	52.67	-114.23	1	3.41433	609.507	22.3643	6.4	31.8714	wheat	ZT	50	4	40.2	5.22102	40.3	5.49785
206	Malhi_1991_Recovery	52.67	-114.23	1	3.41433	609.507	22.3643	6.4	31.8714	wheat	ZT	50	4	42.4	5.50675	39.9	5.44329
206	Malhi_1991_Recovery	52.67	-114.23	1	3.41433	609.507	22.3643	6.4	31.8714	wheat	ZT	50	4	47.9	6.22107	43.4	5.92077
206	Malhi_1991_Recovery	52.67	-114.23	1	3.41433	609.507	22.3643	6.4	31.8714	wheat	ZT	50	4	43.7	5.67559	54.2	7.39414
206	Malhi_1991_Recovery	52.67	-114.23	1	3.41433	609.507	22.3643	6.4	31.8714	wheat	RFP	50	4	20.8	2.70142	16.4	2.23734
206	Malhi_1991_Recovery	52.67	-114.23	1	3.41433	609.507	22.3643	6.4	31.8714	wheat	RFP	50	4	21.8	2.8313	16.4	2.23734
206	Malhi_1991_Recovery	52.67	-114.23	1	3.41433	609.507	22.3643	6.4	31.8714	wheat	RFP	50	4	34	4.41579	16.4	2.23734
206	Malhi_1991_Recovery	52.67	-114.23	1	3.41433	609.507	22.3643	6.4	31.8714	wheat	RFP	50	4	41.3	5.36388	16.4	2.23734
206	Malhi_1991_Recovery	52.67	-114.23	1	3.41433	609.507	22.3643	6.4	31.8714	wheat	RFP	50	4	40.2	5.22102	31.8	4.33826
206	Malhi_1991_Recovery	52.67	-114.23	1	3.41433	609.507	22.3643	6.4	31.8714	wheat	RFP	50	4	42.4	5.50675	31.8	4.33826
206	Malhi_1991_Recovery	52.67	-114.23	1	3.41433	609.507	22.3643	6.4	31.8714	wheat	RFP	50	4	47.9	6.22107	31.8	4.33826
206	Malhi_1991_Recovery	52.67	-114.23	1	3.41433	609.507	22.3643	6.4	31.8714	wheat	RFP	50	4	43.7	5.67559	31.8	4.33826
206	Malhi_1991_Recovery	52.67	-114.23	1	3.41433	609.507	22.3643	6.4	31.8714	wheat	RFP	50	4	21.9	2.84429	16.4	2.23734
206	Malhi_1991_Recovery	52.67	-114.23	1	3.41433	609.507	22.3643	6.4	31.8714	wheat	RFP	50	4	19.7	2.55856	16.4	2.23734
206	Malhi_1991_Recovery	52.67	-114.23	1	3.41433	609.507	22.3643	6.4	31.8714	wheat	RFP	50	4	26.1	3.38977	16.4	2.23734
206	Malhi_1991_Recovery	52.67	-114.23	1	3.41433	609.507	22.3643	6.4	31.8714	wheat	RFP	50	4	26.9	3.49367	16.4	2.23734
206	Malhi_1991_Recovery	52.67	-114.23	1	3.41433	609.507	22.3643	6.4	31.8714	wheat	RFP	50	4	40.3	5.23401	31.8	4.33826
206	Malhi_1991_Recovery	52.67	-114.23	1	3.41433	609.507	22.3643	6.4	31.8714	wheat	RFP	50	4	39.9	5.18206	31.8	4.33826
206	Malhi_1991_Recovery	52.67	-114.23	1	3.41433	609.507	22.3643	6.4	31.8714	wheat	RFP	50	4	43.4	5.63662	31.8	4.33826
206	Malhi_1991_Recovery	52.67	-114.23	1	3.41433	609.507	22.3643	6.4	31.8714	wheat	RFP	50	4	54.2	7.03929	31.8	4.33826
206	Malhi_1991_Recovery	53.43	-113.41	1	3.24273	545.095	26.4929	6.46429	25.9929	wheat	ZT	50	4	28.7	3.72745	18.6	2.53747
206	Malhi_1991_Recovery	53.43	-113.41	1	3.24273	545.095	26.4929	6.46429	25.9929	wheat	ZT	50	4	40.1	5.20803	31.6	4.31097
206	Malhi_1991_Recovery	53.43	-113.41	1	3.24273	545.095	26.4929	6.46429	25.9929	wheat	ZT	50	4	42.3	5.49376	35.4	4.82938
206	Malhi_1991_Recovery	53.43	-113.41	1	3.24273	545.095	26.4929	6.46429	25.9929	wheat	ZT	50	4	42.2	5.48077	35.3	4.81574
206	Malhi_1991_Recovery	53.43	-113.41	1	3.24273	545.095	26.4929	6.46429	25.9929	wheat	ZT	50	4	43.1	5.59766	35.7	4.87031
206	Malhi_1991_Recovery	53.43	-113.41	1	3.24273	545.095	26.4929	6.46429	25.9929	wheat	ZT	50	4	32.3	4.195	39.5	5.38872
206	Malhi_1991_Recovery	53.43	-113.41	1	3.24273	545.095	26.4929	6.46429	25.9929	wheat	ZT	50	4	47.4	6.15613	51.2	6.98487
206	Malhi_1991_Recovery	53.43	-113.41	1	3.24273	545.095	26.4929	6.46429	25.9929	wheat	ZT	50	4	50.2	6.51978	53.3	7.27136
206	Malhi_1991_Recovery	53.43	-113.41	1	3.24273	545.095	26.4929	6.46429	25.9929	wheat	ZT	50	4	50.2	6.51978	52.4	7.14858
206	Malhi_1991_Recovery	53.43	-113.41	1	3.24273	545.095	26.4929	6.46429	25.9929	wheat	ZT	50	4	53.4	6.93539	51.3	6.99851
206	Malhi_1991_Recovery	53.43	-113.41	1	3.24273	545.095	26.4929	6.46429	25.9929	wheat	RFP	50	4	40.1	5.20803	18.6	2.53747
206	Malhi_1991_Recovery	53.43	-113.41	1	3.24273	545.095	26.4929	6.46429	25.9929	wheat	RFP	50	4	42.3	5.49376	18.6	2.53747
206	Malhi_1991_Recovery	53.43	-113.41	1	3.24273	545.095	26.4929	6.46429	25.9929	wheat	RFP	50	4	42.2	5.48077	18.6	2.53747
206	Malhi_1991_Recovery	53.43	-113.41	1	3.24273	545.095	26.4929	6.46429	25.9929	wheat	RFP	50	4	43.1	5.59766	18.6	2.53747
206	Malhi_1991_Recovery	53.43	-113.41	1	3.24273	545.095	26.4929	6.46429	25.9929	wheat	RFP	50	4	47.4	6.15613	39.5	5.38872
206	Malhi_1991_Recovery	53.43	-113.41	1	3.24273	545.095	26.4929	6.46429	25.9929	wheat	RFP	50	4	50.2	6.51978	39.5	5.38872
206	Malhi_1991_Recovery	53.43	-113.41	1	3.24273	545.095	26.4929	6.46429	25.9929	wheat	RFP	50	4	50.2	6.51978	39.5	5.38872
206	Malhi_1991_Recovery	53.43	-113.41	1	3.24273	545.095	26.4929	6.46429	25.9929	wheat	RFP	50	4	53.4	6.93539	39.5	5.38872
206	Malhi_1991_Recovery	53.43	-113.41	1	3.24273	545.095	26.4929	6.46429	25.9929	wheat	RFP	50	4	31.6	4.10409	18.6	2.53747
206	Malhi_1991_Recovery	53.43	-113.41	1	3.24273	545.095	26.4929	6.46429	25.9929	wheat	RFP	50	4	35.4	4.59762	18.6	2.53747
206	Malhi_1991_Recovery	53.43	-113.41	1	3.24273	545.095	26.4929	6.46429	25.9929	wheat	RFP	50	4	35.3	4.58463	18.6	2.53747
206	Malhi_1991_Recovery	53.43	-113.41	1	3.24273	545.095	26.4929	6.46429	25.9929	wheat	RFP	50	4	35.7	4.63658	18.6	2.53747
206	Malhi_1991_Recovery	53.43	-113.41	1	3.24273	545.095	26.4929	6.46429	25.9929	wheat	RFP	50	4	51.2	6.64966	39.5	5.38872
206	Malhi_1991_Recovery	53.43	-113.41	1	3.24273	545.095	26.4929	6.46429	25.9929	wheat	RFP	50	4	53.3	6.9224	39.5	5.38872
206	Malhi_1991_Recovery	53.43	-113.41	1	3.24273	545.095	26.4929	6.46429	25.9929	wheat	RFP	50	4	52.4	6.80551	39.5	5.38872
206	Malhi_1991_Recovery	53.43	-113.41	1	3.24273	545.095	26.4929	6.46429	25.9929	wheat	RFP	50	4	51.3	6.66265	39.5	5.38872
207	Mao Xiao-yun_2002_Study_Chinese	23.65	113.35	1	21.3293	2251.23	18.9286	5.1	32.95	rice	EE	180	3	56.63	7.35489	28.2	3.84713
207	Mao Xiao-yun_2002_Study_Chinese	23.65	113.35	1	21.3293	2251.23	18.9286	5.1	32.95	rice	EE	180	3	46.05	5.9808	28.2	3.84713
208	Martins_2017_Strategies	-22.7	-43.65	1	23.2697	1399.01	14.2714	5.27143	24.9357	maize	EE	150	5	48	6.23405	40	5.45693
208	Martins_2017_Strategies	-22.7	-43.65	1	23.2697	1399.01	14.2714	5.27143	24.9357	maize	EE	150	5	49.3333	6.40722	40	5.45693
208	Martins_2017_Strategies	-22.7	-43.65	1	23.2697	1399.01	14.2714	5.27143	24.9357	maize	EE	150	5	58.6667	7.6194	40	5.45693
208	Martins_2017_Strategies	-22.75	-43.67	1	23.2697	1399.01	14.1071	5.2	24.0571	maize	EE	150	3	48	6.23405	40	5.45693
208	Martins_2017_Strategies	-22.75	-43.67	1	23.2697	1399.01	14.1071	5.2	24.0571	maize	EE	150	3	49.3333	6.40722	40	5.45693
208	Martins_2017_Strategies	-22.75	-43.67	1	23.2697	1399.01	14.1071	5.2	24.0571	maize	EE	150	3	58.6667	7.6194	40	5.45693
209	Masvaya_2017_Tillage	-20.65	28.26	3	20.1508	619.407	9.88571	6.49286	25.1571	maize	OF	40	3	22	2.85728	19.4	2.64661
209	Masvaya_2017_Tillage	-20.65	28.26	3	20.1508	619.407	9.88571	6.49286	25.1571	maize	CF	40	3	16.6	2.15594	19.4	2.64661
209	Masvaya_2017_Tillage	-20.65	28.26	3	20.1508	619.407	9.88571	6.49286	25.1571	maize	OF	40	3	83.6	10.8576	26.1	3.56065
209	Masvaya_2017_Tillage	-20.65	28.26	3	20.1508	619.407	9.88571	6.49286	25.1571	maize	CF	40	3	83.4	10.8317	26.1	3.56065
209	Masvaya_2017_Tillage	-20.65	28.26	3	20.1508	619.407	9.88571	6.49286	25.1571	maize	CF	40	3	14.2	1.84424	15.1	2.05999
209	Masvaya_2017_Tillage	-20.65	28.26	3	20.1508	619.407	9.88571	6.49286	25.1571	maize	CF	40	3	11.5	1.49358	15.1	2.05999
209	Masvaya_2017_Tillage	-20.65	28.26	3	20.1508	619.407	9.88571	6.49286	25.1571	maize	CC	40	3	82.8	10.7537	26.1	3.56065
209	Masvaya_2017_Tillage	-20.65	28.26	3	20.1508	619.407	9.88571	6.49286	25.1571	maize	CC	40	3	35.4	4.59762	26.1	3.56065
209	Masvaya_2017_Tillage	-20.65	28.26	3	20.1508	619.407	9.88571	6.49286	25.1571	maize	CC	40	3	23.4	3.0391	26.1	3.56065
209	Masvaya_2017_Tillage	-20.65	28.26	3	20.1508	619.407	9.88571	6.49286	25.1571	maize	CC	40	3	7.1	0.922121	15.1	2.05999
209	Masvaya_2017_Tillage	-20.65	28.26	3	20.1508	619.407	9.88571	6.49286	25.1571	maize	CC	40	3	36.4	4.72749	15.1	2.05999
209	Masvaya_2017_Tillage	-20.65	28.26	3	20.1508	619.407	9.88571	6.49286	25.1571	maize	CC	40	3	14.7	1.90918	15.1	2.05999
209	Masvaya_2017_Tillage	-20.65	28.26	3	20.1508	619.407	9.88571	6.49286	25.1571	maize	ZT	20	3	42.9	5.57169	67.3	9.18128
209	Masvaya_2017_Tillage	-20.65	28.26	3	20.1508	619.407	9.88571	6.49286	25.1571	maize	ZT	40	3	8.3	1.07797	19.4	2.64661
209	Masvaya_2017_Tillage	-20.65	28.26	3	20.1508	619.407	9.88571	6.49286	25.1571	maize	ZT	40	3	13.9	1.80528	16.6	2.26463
209	Masvaya_2017_Tillage	-20.65	28.26	3	20.1508	619.407	9.88571	6.49286	25.1571	maize	ZT	40	3	12.2	1.58449	16.6	2.26463
210	Meisinger_1985_Nitrogen	38.35	-75.78	5	14.7348	1156.37	52.0929	4.47857	10.5786	maize	ZT	180	9	57.2222	7.4318	62.7778	8.56434
210	Meisinger_1985_Nitrogen	36.21	-81.23	5	14.2504	1242.34	18.9571	5.5	24.5357	wheat	RT	135	9	51.8	6.72758	53.4	7.285
210	Meisinger_1985_Nitrogen	36.21	-81.23	5	14.2504	1242.34	18.9571	5.5	24.5357	wheat	RT	180	9	56.1	7.28605	61.3	8.36274
211	Melaj_2003_Timing	-37.75	-58.3	3	14.5931	815.516	32.2929	6.63571	29.3929	wheat	ZT	120	3	42.6667	5.54138	38.2917	5.22387
211	Melaj_2003_Timing	-37.75	-58.3	3	14.5931	815.516	32.2929	6.63571	29.3929	wheat	ZT	120	3	50.2583	6.52736	40.3583	5.50581
211	Melaj_2003_Timing	-37.75	-58.3	3	14.5931	815.516	32.2929	6.63571	29.3929	wheat	ZT	120	3	41.5917	5.40177	29.05	3.96309
211	Melaj_2003_Timing	-37.75	-58.3	3	14.5931	815.516	32.2929	6.63571	29.3929	wheat	ZT	120	3	48.3	6.27302	50.5333	6.89392
211	Melaj_2003_Timing	-37.75	-58.3	3	14.5931	815.516	32.2929	6.63571	29.3929	wheat	RFT	120	3	66.9917	8.70062	35.325	4.81915
212	Meng Lin_2008_Effects_Chinese	31.6	120.9	1	16.4903	1229.41	14.1714	7.52143	25.0429	rice	CF	330	4	38.6	5.01322	27.6	3.76528
212	Meng Lin_2008_Effects_Chinese	31.6	120.9	1	16.4903	1229.41	14.1714	7.52143	25.0429	rice	CF	330	4	35.8	4.64957	27.6	3.76528
212	Meng Lin_2008_Effects_Chinese	31.6	120.9	1	16.4903	1229.41	14.1714	7.52143	25.0429	rice	CF	330	4	36.7	4.76645	27.6	3.76528
212	Meng Lin_2008_Effects_Chinese	31.6	120.9	1	16.4903	1229.41	14.1714	7.52143	25.0429	rice	CF	330	4	35.3	4.58463	27.6	3.76528
213	Meng Lin_2009_Effects_Chinese	31.59	120.9	1	16.4903	1229.41	14.1714	7.52143	25.0429	rice	CF	180	3	42.5	0.83	24.7	3.6
213	Meng Lin_2009_Effects_Chinese	31.59	120.9	1	16.4903	1229.41	14.1714	7.52143	25.0429	rice	CF	180	3	36.6	0.56	24.7	3.6
213	Meng Lin_2009_Effects_Chinese	31.59	120.9	1	16.4903	1229.41	14.1714	7.52143	25.0429	rice	CF	180	3	35.9	3.2	24.7	3.6
213	Meng Lin_2009_Effects_Chinese	31.59	120.9	1	16.4903	1229.41	14.1714	7.52143	25.0429	rice	CF	180	3	25.4	4.6	24.7	3.6
213	Meng Lin_2009_Effects_Chinese	31.59	120.9	1	16.4903	1229.41	14.1714	7.52143	25.0429	rice	CF	240	3	44.6	2.1	31.8	0.96
213	Meng Lin_2009_Effects_Chinese	31.59	120.9	1	16.4903	1229.41	14.1714	7.52143	25.0429	rice	CF	240	3	48.1	3.1	31.8	0.96
213	Meng Lin_2009_Effects_Chinese	31.59	120.9	1	16.4903	1229.41	14.1714	7.52143	25.0429	rice	CF	240	3	31.1	0.52	31.8	0.96
213	Meng Lin_2009_Effects_Chinese	31.59	120.9	1	16.4903	1229.41	14.1714	7.52143	25.0429	rice	CF	240	3	30	0.92	31.8	0.96
213	Meng Lin_2009_Effects_Chinese	31.59	120.9	1	16.4903	1229.41	14.1714	7.52143	25.0429	rice	CF	270	3	32.2	1.5	34.3	0.29
213	Meng Lin_2009_Effects_Chinese	31.59	120.9	1	16.4903	1229.41	14.1714	7.52143	25.0429	rice	CF	270	3	38.3	2.6	34.3	0.29
213	Meng Lin_2009_Effects_Chinese	31.59	120.9	1	16.4903	1229.41	14.1714	7.52143	25.0429	rice	CF	270	3	37.8	4.8	34.3	0.29
213	Meng Lin_2009_Effects_Chinese	31.59	120.9	1	16.4903	1229.41	14.1714	7.52143	25.0429	rice	CF	270	3	33.7	1.2	34.3	0.29
213	Meng Lin_2009_Effects_Chinese	31.59	120.9	1	16.4903	1229.41	14.1714	7.52143	25.0429	rice	CF	300	3	33.6	0.46	27.4	1.8
213	Meng Lin_2009_Effects_Chinese	31.59	120.9	1	16.4903	1229.41	14.1714	7.52143	25.0429	rice	CF	300	3	36.5	1.5	27.4	1.8
213	Meng Lin_2009_Effects_Chinese	31.59	120.9	1	16.4903	1229.41	14.1714	7.52143	25.0429	rice	CF	300	3	29.7	2.2	27.4	1.8
213	Meng Lin_2009_Effects_Chinese	31.59	120.9	1	16.4903	1229.41	14.1714	7.52143	25.0429	rice	CF	300	3	27.3	0.42	27.4	1.8
213	Meng Lin_2009_Effects_Chinese	31.59	120.9	1	16.4903	1229.41	14.1714	7.52143	25.0429	rice	CF	180	3	42.5	0.83	24.7	3.6
213	Meng Lin_2009_Effects_Chinese	31.59	120.9	1	16.4903	1229.41	14.1714	7.52143	25.0429	rice	CF	180	3	36.6	0.56	24.7	3.6
213	Meng Lin_2009_Effects_Chinese	31.59	120.9	1	16.4903	1229.41	14.1714	7.52143	25.0429	rice	CF	180	3	35.9	3.2	24.7	3.6
213	Meng Lin_2009_Effects_Chinese	31.59	120.9	1	16.4903	1229.41	14.1714	7.52143	25.0429	rice	CF	180	3	25.4	4.6	24.7	3.6
213	Meng Lin_2009_Effects_Chinese	31.59	120.9	1	16.4903	1229.41	14.1714	7.52143	25.0429	rice	CF	240	3	44.6	2.1	31.8	0.96
213	Meng Lin_2009_Effects_Chinese	31.59	120.9	1	16.4903	1229.41	14.1714	7.52143	25.0429	rice	CF	240	3	48.1	3.1	31.8	0.96
213	Meng Lin_2009_Effects_Chinese	31.59	120.9	1	16.4903	1229.41	14.1714	7.52143	25.0429	rice	CF	240	3	31.1	0.52	31.8	0.96
213	Meng Lin_2009_Effects_Chinese	31.59	120.9	1	16.4903	1229.41	14.1714	7.52143	25.0429	rice	CF	240	3	30	0.92	31.8	0.96
213	Meng Lin_2009_Effects_Chinese	31.59	120.9	1	16.4903	1229.41	14.1714	7.52143	25.0429	rice	CF	270	3	32.2	1.5	34.3	0.29
213	Meng Lin_2009_Effects_Chinese	31.59	120.9	1	16.4903	1229.41	14.1714	7.52143	25.0429	rice	CF	270	3	38.3	2.6	34.3	0.29
213	Meng Lin_2009_Effects_Chinese	31.59	120.9	1	16.4903	1229.41	14.1714	7.52143	25.0429	rice	CF	270	3	37.8	4.8	34.3	0.29
213	Meng Lin_2009_Effects_Chinese	31.59	120.9	1	16.4903	1229.41	14.1714	7.52143	25.0429	rice	CF	270	3	33.7	1.2	34.3	0.29
213	Meng Lin_2009_Effects_Chinese	31.59	120.9	1	16.4903	1229.41	14.1714	7.52143	25.0429	rice	CF	300	3	33.6	0.46	27.4	1.8
213	Meng Lin_2009_Effects_Chinese	31.59	120.9	1	16.4903	1229.41	14.1714	7.52143	25.0429	rice	CF	300	3	36.5	1.5	27.4	1.8
213	Meng Lin_2009_Effects_Chinese	31.59	120.9	1	16.4903	1229.41	14.1714	7.52143	25.0429	rice	CF	300	3	29.7	2.2	27.4	1.8
213	Meng Lin_2009_Effects_Chinese	31.59	120.9	1	16.4903	1229.41	14.1714	7.52143	25.0429	rice	CF	300	3	27.3	0.42	27.4	1.8
214	Mi_2016_Evaluation	29.02	119.46	4	17.4138	1767.33	11.2	6.15714	30.8143	rice	EE	180	3	61.9	8.03933	61.4	8.37638
214	Mi_2016_Evaluation	29.02	119.46	4	17.4138	1767.33	11.2	6.15714	30.8143	rice	EE	180	3	69.1	8.97444	72.5	9.89068
214	Mi_2016_Evaluation	29.02	119.46	4	17.4138	1767.33	11.2	6.15714	30.8143	rice	EE	180	3	62.8	8.15622	62.2	8.48552
215	Miao_2016_Yield	34.3	119.85	1	14.9332	915.966	9.80714	7.95	36.2071	rice	EE	225	3	52.7	6.84447	39.4	5.37507
215	Miao_2016_Yield	34.3	119.85	1	14.9332	915.966	9.80714	7.95	36.2071	rice	EE	225	3	21.6	2.80532	39.4	5.37507
215	Miao_2016_Yield	34.3	119.85	1	14.9332	915.966	9.80714	7.95	36.2071	rice	EE	225	3	20.6	2.67545	39.4	5.37507
215	Miao_2016_Yield	34.3	119.85	1	14.9332	915.966	9.80714	7.95	36.2071	rice	EE	225	3	48	6.23405	39.4	5.37507
215	Miao_2016_Yield	34.3	119.85	1	14.9332	915.966	9.80714	7.95	36.2071	rice	EE	225	3	32.9	4.27293	39.4	5.37507
215	Miao_2016_Yield	34.3	119.85	1	14.9332	915.966	9.80714	7.95	36.2071	rice	EE	225	3	22	2.85728	39.4	5.37507
215	Miao_2016_Yield	34.3	119.85	2	14.9332	915.966	9.80714	7.95	36.2071	rice	EE	225	3	38.5	5.00023	33.8	4.6111
215	Miao_2016_Yield	34.3	119.85	2	14.9332	915.966	9.80714	7.95	36.2071	rice	EE	225	3	24.5	3.18197	33.8	4.6111
215	Miao_2016_Yield	34.3	119.85	2	14.9332	915.966	9.80714	7.95	36.2071	rice	EE	225	3	29.7	3.85732	33.8	4.6111
215	Miao_2016_Yield	34.3	119.85	2	14.9332	915.966	9.80714	7.95	36.2071	rice	EE	225	3	30.9	4.01317	33.8	4.6111
215	Miao_2016_Yield	34.3	119.85	2	14.9332	915.966	9.80714	7.95	36.2071	rice	EE	225	3	30.9	4.01317	33.8	4.6111
215	Miao_2016_Yield	34.3	119.85	2	14.9332	915.966	9.80714	7.95	36.2071	rice	EE	225	3	29.9	3.8833	33.8	4.6111
216	Mohamed_2015_Integrative_Chinese	28.25	116.92	2	19.0683	1923.96	7.87143	5.16429	30.5	rice	RES	150	3	38	4.93529	40	5.45693
216	Mohamed_2015_Integrative_Chinese	28.25	116.92	2	19.0683	1923.96	7.87143	5.16429	30.5	rice	RES	150	3	23	2.98715	38	5.18408
216	Mohamed_2015_Integrative_Chinese	28.25	116.92	2	19.0683	1923.96	7.87143	5.16429	30.5	rice	RES	195	3	48	6.23405	45	6.13904
216	Mohamed_2015_Integrative_Chinese	28.25	116.92	2	19.0683	1923.96	7.87143	5.16429	30.5	rice	RES	195	3	53	6.88344	64	8.73108
216	Mohamed_2015_Integrative_Chinese	28.25	116.92	2	19.0683	1923.96	7.87143	5.16429	30.5	rice	RES	150	3	15	1.94814	25	3.41058
216	Mohamed_2015_Integrative_Chinese	28.25	116.92	2	19.0683	1923.96	7.87143	5.16429	30.5	rice	RES	150	3	23	2.98715	11	1.50066
216	Mohamed_2015_Integrative_Chinese	28.25	116.92	2	19.0683	1923.96	7.87143	5.16429	30.5	rice	RES	195	3	44	5.71455	53	7.23043
216	Mohamed_2015_Integrative_Chinese	28.25	116.92	2	19.0683	1923.96	7.87143	5.16429	30.5	rice	RES	195	3	31	4.02616	25	3.41058
218	Mouchova_1983_Effects	50.23	14.43	4	10.0768	661.776	25.0286	6.52857	28.8714	wheat	EE	100	2	19.4	2.56975	10.6	0.1
218	Mouchova_1983_Effects	50.23	14.43	4	10.0768	661.776	25.0286	6.52857	28.8714	wheat	EE	100	2	43.5	0.9	20.9	3.3
218	Mouchova_1983_Effects	50.23	14.43	4	10.0768	661.776	25.0286	6.52857	28.8714	maize	EE	135	2	17.5	2.27283	10.5	1.43244
218	Mouchova_1983_Effects	50.23	14.43	4	10.0768	661.776	25.0286	6.52857	28.8714	maize	EE	135	2	27.9	3.62354	19	2.59204
219	Mueller_2017_Late-Split	41.44	-86.93	3	10.5625	1132.43	16.8929	6.13571	13.3643	maize	RFT	200	6	68.4244	3.0869	58.9068	3.8585
219	Mueller_2017_Late-Split	41.44	-86.93	3	10.5625	1132.43	16.8929	6.13571	13.3643	maize	RFT	245	6	50.6752	3.0869	56.8489	2.5723
219	Mueller_2017_Late-Split	41.44	-86.93	3	10.5625	1132.43	16.8929	6.13571	13.3643	maize	RFT	155	6	60.1929	4.373	50.6752	2.8296
219	Mueller_2017_Late-Split	41.44	-86.93	3	10.5625	1132.43	16.8929	6.13571	13.3643	maize	RFT	200	6	52.7331	5.6592	37.8135	4.6302
219	Mueller_2017_Late-Split	41.44	-86.93	3	10.5625	1132.43	16.8929	6.13571	13.3643	maize	RFT	245	6	49.3891	4.1157	33.955	3.8585
220	Munoz_2003_Nitrogen	45.09	-89.52	3	6.23863	925.226	18.9643	5.29286	15.4214	maize	OF	90	4	55.5556	7.21534	61.1111	8.33697
220	Munoz_2003_Nitrogen	45.09	-89.52	3	6.23863	925.226	18.9643	5.29286	15.4214	maize	OF	170	4	55.8824	7.25778	84.7059	11.5558
220	Munoz_2003_Nitrogen	45.09	-89.52	3	6.23863	925.226	18.9643	5.29286	15.4214	maize	OF	90	4	34.4444	4.47351	62.2222	8.48855
220	Munoz_2003_Nitrogen	45.09	-89.52	3	6.23863	925.226	18.9643	5.29286	15.4214	maize	OF	170	4	16.4706	2.13914	41.1765	5.61743
220	Munoz_2003_Nitrogen	45.09	-89.52	3	6.23863	925.226	18.9643	5.29286	15.4214	maize	OF	90	4	33.3333	4.3292	27.7778	3.78953
220	Munoz_2003_Nitrogen	45.09	-89.52	3	6.23863	925.226	18.9643	5.29286	15.4214	maize	OF	170	4	24.1176	3.13231	18.8235	2.56797
221	Myers_1979_Nitrogen	-14.47	132.31	1	27.5389	951.68	6.62143	6.46429	31.4214	wheat	RFP	50	3	29	3.76641	22	3.00131
221	Myers_1979_Nitrogen	-14.47	132.31	2	27.5389	951.68	6.62143	6.46429	31.4214	wheat	RFP	50	3	27.4	3.55861	25.8	3.51972
221	Myers_1979_Nitrogen	-14.47	132.31	3	27.5389	951.68	6.62143	6.46429	31.4214	wheat	RFP	50	3	30	3.89628	19	2.59204
222	N?€?Dayegamiye_2001_Effects	46.61	-71.18	1	5.21426	1383.48	27.1643	5.86429	28.7714	wheat	CF	90	3	34.7	4.5067	34.1	4.65203
222	N?€?Dayegamiye_2001_Effects	46.61	-71.18	1	5.21426	1383.48	27.1643	5.86429	28.7714	wheat	CF	90	3	28.5	3.70147	34.1	4.65203
222	N?€?Dayegamiye_2001_Effects	46.61	-71.18	1	5.21426	1383.48	27.1643	5.86429	28.7714	wheat	CF	90	3	36.5	4.74048	34.1	4.65203
222	N?€?Dayegamiye_2001_Effects	46.61	-71.18	1	5.21426	1383.48	27.1643	5.86429	28.7714	wheat	CF	90	3	29.6	3.84433	34.1	4.65203
222	N?€?Dayegamiye_2001_Effects	46.61	-71.18	1	5.21426	1383.48	27.1643	5.86429	28.7714	wheat	CF	90	3	49.6	6.44186	43.1	5.87984
222	N?€?Dayegamiye_2001_Effects	46.61	-71.18	1	5.21426	1383.48	27.1643	5.86429	28.7714	wheat	CF	90	3	52	6.75356	43.1	5.87984
222	N?€?Dayegamiye_2001_Effects	46.61	-71.18	1	5.21426	1383.48	27.1643	5.86429	28.7714	wheat	CF	90	3	45	5.84443	43.1	5.87984
222	N?€?Dayegamiye_2001_Effects	46.61	-71.18	1	5.21426	1383.48	27.1643	5.86429	28.7714	wheat	CF	90	3	52.4	6.80551	43.1	5.87984
223	Nelson, K.A_2009_Effect	39.93	-91.95	2	13.2179	591.246	7.87143	7.89286	21.3	maize	EE	140	4	15.7143	2.04091	21.4286	2.92335
223	Nelson, K.A_2009_Effect	39.93	-91.95	2	13.2179	591.246	7.87143	7.89286	21.3	maize	EE	280	4	47.5	6.16912	55	7.50328
224	Ni lu_2016_The_Chinese	39.6	116.59	2	13.2179	591.246	7.87143	7.89286	21.3	maize	EE	180	3	42.47	5.51584	41.58	5.67248
224	Ni lu_2016_The_Chinese	39.6	116.59	2	13.2179	591.246	7.87143	7.89286	21.3	maize	EE	180	3	56.28	7.30943	41.58	5.67248
224	Ni lu_2016_The_Chinese	39.6	116.59	2	13.2179	591.246	7.87143	7.89286	21.3	maize	EE	180	3	43.48	5.64701	41.58	5.67248
224	Ni lu_2016_The_Chinese	39.6	116.59	2	13.2179	591.246	7.87143	7.89286	21.3	maize	EE	180	3	53.7	6.97435	30.01	4.09406
224	Ni lu_2016_The_Chinese	39.6	116.59	2	13.2179	591.246	7.87143	7.89286	21.3	maize	EE	180	3	48.15	6.25354	30.01	4.09406
224	Ni lu_2016_The_Chinese	39.6	116.59	2	13.2179	591.246	7.87143	7.89286	21.3	maize	EE	180	3	29.72	3.85992	30.01	4.09406
225	Ning_2012_Effects	36.17	117.15	1	13.3218	671.05	7.40714	7.09286	25.2286	maize	EE	75	3	55.6	7.22111	32.3	4.40647
225	Ning_2012_Effects	36.17	117.15	1	13.3218	671.05	7.40714	7.09286	25.2286	maize	EE	150	3	53.5	6.94837	43.9	5.98898
225	Ning_2012_Effects	36.17	117.15	1	13.3218	671.05	7.40714	7.09286	25.2286	maize	EE	75	3	50.9	6.6107	34	4.63839
225	Ning_2012_Effects	36.17	117.15	1	13.3218	671.05	7.40714	7.09286	25.2286	maize	EE	150	3	52.7	6.84447	38.9	5.30686
225	Ning_2012_Effects	36.17	117.15	2	13.3218	671.05	7.40714	7.09286	25.2286	maize	EE	75	3	92.1	11.9616	45.1	6.15269
225	Ning_2012_Effects	36.17	117.15	2	13.3218	671.05	7.40714	7.09286	25.2286	maize	EE	150	3	88.8	11.533	50.7	6.91666
225	Ning_2012_Effects	36.17	117.15	2	13.3218	671.05	7.40714	7.09286	25.2286	maize	EE	75	3	75	9.74071	50.8	6.9303
225	Ning_2012_Effects	36.17	117.15	2	13.3218	671.05	7.40714	7.09286	25.2286	maize	EE	150	3	74.4	9.66278	50	6.82116
226	Noellsch, A.J_2009_Corn	40.02	-91.81	2	12.4631	1046.1	14.0643	6.04286	35.6857	maize	EE	168	4	16	2.07802	17	2.31919
226	Noellsch, A.J_2009_Corn	40.02	-91.81	2	12.4631	1046.1	14.0643	6.04286	35.6857	maize	EE	168	4	6	0.779257	10	1.36423
226	Noellsch, A.J_2009_Corn	40.02	-91.81	2	12.4631	1046.1	14.0643	6.04286	35.6857	maize	EE	168	4	41	5.32492	19	2.59204
226	Noellsch, A.J_2009_Corn	40.02	-91.81	2	12.4631	1046.1	14.0643	6.04286	35.6857	maize	EE	168	4	52	6.75356	64	8.73108
226	Noellsch, A.J_2009_Corn	40.02	-91.81	2	12.4631	1046.1	14.0643	6.04286	35.6857	maize	EE	168	4	49	6.36393	58	7.91255
226	Noellsch, A.J_2009_Corn	40.02	-91.81	2	12.4631	1046.1	14.0643	6.04286	35.6857	maize	EE	168	4	48	6.23405	41	5.59335
227	Norman_1989_Effect	34.47	-91.42	2	17.8115	1306.85	8.52143	6.16429	21.8571	rice	EE	168	3	44.4	5.7665	16.1	2.19641
227	Norman_1989_Effect	34.47	-91.42	2	17.8115	1306.85	8.52143	6.16429	21.8571	rice	EE	168	3	51.6	6.70161	22.5	3.06952
227	Norman_1989_Effect	34.47	-91.42	2	17.8115	1306.85	8.52143	6.16429	21.8571	rice	RFP	168	3	22.5	2.92221	16.1	2.19641
227	Norman_1989_Effect	34.47	-91.42	2	17.8115	1306.85	8.52143	6.16429	21.8571	rice	RFP	168	3	51.6	6.70161	44.4	6.05719
227	Norman_1989_Effect	34.47	-91.42	2	17.8115	1306.85	8.52143	6.16429	21.8571	rice	EE	168	3	34.2	4.44176	23	3.13773
227	Norman_1989_Effect	34.47	-91.42	2	17.8115	1306.85	8.52143	6.16429	21.8571	rice	EE	168	3	44.9	5.83144	29.4	4.01084
227	Norman_1989_Effect	34.47	-91.42	2	17.8115	1306.85	8.52143	6.16429	21.8571	rice	RFP	168	3	29.4	3.81836	23	3.13773
227	Norman_1989_Effect	34.47	-91.42	2	17.8115	1306.85	8.52143	6.16429	21.8571	rice	RFP	168	3	44.9	5.83144	34.2	4.66567
228	Olson_1987_Effects	39.9	-74.95	1	13.2179	591.246	7.87143	7.89286	21.3	wheat	RFP	60	3	64.8333	8.4203	58.1667	7.93528
228	Olson_1987_Effects	39.9	-74.95	1	13.2179	591.246	7.87143	7.89286	21.3	wheat	RFP	60	3	56.3333	7.31636	46.8333	6.38915
228	Olson_1987_Effects	39.9	-74.95	1	13.2179	591.246	7.87143	7.89286	21.3	wheat	EE	60	3	39.5	5.13011	58.1667	7.93528
228	Olson_1987_Effects	39.9	-74.95	1	13.2179	591.246	7.87143	7.89286	21.3	wheat	EE	60	3	38	4.93529	58.1667	7.93528
228	Olson_1987_Effects	39.9	-74.95	1	13.2179	591.246	7.87143	7.89286	21.3	wheat	EE	60	3	36.3333	4.71883	46.8333	6.38915
228	Olson_1987_Effects	39.9	-74.95	1	13.2179	591.246	7.87143	7.89286	21.3	wheat	EE	60	3	49.1667	6.38558	46.8333	6.38915
228	Olson_1987_Effects	40.81	-74.04	1	12.1371	1148.61	64	6.05714	8.79286	wheat	RFP	60	3	25	3.2469	78.5	10.7092
228	Olson_1987_Effects	40.81	-74.04	1	12.1371	1148.61	64	6.05714	8.79286	wheat	RFP	60	3	81.6667	10.6066	36	4.91124
228	Olson_1987_Effects	40.81	-74.04	1	12.1371	1148.61	64	6.05714	8.79286	wheat	EE	60	3	68.5	8.89652	78.5	10.7092
228	Olson_1987_Effects	40.81	-74.04	1	12.1371	1148.61	64	6.05714	8.79286	wheat	EE	60	3	16.6667	2.1646	25	3.41058
228	Olson_1987_Effects	40.81	-74.04	1	12.1371	1148.61	64	6.05714	8.79286	wheat	EE	60	3	49.3333	6.40722	36	4.91124
228	Olson_1987_Effects	40.81	-74.04	1	12.1371	1148.61	64	6.05714	8.79286	wheat	EE	60	3	55.3333	7.18648	36	4.91124
229	Omay_1998_Corn	39.08	-95.77	12	13.4699	958.147	13.0643	6.62857	33.1357	maize	ROT	252	3	22.5	2.92221	25.6	3.49243
229	Omay_1998_Corn	40.12	-75.18	12	12.6587	1170.62	15.5214	5.79286	22.3857	maize	ROT	225	3	36.8	4.77944	29.8	4.06541
230	Patra_1989_Residual	28.07	77.02	1	24.8594	688.283	6.87143	7.7	23.6643	maize	ROT	120	4	32.9	4.27293	34.8	4.74753
231	Peng,Zheng-ping_2015_Effect_Chinese	37.96	116.65	2	14.0109	579.914	6.22857	7.99286	26.05	wheat	RFR	225	3	24.5	3.18197	21.6	2.94674
231	Peng,Zheng-ping_2015_Effect_Chinese	37.96	116.65	2	14.0109	579.914	6.22857	7.99286	26.05	wheat	EE	225	3	33.2	4.31189	21.6	2.94674
231	Peng,Zheng-ping_2015_Effect_Chinese	37.96	116.65	2	14.0109	579.914	6.22857	7.99286	26.05	wheat	RFR	180	3	36.7	4.76645	33.2	4.52925
231	Peng,Zheng-ping_2015_Effect_Chinese	37.96	116.65	2	14.0109	579.914	6.22857	7.99286	26.05	maize	RFR	300	3	17.6	2.28582	11.7	1.59615
231	Peng,Zheng-ping_2015_Effect_Chinese	37.96	116.65	2	14.0109	579.914	6.22857	7.99286	26.05	maize	EE	300	3	18.2	2.36375	11.7	1.59615
231	Peng,Zheng-ping_2015_Effect_Chinese	37.96	116.65	2	14.0109	579.914	6.22857	7.99286	26.05	maize	RFR	240	3	22.9	2.97416	18.2	2.4829
232	Peng_2013_Determination	40	116	3	13.2179	591.246	7.87143	7.89286	21.3	maize	RFR	250	4	39	5.06517	17	2.31919
232	Peng_2013_Determination	40	116	3	13.2179	591.246	7.87143	7.89286	21.3	maize	RFR	250	4	37	4.80542	22	3.00131
233	Phongpan_1990_The	14.48	100.09	3	28.2986	1281.55	10.0286	5.8	52.7571	rice	EE	75	3	50.47	6.55485	49.83	6.79797
234	Phongpan_1997_Use	14.48	100.09	3	28.2986	1281.55	10.0286	5.8	52.7571	rice	EE	75	3	35.3	4.58463	47.1	6.42553
234	Phongpan_1997_Use	14.48	100.09	3	28.2986	1281.55	10.0286	5.8	52.7571	rice	EE	75	3	31.9	4.14305	47.1	6.42553
234	Phongpan_1997_Use	14.48	100.09	3	28.2986	1281.55	10.0286	5.8	52.7571	rice	EE	75	3	36	4.67554	47.1	6.42553
234	Phongpan_1997_Use	14.48	100.09	3	28.2986	1281.55	10.0286	5.8	52.7571	rice	EE	75	3	50.4	6.54576	47.1	6.42553
234	Phongpan_1997_Use	14.48	100.09	3	28.2986	1281.55	10.0286	5.8	52.7571	rice	EE	75	3	56.4	7.32501	47.1	6.42553
234	Phongpan_1997_Use	14.48	100.09	3	28.2986	1281.55	10.0286	5.8	52.7571	rice	EE	75	3	49.4	6.41588	47.1	6.42553
234	Phongpan_1997_Use	14.48	100.09	3	28.2986	1281.55	10.0286	5.8	52.7571	rice	EE	75	3	49.7	6.45484	47.1	6.42553
234	Phongpan_1997_Use	14.48	100.09	3	28.2986	1281.55	10.0286	5.8	52.7571	rice	EE	75	3	65.7	8.53286	47.1	6.42553
234	Phongpan_1997_Use	14.48	100.09	3	28.2986	1281.55	10.0286	5.8	52.7571	rice	EE	75	3	61.7	8.01336	47.1	6.42553
234	Phongpan_1997_Use	14.48	100.09	3	28.2986	1281.55	10.0286	5.8	52.7571	rice	EE	75	3	63.8	8.2861	47.1	6.42553
234	Phongpan_1997_Use	14.48	100.09	3	28.2986	1281.55	10.0286	5.8	52.7571	rice	EE	75	3	54	7.01331	47.1	6.42553
235	Phongpan_2003_Effect	14.48	100.09	3	28.2986	1281.55	10.0286	5.8	52.7571	rice	RES	70	4	49.74	6.46004	51	6.95758
235	Phongpan_2003_Effect	14.48	100.09	3	28.2986	1281.55	10.0286	5.8	52.7571	rice	RES	70	4	53.04	6.88863	51	6.95758
236	Powlson_1985_The	51.81	-0.36	1	10.1498	733.149	41.3643	6.29286	31.7929	wheat	RES	144	3	53	6.88344	38	5.18408
237	Powlson_1989_Uptake	51.81	-0.36	1	10.1498	733.149	41.3643	6.29286	31.7929	wheat	RFT	210	3	66.3	8.61079	63.9	8.71744
237	Powlson_1989_Uptake	51.81	-0.36	1	10.1498	733.149	41.3643	6.29286	31.7929	wheat	RFT	210	3	64.7	8.40299	63.9	8.71744
237	Powlson_1989_Uptake	51.81	-0.36	1	10.1498	733.149	41.3643	6.29286	31.7929	wheat	RFT	210	3	69.6	9.03938	63.9	8.71744
237	Powlson_1989_Uptake	51.81	-0.36	1	10.1498	733.149	41.3643	6.29286	31.7929	wheat	RFT	210	3	66.3	8.61079	63.9	8.71744
238	Qi Xiao-lei_2016_Study_Chinese	44.53	124.5	1	5.85398	549.883	11.2643	7.96429	25.7143	rice	EE	180	3	52.1	2.3	36.3	1.1
238	Qi Xiao-lei_2016_Study_Chinese	44.53	124.5	1	5.85398	549.883	11.2643	7.96429	25.7143	rice	EE	180	3	37.5	1.6	36.3	1.1
238	Qi Xiao-lei_2016_Study_Chinese	44.53	124.5	1	5.85398	549.883	11.2643	7.96429	25.7143	rice	EE	180	3	44.4	2.1	36.3	1.1
238	Qi Xiao-lei_2016_Study_Chinese	44.53	124.5	1	5.85398	549.883	11.2643	7.96429	25.7143	rice	RFR	120	3	35.4	3.1	36.3	1.1
238	Qi Xiao-lei_2016_Study_Chinese	44.53	124.5	1	5.85398	549.883	11.2643	7.96429	25.7143	rice	RFR	120	3	50.7	5.2	52.1	2.3
238	Qi Xiao-lei_2016_Study_Chinese	44.53	124.5	1	5.85398	549.883	11.2643	7.96429	25.7143	rice	RFR	120	3	42.6	2.9	44.4	2.1
239	Qin Shu-jun_2013_Effects_Chinese	36.17	117.15	2	13.3218	671.05	7.40714	7.09286	25.2286	maize	RFT	225	3	34.99	1.35	14.11	0.29
239	Qin Shu-jun_2013_Effects_Chinese	36.17	117.15	2	13.3218	671.05	7.40714	7.09286	25.2286	maize	EE	225	3	41.29	5.77	14.11	0.29
239	Qin Shu-jun_2013_Effects_Chinese	36.17	117.15	2	13.3218	671.05	7.40714	7.09286	25.2286	maize	RFT	225	3	11.63	0.71	11.08	2.03
239	Qin Shu-jun_2013_Effects_Chinese	36.17	117.15	2	13.3218	671.05	7.40714	7.09286	25.2286	maize	EE	225	3	36.64	1.08	11.08	2.03
239	Qin Shu-jun_2013_Effects_Chinese	36.17	117.15	2	13.3218	671.05	7.40714	7.09286	25.2286	maize	RFT	225	3	27.83	0.58	16.44	0.34
239	Qin Shu-jun_2013_Effects_Chinese	36.17	117.15	2	13.3218	671.05	7.40714	7.09286	25.2286	maize	EE	225	3	27.99	0.58	16.44	0.34
239	Qin Shu-jun_2013_Effects_Chinese	36.17	117.15	2	13.3218	671.05	7.40714	7.09286	25.2286	maize	RFT	225	3	25.51	0.1	7.05	0.65
239	Qin Shu-jun_2013_Effects_Chinese	36.17	117.15	2	13.3218	671.05	7.40714	7.09286	25.2286	maize	EE	225	3	16.34	0.28	7.05	0.65
239	Qin Shu-jun_2013_Effects_Chinese	36.17	117.15	2	13.3218	671.05	7.40714	7.09286	25.2286	maize	RFT	225	3	17.51	0.36	10.73	0.22
239	Qin Shu-jun_2013_Effects_Chinese	36.17	117.15	2	13.3218	671.05	7.40714	7.09286	25.2286	maize	EE	225	3	30.73	0.64	10.73	0.22
239	Qin Shu-jun_2013_Effects_Chinese	36.17	117.15	2	13.3218	671.05	7.40714	7.09286	25.2286	maize	RFT	225	3	20.68	0.03	9.18	0.14
239	Qin Shu-jun_2013_Effects_Chinese	36.17	117.15	2	13.3218	671.05	7.40714	7.09286	25.2286	maize	EE	225	3	33.79	2.28	9.18	0.14
239	Qin Shu-jun_2013_Effects_Chinese	36.17	117.15	2	13.3218	671.05	7.40714	7.09286	25.2286	maize	RFT	225	3	12.97	0.27	2.75	0.05
239	Qin Shu-jun_2013_Effects_Chinese	36.17	117.15	2	13.3218	671.05	7.40714	7.09286	25.2286	maize	EE	225	3	15.98	0.33	2.75	0.05
239	Qin Shu-jun_2013_Effects_Chinese	36.17	117.15	2	13.3218	671.05	7.40714	7.09286	25.2286	maize	RFT	225	3	13.41	0.14	5.9	1.69
239	Qin Shu-jun_2013_Effects_Chinese	36.17	117.15	2	13.3218	671.05	7.40714	7.09286	25.2286	maize	EE	225	3	23.65	0.44	5.9	1.69
239	Qin Shu-jun_2013_Effects_Chinese	36.17	117.15	2	13.3218	671.05	7.40714	7.09286	25.2286	maize	RFP	225	3	14.11	0.29	16.44	0.34
239	Qin Shu-jun_2013_Effects_Chinese	36.17	117.15	2	13.3218	671.05	7.40714	7.09286	25.2286	maize	RFP	225	3	34.99	1.35	27.83	0.58
239	Qin Shu-jun_2013_Effects_Chinese	36.17	117.15	2	13.3218	671.05	7.40714	7.09286	25.2286	maize	RFP	225	3	41.29	5.77	27.99	0.58
239	Qin Shu-jun_2013_Effects_Chinese	36.17	117.15	2	13.3218	671.05	7.40714	7.09286	25.2286	maize	RFP	225	3	11.08	2.03	7.05	0.65
239	Qin Shu-jun_2013_Effects_Chinese	36.17	117.15	2	13.3218	671.05	7.40714	7.09286	25.2286	maize	RFP	225	3	11.63	0.71	16.34	0.28
239	Qin Shu-jun_2013_Effects_Chinese	36.17	117.15	2	13.3218	671.05	7.40714	7.09286	25.2286	maize	RFP	225	3	34.64	1.08	25.51	0
239	Qin Shu-jun_2013_Effects_Chinese	36.17	117.15	2	13.3218	671.05	7.40714	7.09286	25.2286	maize	RFP	225	3	10.3	0.22	2.75	0.05
239	Qin Shu-jun_2013_Effects_Chinese	36.17	117.15	2	13.3218	671.05	7.40714	7.09286	25.2286	maize	RFP	225	3	17.51	0.36	12.97	0.27
239	Qin Shu-jun_2013_Effects_Chinese	36.17	117.15	2	13.3218	671.05	7.40714	7.09286	25.2286	maize	RFP	225	3	30.73	0.64	15.98	0.33
239	Qin Shu-jun_2013_Effects_Chinese	36.17	117.15	2	13.3218	671.05	7.40714	7.09286	25.2286	maize	RFP	225	3	9.18	0.14	5.9	1.69
239	Qin Shu-jun_2013_Effects_Chinese	36.17	117.15	2	13.3218	671.05	7.40714	7.09286	25.2286	maize	RFP	225	3	20.68	0.03	13.41	0.14
239	Qin Shu-jun_2013_Effects_Chinese	36.17	117.15	2	13.3218	671.05	7.40714	7.09286	25.2286	maize	RFP	225	3	33.79	2.28	23.65	0.44
240	Qiu_2012_Improved	39.8	116.46	1	13.2179	591.246	7.87143	7.89286	21.3	maize	RES	300	3	24.1	3.13001	19.3667	2.64206
240	Qiu_2012_Improved	39.8	116.46	1	13.2179	591.246	7.87143	7.89286	21.3	maize	RES	150	3	24.8667	3.22959	26.4667	3.61067
240	Qiu_2012_Improved	39.8	116.46	1	13.2179	591.246	7.87143	7.89286	21.3	maize	OF	150	3	35.4667	4.60627	19.3667	2.64206
240	Qiu_2012_Improved	39.8	116.46	1	13.2179	591.246	7.87143	7.89286	21.3	maize	OF	150	3	30.5333	3.96555	26.4667	3.61067
240	Qiu_2012_Improved	39.8	116.46	1	13.2179	591.246	7.87143	7.89286	21.3	wheat	RES	260	3	31.6538	4.11108	23.0385	3.14298
240	Qiu_2012_Improved	39.8	116.46	1	13.2179	591.246	7.87143	7.89286	21.3	wheat	RES	130	3	22.7692	2.95718	27	3.68343
240	Qiu_2012_Improved	39.8	116.46	1	13.2179	591.246	7.87143	7.89286	21.3	wheat	OF	130	3	49.8462	6.47383	23.0385	3.14298
240	Qiu_2012_Improved	39.8	116.46	1	13.2179	591.246	7.87143	7.89286	21.3	wheat	OF	130	3	33.6923	4.37583	27	3.68343
241	Qu Junfeng_2014_Application_Chinese	18.95	109.88	1	23.0319	1969.26	42.3	4.9	26.5	rice	EE	180	3	45.2	5.8704	32	4.36554
241	Qu Junfeng_2014_Application_Chinese	18.95	109.88	1	23.0319	1969.26	42.3	4.9	26.5	rice	EE	180	3	40.4	5.247	32	4.36554
241	Qu Junfeng_2014_Application_Chinese	18.95	109.88	1	23.0319	1969.26	42.3	4.9	26.5	rice	EE	180	3	41.4	5.37687	32	4.36554
241	Qu Junfeng_2014_Application_Chinese	18.95	109.88	1	23.0319	1969.26	42.3	4.9	26.5	rice	EE	180	3	40	5.19505	32	4.36554
242	Quan Zhi_2017_Fates	43.54	124.82	1	6.3412	745.38	13.0929	7.06429	27.3786	maize	RES	200	4	36	4.67554	37	5.04766
242	Quan Zhi_2017_Fates	43.54	124.82	1	6.3412	745.38	13.0929	7.06429	27.3786	maize	RES	200	4	31	4.02616	18	2.45562
242	Quan Zhi_2017_Fates	43.54	124.82	1	6.3412	745.38	13.0929	7.06429	27.3786	maize	RES	200	4	17	2.20789	15	2.04635
242	Quan Zhi_2017_Fates	43.54	124.82	1	6.3412	745.38	13.0929	7.06429	27.3786	maize	RES	200	4	42	5.4548	32	4.36554
243	Rees, R. M_1996_The	34.29	108	4	13.3434	925.551	7.52857	7.79286	28.1	maize	CF	210	3	16.6667	2.1646	24.7619	3.3781
243	Rees, R. M_1996_The	34.29	108	4	13.3434	925.551	7.52857	7.79286	28.1	maize	CF	210	3	19.5238	2.53568	24.7619	3.3781
243	Rees, R. M_1996_The	34.29	108	4	13.3434	925.551	7.52857	7.79286	28.1	maize	CF	210	3	31.4286	4.08182	24.7619	3.3781
243	Rees, R. M_1996_The	34.29	108	4	13.3434	925.551	7.52857	7.79286	28.1	maize	RFP	210	3	16.1905	2.10276	24.7619	3.3781
243	Rees, R. M_1996_The	34.29	108	4	13.3434	925.551	7.52857	7.79286	28.1	maize	RFP	210	3	19.5238	2.53568	24.7619	3.3781
243	Rees, R. M_1996_The	34.29	108	4	13.3434	925.551	7.52857	7.79286	28.1	maize	RFP	210	3	19.5238	2.53568	16.6667	2.27372
243	Rees, R. M_1996_The	34.29	108	4	13.3434	925.551	7.52857	7.79286	28.1	maize	RFP	210	3	31.4286	4.08182	16.6667	2.27372
244	Rees_2002_Nitrogen	55.86	-3.21	3	8.1698	990.143	60.8786	5.89286	11.5286	wheat	OF	120	4	28	3.63653	23.8	3.24687
244	Rees_2002_Nitrogen	55.86	-3.21	3	8.1698	990.143	60.8786	5.89286	11.5286	wheat	OF	120	4	50.6	6.57173	23.8	3.24687
244	Rees_2002_Nitrogen	55.86	-3.21	3	8.1698	990.143	60.8786	5.89286	11.5286	wheat	OF	120	4	33.5	4.35085	23.8	3.24687
244	Rees_2002_Nitrogen	55.86	-3.21	3	8.1698	990.143	60.8786	5.89286	11.5286	wheat	OF	120	4	34.5	4.48073	23.8	3.24687
245	Ren Y_2011_Effect_Chinese	34.9	113.6	1	15.8719	589.944	5.47143	8.18571	20.5714	maize	EE	150	2	65.8733	8.55537	69.4067	9.46868
245	Ren Y_2011_Effect_Chinese	34.9	113.6	1	15.8719	589.944	5.47143	8.18571	20.5714	maize	EE	225	2	43.3822	5.63432	43.9156	5.9911
245	Ren Y_2011_Effect_Chinese	34.9	113.6	1	15.8719	589.944	5.47143	8.18571	20.5714	maize	EE	150	2	66.45	8.63027	70	9.54962
245	Ren Y_2011_Effect_Chinese	34.9	113.6	1	15.8719	589.944	5.47143	8.18571	20.5714	maize	EE	225	2	43.75	5.68208	44.3	6.04355
245	Ren Y_2011_Effect_Chinese	40.14	116.18	1	11.8543	590.28	9.10714	7.92143	19.9929	maize	EE	150	3	66.5	8.63676	70	9.54962
245	Ren Y_2011_Effect_Chinese	40.14	116.18	1	11.8543	590.28	9.10714	7.92143	19.9929	maize	EE	225	3	43.8	5.68857	44.3	6.04355
246	Ren,Cui-lian_2012_Effect_Chinese	38.85	115.48	1	13.5307	546.373	7.15	8.05	21.7357	maize	EE	210	3	8.3	1.07797	14.5	1.97814
246	Ren,Cui-lian_2012_Effect_Chinese	38.85	115.48	1	13.5307	546.373	7.15	8.05	21.7357	maize	EE	157.5	3	24.1	3.13001	12.5	1.70529
246	Ren,Cui-lian_2012_Effect_Chinese	38.85	115.48	1	13.5307	546.373	7.15	8.05	21.7357	maize	EE	105	3	14.5	1.8832	2.7	0.368343
247	Roberts_2016_Fertilizer	33.8	-91.27	2	18.3294	1306.85	9.95	6.05714	33.1786	maize	RFT	157	3	47.1338	6.12155	32.4841	4.43158
247	Roberts_2016_Fertilizer	33.8	-91.27	2	18.3294	1306.85	9.95	6.05714	33.1786	maize	RFT	157	3	35.6688	4.63252	32.4841	4.43158
247	Roberts_2016_Fertilizer	33.8	-91.27	2	18.3294	1306.85	9.95	6.05714	33.1786	maize	RFT	157	3	65.6051	8.52054	68.7898	9.38453
247	Roberts_2016_Fertilizer	33.8	-91.27	2	18.3294	1306.85	9.95	6.05714	33.1786	maize	RFT	157	3	66.242	8.60326	68.7898	9.38453
247	Roberts_2016_Fertilizer	33.8	-91.27	2	18.3294	1306.85	9.95	6.05714	33.1786	maize	RFT	235	3	59.1489	7.68204	55.3191	7.54682
247	Roberts_2016_Fertilizer	33.8	-91.27	2	18.3294	1306.85	9.95	6.05714	33.1786	maize	RFT	235	3	56.1702	7.29517	55.3191	7.54682
247	Roberts_2016_Fertilizer	33.8	-91.27	2	18.3294	1306.85	9.95	6.05714	33.1786	maize	RFT	235	3	50.2128	6.52144	50.6383	6.90824
247	Roberts_2016_Fertilizer	33.8	-91.27	2	18.3294	1306.85	9.95	6.05714	33.1786	maize	RFT	235	3	50.6383	6.57671	50.6383	6.90824
248	Ru Shu-hua_2015_Effect_Chinese	38.01	115.32	1	14.2586	513.062	5.52143	7.99286	20.3143	wheat	RFR	300	3	32.82	4.26253	26.76	3.65068
248	Ru Shu-hua_2015_Effect_Chinese	38.01	115.32	1	14.2586	513.062	5.52143	7.99286	20.3143	wheat	RFR	225	3	35.16	4.56645	26.76	3.65068
248	Ru Shu-hua_2015_Effect_Chinese	38.01	115.32	1	14.2586	513.062	5.52143	7.99286	20.3143	wheat	RFR	150	3	46.61	6.05353	26.76	3.65068
248	Ru Shu-hua_2015_Effect_Chinese	38.01	115.32	1	14.2586	513.062	5.52143	7.99286	20.3143	maize	RFR	250	3	31.22	4.05473	21.38	2.91673
248	Ru Shu-hua_2015_Effect_Chinese	38.01	115.32	1	14.2586	513.062	5.52143	7.99286	20.3143	maize	RFR	200	3	34.37	4.46384	21.38	2.91673
248	Ru Shu-hua_2015_Effect_Chinese	38.01	115.32	1	14.2586	513.062	5.52143	7.99286	20.3143	maize	RFR	150	3	37.51	4.87165	21.38	2.91673
249	Rubin, J.C_2016_Maize	44.7	-91.06	3	7.51645	1036.23	18.85	5.52857	24.9071	maize	EE	180	4	43	5.58467	47	6.41189
249	Rubin, J.C_2016_Maize	44.7	-91.06	3	7.51645	1036.23	18.85	5.52857	24.9071	maize	EE	225	4	45	5.84443	42	5.72977
249	Rubin, J.C_2016_Maize	44.7	-91.06	3	7.51645	1036.23	18.85	5.52857	24.9071	maize	EE	180	4	48	6.23405	56	7.6397
249	Rubin, J.C_2016_Maize	44.7	-91.06	3	7.51645	1036.23	18.85	5.52857	24.9071	maize	EE	225	4	52	6.75356	59	8.04897
249	Rubin, J.C_2016_Maize	44.7	-91.06	3	7.51645	1036.23	18.85	5.52857	24.9071	maize	EE	180	4	45	5.84443	52	7.09401
249	Rubin, J.C_2016_Maize	44.7	-91.06	3	7.51645	1036.23	18.85	5.52857	24.9071	maize	EE	225	4	48	6.23405	47	6.41189
249	Rubin, J.C_2016_Maize	45.71	-94.83	3	6.64807	841.551	21.2286	6.5	19.5214	maize	EE	180	4	43	5.58467	52	7.09401
249	Rubin, J.C_2016_Maize	45.71	-94.83	3	6.64807	841.551	21.2286	6.5	19.5214	maize	EE	225	4	47	6.10418	40	5.45693
250	Ruisi_2016_Long-term	37.5	13.52	2	16.2189	580.211	23.2071	7.52857	39.8643	wheat	ROT	100	3	17.4607	2.26773	19.267	2.62847
250	Ruisi_2016_Long-term	37.5	13.52	2	16.2189	580.211	23.2071	7.52857	39.8643	wheat	ROT	100	3	19.1099	2.48192	19.267	2.62847
250	Ruisi_2016_Long-term	37.5	13.52	2	16.2189	580.211	23.2071	7.52857	39.8643	wheat	ROT	100	3	18.089	2.34933	19.267	2.62847
250	Ruisi_2016_Long-term	37.5	13.52	2	16.2189	580.211	23.2071	7.52857	39.8643	wheat	ROT	100	3	22.5654	2.93071	19.267	2.62847
250	Ruisi_2016_Long-term	37.5	13.52	2	16.2189	580.211	23.2071	7.52857	39.8643	wheat	ZT	100	3	17.4607	2.26773	19.267	2.62847
250	Ruisi_2016_Long-term	37.5	13.52	2	16.2189	580.211	23.2071	7.52857	39.8643	wheat	ZT	100	3	19.1099	2.48192	19.267	2.62847
250	Ruisi_2016_Long-term	37.5	13.52	2	16.2189	580.211	23.2071	7.52857	39.8643	wheat	ZT	100	3	23.4293	3.04291	19.3455	2.63917
251	Schroder, J_2013_Effects	51.99	5.58	2	10.653	851.138	29.7929	6.28571	25.7214	maize	OF	100	4	93	12.0785	44	6.00262
251	Schroder, J_2013_Effects	51.99	5.58	2	10.653	851.138	29.7929	6.28571	25.7214	maize	OF	100	4	98	12.7279	44	6.00262
251	Schroder, J_2013_Effects	51.99	5.58	2	10.653	851.138	29.7929	6.28571	25.7214	maize	OF	100	4	55	7.14319	44	6.00262
251	Schroder, J_2013_Effects	51.99	5.58	2	10.653	851.138	29.7929	6.28571	25.7214	maize	OF	100	4	34	4.41579	44	6.00262
252	Shao_Guoqing_2009. Effects_Chinese	36.15	117.15	2	13.3218	671.05	7.39286	7.29286	25.8286	maize	EE	75	3	50.93	6.61459	34	4.63839
252	Shao_Guoqing_2009. Effects_Chinese	36.15	117.15	2	13.3218	671.05	7.39286	7.29286	25.8286	maize	EE	150	3	52.73	6.84837	38.87	5.30277
252	Shao_Guoqing_2009. Effects_Chinese	36.15	117.15	2	13.3218	671.05	7.39286	7.29286	25.8286	maize	EE	75	3	55.6	7.22111	32.27	4.40238
252	Shao_Guoqing_2009. Effects_Chinese	36.15	117.15	2	13.3218	671.05	7.39286	7.29286	25.8286	maize	EE	150	3	53.53	6.95227	43.87	5.98489
253	Sharma_1999_Effect	28.62	77.18	2	24.4742	740.209	7.13571	7.49286	20.7714	rice	OF	120	3	28.5833	3.71229	11.4167	1.5575
253	Sharma_1999_Effect	28.62	77.18	2	24.4742	740.209	7.13571	7.49286	20.7714	rice	OF	120	3	25.25	3.27937	11.4167	1.5575
253	Sharma_1999_Effect	28.62	77.18	2	24.4742	740.209	7.13571	7.49286	20.7714	rice	CC	120	3	16.3333	2.12131	11.4167	1.5575
253	Sharma_1999_Effect	28.62	77.18	2	24.4742	740.209	7.13571	7.49286	20.7714	rice	RES	120	3	25.1667	3.26855	11.4167	1.5575
253	Sharma_1999_Effect	28.62	77.18	2	24.4742	740.209	7.13571	7.49286	20.7714	wheat	OF	120	3	35.1667	4.56731	26.5	3.61521
253	Sharma_1999_Effect	28.62	77.18	2	24.4742	740.209	7.13571	7.49286	20.7714	wheat	OF	120	3	36.5833	4.7513	26.5	3.61521
253	Sharma_1999_Effect	28.62	77.18	2	24.4742	740.209	7.13571	7.49286	20.7714	wheat	CC	120	3	42.6667	5.54138	26.5	3.61521
253	Sharma_1999_Effect	28.62	77.18	2	24.4742	740.209	7.13571	7.49286	20.7714	wheat	RES	120	3	44.25	5.74702	26.5	3.61521
253	Sharma_1999_Effect	28.62	77.18	2	24.4742	740.209	7.13571	7.49286	20.7714	rice	OF	120	3	29.75	3.86382	19.5	2.66025
253	Sharma_1999_Effect	28.62	77.18	2	24.4742	740.209	7.13571	7.49286	20.7714	rice	OF	120	3	30.75	3.99369	19.5	2.66025
253	Sharma_1999_Effect	28.62	77.18	2	24.4742	740.209	7.13571	7.49286	20.7714	rice	CC	120	3	23.1667	3.0088	19.5	2.66025
253	Sharma_1999_Effect	28.62	77.18	2	24.4742	740.209	7.13571	7.49286	20.7714	rice	RES	120	3	31.0833	4.03698	19.5	2.66025
253	Sharma_1999_Effect	28.62	77.18	2	24.4742	740.209	7.13571	7.49286	20.7714	wheat	OF	120	3	14.5	1.8832	9.5	1.29602
253	Sharma_1999_Effect	28.62	77.18	2	24.4742	740.209	7.13571	7.49286	20.7714	wheat	OF	120	3	13.9167	1.80744	9.5	1.29602
253	Sharma_1999_Effect	28.62	77.18	2	24.4742	740.209	7.13571	7.49286	20.7714	wheat	CC	120	3	15.5	2.01308	9.5	1.29602
253	Sharma_1999_Effect	28.62	77.18	2	24.4742	740.209	7.13571	7.49286	20.7714	wheat	RES	120	3	20.5	2.66246	9.5	1.29602
254	Sharma_2008_Effect	28.62	77.18	2	24.4742	740.209	7.13571	7.49286	20.7714	rice	RES	60	3	31.6667	4.11274	23.3333	3.18321
254	Sharma_2008_Effect	28.62	77.18	2	24.4742	740.209	7.13571	7.49286	20.7714	rice	CF	60	3	46.6667	6.06089	23.3333	3.18321
254	Sharma_2008_Effect	28.62	77.18	2	24.4742	740.209	7.13571	7.49286	20.7714	rice	CF	60	3	55	7.14319	23.3333	3.18321
254	Sharma_2008_Effect	28.62	77.18	2	24.4742	740.209	7.13571	7.49286	20.7714	rice	CC	60	3	50	6.49381	23.3333	3.18321
254	Sharma_2008_Effect	28.62	77.18	2	24.4742	740.209	7.13571	7.49286	20.7714	rice	RES	60	3	46.6667	6.06089	23.3333	3.18321
254	Sharma_2008_Effect	28.62	77.18	2	24.4742	740.209	7.13571	7.49286	20.7714	wheat	RES	60	3	33.3333	4.3292	23.3333	3.18321
254	Sharma_2008_Effect	28.62	77.18	2	24.4742	740.209	7.13571	7.49286	20.7714	wheat	CF	60	3	48.3333	6.27735	23.3333	3.18321
254	Sharma_2008_Effect	28.62	77.18	2	24.4742	740.209	7.13571	7.49286	20.7714	wheat	CF	60	3	48.3333	6.27735	23.3333	3.18321
254	Sharma_2008_Effect	28.62	77.18	2	24.4742	740.209	7.13571	7.49286	20.7714	wheat	CC	60	3	51.6667	6.71027	23.3333	3.18321
254	Sharma_2008_Effect	28.62	77.18	2	24.4742	740.209	7.13571	7.49286	20.7714	wheat	RES	60	3	45	5.84443	23.3333	3.18321
254	Sharma_2008_Effect	28.62	77.18	2	24.4742	740.209	7.13571	7.49286	20.7714	rice	RES	120	3	25	3.2469	24.1667	3.29689
254	Sharma_2008_Effect	28.62	77.18	2	24.4742	740.209	7.13571	7.49286	20.7714	rice	CF	120	3	25	3.2469	24.1667	3.29689
254	Sharma_2008_Effect	28.62	77.18	2	24.4742	740.209	7.13571	7.49286	20.7714	rice	CF	120	3	29.1667	3.78805	24.1667	3.29689
254	Sharma_2008_Effect	28.62	77.18	2	24.4742	740.209	7.13571	7.49286	20.7714	rice	CC	120	3	27.5	3.57159	24.1667	3.29689
254	Sharma_2008_Effect	28.62	77.18	2	24.4742	740.209	7.13571	7.49286	20.7714	rice	RES	120	3	35	4.54566	24.1667	3.29689
254	Sharma_2008_Effect	28.62	77.18	2	24.4742	740.209	7.13571	7.49286	20.7714	wheat	RES	120	3	9.16667	1.19053	10	1.36423
254	Sharma_2008_Effect	28.62	77.18	2	24.4742	740.209	7.13571	7.49286	20.7714	wheat	CF	120	3	20.8333	2.70575	10	1.36423
254	Sharma_2008_Effect	28.62	77.18	2	24.4742	740.209	7.13571	7.49286	20.7714	wheat	CF	120	3	23.3333	3.03044	10	1.36423
254	Sharma_2008_Effect	28.62	77.18	2	24.4742	740.209	7.13571	7.49286	20.7714	wheat	CC	120	3	21.6667	2.81398	10	1.36423
254	Sharma_2008_Effect	28.62	77.18	2	24.4742	740.209	7.13571	7.49286	20.7714	wheat	RES	120	3	21.6667	2.81398	10	1.36423
255	Sheng Dahai_2008_Effects_Chinese	47.26	132.67	1	3.35666	772.674	45.7571	6.32857	29.7857	rice	RFT	100	4	41.1	5.33791	32.2	4.39283
255	Sheng Dahai_2008_Effects_Chinese	47.26	132.67	1	3.35666	772.674	45.7571	6.32857	29.7857	rice	RFT	100	4	53	6.88344	32.2	4.39283
255	Sheng Dahai_2008_Effects_Chinese	47.26	132.67	1	3.35666	772.674	45.7571	6.32857	29.7857	rice	RFT	100	4	48.2	6.26003	32.2	4.39283
255	Sheng Dahai_2008_Effects_Chinese	47.26	132.67	1	3.35666	772.674	45.7571	6.32857	29.7857	rice	RFT	100	4	36.2	4.70152	32.2	4.39283
256	Shi Xin-2014_Effects_Chinese	32.36	120.57	3	15.7056	1207.56	12.05	7.26429	20.1071	wheat	RES	225	3	52.36	6.80031	52.31	7.1363
256	Shi Xin-2014_Effects_Chinese	32.36	120.57	3	15.7056	1207.56	12.05	7.26429	20.1071	wheat	RES	225	3	53.67	6.97045	52.68	7.18677
256	Shi Xin-2014_Effects_Chinese	32.36	120.57	3	15.7056	1207.56	12.05	7.26429	20.1071	wheat	RES	225	3	56.02	7.27566	51.74	7.05854
269	Singh_1987_Response	43.64	-80.4	1	7.5537	984.988	20.7714	6.89286	19.8286	wheat	EE	120	3	76	9.87059	63	8.59466
257	Sistani, K.R_2014_Corn	36.99	-85.56	2	14.5315	1462.96	15.9643	5.43571	29.1143	maize	EE	168	4	57.0238	7.40603	71.9643	9.8176
257	Sistani, K.R_2014_Corn	36.99	-85.56	2	14.5315	1462.96	15.9643	5.43571	29.1143	maize	OF	168	4	50.119	6.50927	71.9643	9.8176
258	Snitwongse_1988_Fate	14.01	100.73	1	27.6914	1498.87	14.4	5.3	46.7929	rice	RFT	58	4	50	6.49381	50	6.82116
258	Snitwongse_1988_Fate	14.01	100.73	1	27.6914	1498.87	14.4	5.3	46.7929	rice	EE	58	4	48.2759	6.26988	50	6.82116
258	Snitwongse_1988_Fate	14.01	100.73	1	27.6914	1498.87	14.4	5.3	46.7929	rice	EE	116	4	50.8621	6.60577	49.1379	6.70355
259	Soliman_1996_Effect	30.84	31.21	1	22.0599	44.9804	20.5143	7.2	34.7286	rice	RFP	180	3	30.8	4.00019	20.3	2.76939
259	Soliman_1996_Effect	30.84	31.21	1	22.0599	44.9804	20.5143	7.2	34.7286	rice	RFP	180	3	42	5.4548	34	4.63839
259	Soliman_1996_Effect	30.84	31.21	1	22.0599	44.9804	20.5143	7.2	34.7286	rice	RFP	180	3	38.5	5.00023	32.6	4.4474
259	Soliman_1996_Effect	30.84	31.21	1	22.0599	44.9804	20.5143	7.2	34.7286	rice	RFP	180	3	36	4.67554	27.9	3.80621
259	Soliman_1996_Effect	30.84	31.21	1	22.0599	44.9804	20.5143	7.2	34.7286	rice	RFP	180	3	47	6.10418	37	5.04766
259	Soliman_1996_Effect	30.84	31.21	1	22.0599	44.9804	20.5143	7.2	34.7286	rice	RFP	180	3	46.9	6.09119	35.1	4.78845
259	Soliman_1996_Effect	30.84	31.21	1	22.0599	44.9804	20.5143	7.2	34.7286	rice	EE	180	3	34	4.41579	20.3	2.76939
259	Soliman_1996_Effect	30.84	31.21	1	22.0599	44.9804	20.5143	7.2	34.7286	rice	EE	180	3	32.6	4.23396	20.3	2.76939
259	Soliman_1996_Effect	30.84	31.21	1	22.0599	44.9804	20.5143	7.2	34.7286	rice	EE	180	3	27.9	3.62354	20.3	2.76939
259	Soliman_1996_Effect	30.84	31.21	1	22.0599	44.9804	20.5143	7.2	34.7286	rice	EE	180	3	37	4.80542	20.3	2.76939
259	Soliman_1996_Effect	30.84	31.21	1	22.0599	44.9804	20.5143	7.2	34.7286	rice	EE	180	3	35.1	4.55865	20.3	2.76939
259	Soliman_1996_Effect	30.84	31.21	1	22.0599	44.9804	20.5143	7.2	34.7286	rice	EE	180	3	42	5.4548	20.3	2.76939
259	Soliman_1996_Effect	30.84	31.21	1	22.0599	44.9804	20.5143	7.2	34.7286	rice	EE	180	3	38.5	5.00023	20.3	2.76939
259	Soliman_1996_Effect	30.84	31.21	1	22.0599	44.9804	20.5143	7.2	34.7286	rice	EE	180	3	36	4.67554	20.3	2.76939
259	Soliman_1996_Effect	30.84	31.21	1	22.0599	44.9804	20.5143	7.2	34.7286	rice	EE	180	3	47	6.10418	20.3	2.76939
259	Soliman_1996_Effect	30.84	31.21	1	22.0599	44.9804	20.5143	7.2	34.7286	rice	EE	180	3	46.9	6.09119	20.3	2.76939
260	Song Xiao-lin_2011_A_Chinese	28.76	112.86	1	18.2699	1570.26	17.3571	6.16429	33.1286	rice	CF	171.02	3	69.13	4.19	73.64	4.68
260	Song Xiao-lin_2011_A_Chinese	28.76	112.86	1	18.2699	1570.26	17.3571	6.16429	33.1286	rice	CF	171.02	3	87.24	9.01	73.64	4.68
260	Song Xiao-lin_2011_A_Chinese	28.76	112.86	1	18.2699	1570.26	17.3571	6.16429	33.1286	rice	CF	171.02	3	75.73	4.15	73.64	4.68
260	Song Xiao-lin_2011_A_Chinese	28.76	112.86	1	18.2699	1570.26	17.3571	6.16429	33.1286	rice	CF	171.02	3	75.48	4.22	73.64	4.68
260	Song Xiao-lin_2011_A_Chinese	28.76	112.86	1	18.2699	1570.26	17.3571	6.16429	33.1286	rice	CF	171.02	3	87.63	2.35	73.64	4.68
260	Song Xiao-lin_2011_A_Chinese	28.76	112.86	1	18.2699	1570.26	17.3571	6.16429	33.1286	rice	CF	171.02	3	76.14	3.08	73.64	4.68
260	Song Xiao-lin_2011_A_Chinese	28.76	112.86	1	18.2699	1570.26	17.3571	6.16429	33.1286	rice	CF	178.52	3	65.5	2.92	67.3	2
260	Song Xiao-lin_2011_A_Chinese	28.76	112.86	1	18.2699	1570.26	17.3571	6.16429	33.1286	rice	CF	178.52	3	76.57	4.17	67.3	2
260	Song Xiao-lin_2011_A_Chinese	28.76	112.86	1	18.2699	1570.26	17.3571	6.16429	33.1286	rice	CF	178.52	3	61.88	0.93	67.3	2
260	Song Xiao-lin_2011_A_Chinese	28.76	112.86	1	18.2699	1570.26	17.3571	6.16429	33.1286	rice	CF	178.52	3	59.88	2.21	67.3	2
260	Song Xiao-lin_2011_A_Chinese	28.76	112.86	1	18.2699	1570.26	17.3571	6.16429	33.1286	rice	CF	178.52	3	66.3	2.88	67.3	2
260	Song Xiao-lin_2011_A_Chinese	28.76	112.86	1	18.2699	1570.26	17.3571	6.16429	33.1286	rice	CF	178.52	3	54.15	7.44	67.3	2
261	Song,Fupeng_2005_Effect_Chinese	35.1	118.61	1	14.0114	798.305	6.99286	7.2	25.9643	rice	EE	150	3	51.2	6.64966	21.5	2.9331
261	Song,Fupeng_2005_Effect_Chinese	35.1	118.61	1	14.0114	798.305	6.99286	7.2	25.9643	rice	EE	300	3	36.8	4.77944	21.4	2.91946
261	Song,Fupeng_2005_Effect_Chinese	35.1	118.61	1	14.0114	798.305	6.99286	7.2	25.9643	rice	EE	450	3	39.1	5.07816	29	3.95627
261	Song,Fupeng_2005_Effect_Chinese	35.1	118.61	1	14.0114	798.305	6.99286	7.2	25.9643	rice	RFR	150	3	51.2	6.64966	39.1	5.33415
261	Song,Fupeng_2005_Effect_Chinese	35.1	118.61	1	14.0114	798.305	6.99286	7.2	25.9643	rice	RFR	300	3	36.8	4.77944	39.1	5.33415
261	Song,Fupeng_2005_Effect_Chinese	35.1	118.61	1	14.0114	798.305	6.99286	7.2	25.9643	rice	RFR	150	3	21.5	2.79234	29	3.95627
261	Song,Fupeng_2005_Effect_Chinese	35.1	118.61	1	14.0114	798.305	6.99286	7.2	25.9643	rice	RFR	300	3	21.4	2.77935	29	3.95627
262	Sowers_1994_Nitrogen	36.79	-108.23	1	11.7652	302.754	5.26429	8.25714	18.2857	wheat	RFT	84	4	24.4	3.16898	23	3.13773
262	Sowers_1994_Nitrogen	36.79	-108.23	1	11.7652	302.754	5.26429	8.25714	18.2857	wheat	RFT	84	4	21.6	2.80532	21.7	2.96038
262	Sowers_1994_Nitrogen	36.79	-108.23	1	11.7652	302.754	5.26429	8.25714	18.2857	wheat	RFT	112	4	22.5	2.92221	22	3.00131
262	Sowers_1994_Nitrogen	36.79	-108.23	1	11.7652	302.754	5.26429	8.25714	18.2857	wheat	RFT	112	4	21.4	2.77935	22	3.00131
262	Sowers_1994_Nitrogen	36.79	-108.23	1	11.7652	302.754	5.26429	8.25714	18.2857	wheat	RFT	112	4	22.2	2.88325	22	3.00131
262	Sowers_1994_Nitrogen	36.79	-108.23	1	11.7652	302.754	5.26429	8.25714	18.2857	wheat	RFT	112	4	20	2.59752	18.2	2.4829
262	Sowers_1994_Nitrogen	36.79	-108.23	1	11.7652	302.754	5.26429	8.25714	18.2857	wheat	RFT	112	4	18.9	2.45466	18.2	2.4829
262	Sowers_1994_Nitrogen	36.79	-108.23	1	11.7652	302.754	5.26429	8.25714	18.2857	wheat	RFP	84	4	21.5	2.79234	21.7	2.96038
262	Sowers_1994_Nitrogen	36.79	-108.23	1	11.7652	302.754	5.26429	8.25714	18.2857	wheat	RFP	84	4	21.7	2.81831	21.7	2.96038
262	Sowers_1994_Nitrogen	36.79	-108.23	1	11.7652	302.754	5.26429	8.25714	18.2857	wheat	RFP	84	4	20.2	2.6235	18.1	2.46926
262	Sowers_1994_Nitrogen	36.79	-108.23	1	11.7652	302.754	5.26429	8.25714	18.2857	wheat	RFP	84	4	20.8	2.70142	18.1	2.46926
262	Sowers_1994_Nitrogen	46.75	-117.19	1	9.50803	627.482	19.8071	6.29286	22.6714	wheat	RFT	84	4	23.5	3.05209	23.3	3.17866
262	Sowers_1994_Nitrogen	46.75	-117.19	1	9.50803	627.482	19.8071	6.29286	22.6714	wheat	RFT	84	4	20.8	2.70142	18.1	2.46926
262	Sowers_1994_Nitrogen	46.75	-117.19	1	9.50803	627.482	19.8071	6.29286	22.6714	wheat	RFT	112	4	21.1	2.74039	21.1	2.87853
262	Sowers_1994_Nitrogen	46.75	-117.19	1	9.50803	627.482	19.8071	6.29286	22.6714	wheat	RFT	112	4	21.1	2.74039	21.1	2.87853
262	Sowers_1994_Nitrogen	46.75	-117.19	1	9.50803	627.482	19.8071	6.29286	22.6714	wheat	RFT	112	4	21	2.7274	21.1	2.87853
262	Sowers_1994_Nitrogen	46.75	-117.19	1	9.50803	627.482	19.8071	6.29286	22.6714	wheat	RFT	112	4	20	2.59752	18.2	2.4829
262	Sowers_1994_Nitrogen	46.75	-117.19	1	9.50803	627.482	19.8071	6.29286	22.6714	wheat	RFT	112	4	19.2	2.49362	18.6	2.53747
262	Sowers_1994_Nitrogen	46.75	-117.19	1	9.50803	627.482	19.8071	6.29286	22.6714	wheat	RFT	112	4	19.2	2.49362	18.6	2.53747
262	Sowers_1994_Nitrogen	46.75	-117.19	1	9.50803	627.482	19.8071	6.29286	22.6714	wheat	RFT	112	4	18.9	2.45466	18.6	2.53747
263	Staley, T. E_1995_Maize	39.2	-80.54	1	12.0125	1487.96	30.8429	5.09286	33.0786	maize	ZT	112	4	57.1429	7.42149	66.0714	9.01368
263	Staley, T. E_1995_Maize	39.2	-80.54	1	12.0125	1487.96	30.8429	5.09286	33.0786	maize	ZT	224	4	48.6607	6.31987	47.3214	6.45574
263	Staley, T. E_1995_Maize	39.2	-80.54	1	12.0125	1487.96	30.8429	5.09286	33.0786	maize	ZT	112	4	58.0357	7.53745	49.1071	6.69935
263	Staley, T. E_1995_Maize	39.2	-80.54	1	12.0125	1487.96	30.8429	5.09286	33.0786	maize	ZT	224	4	42.4107	5.50814	39.2857	5.35948
263	Staley, T. E_1995_Maize	39.2	-80.54	1	12.0125	1487.96	30.8429	5.09286	33.0786	maize	ZT	112	4	70.5357	9.16091	54.4643	7.43019
263	Staley, T. E_1995_Maize	39.2	-80.54	1	12.0125	1487.96	30.8429	5.09286	33.0786	maize	ZT	224	4	49.5536	6.43583	40.625	5.54219
264	Su Lin_2010_Effects_Chinese	36.15	117.15	1	13.3218	671.05	7.39286	7.29286	25.8286	maize	EE	75	3	62.67	8.13934	41.73	5.69294
264	Su Lin_2010_Effects_Chinese	36.15	117.15	1	13.3218	671.05	7.39286	7.29286	25.8286	maize	EE	150	3	64.87	8.42507	47.8	6.52103
265	Su Wei_2014_The_Chinese	30.46	114.35	1	17.7452	1396.23	15.4143	6.56429	31.4643	rice	RES	210	3	32.3	4.195	21.3	2.90581
265	Su Wei_2014_The_Chinese	30.46	114.35	1	17.7452	1396.23	15.4143	6.56429	31.4643	rice	RES	210	3	48.9	6.35094	41.8	5.70249
265	Su Wei_2014_The_Chinese	30.46	114.35	1	17.7452	1396.23	15.4143	6.56429	31.4643	rice	RES	210	3	49.3	6.40289	49.1	6.69838
265	Su Wei_2014_The_Chinese	30.46	114.35	1	17.7452	1396.23	15.4143	6.56429	31.4643	rice	ZT	210	3	49.1	6.37692	41.8	5.70249
265	Su Wei_2014_The_Chinese	30.46	114.35	1	17.7452	1396.23	15.4143	6.56429	31.4643	rice	ZT	210	3	49.3	6.40289	48.9	6.67109
266	Sui_2013_Optimizing	31.65	120.73	2	16.4069	1236.78	20.15	6.39286	34.0214	rice	RFR	180	3	42.5	5.51974	27	3.68343
266	Sui_2013_Optimizing	31.65	120.73	2	16.4069	1236.78	20.15	6.39286	34.0214	rice	RFR	240	3	38.2	4.96127	27	3.68343
266	Sui_2013_Optimizing	31.65	120.73	2	16.4069	1236.78	20.15	6.39286	34.0214	rice	RFR	180	3	37.4	4.85737	28.5	3.88806
266	Sui_2013_Optimizing	31.65	120.73	2	16.4069	1236.78	20.15	6.39286	34.0214	rice	RFR	240	3	40.6	5.27297	28.5	3.88806
267	Sun Hai-jun_2015_Effects_Chinese	31.27	119.9	1	16.8806	1583.45	14.2214	6.92143	28.3714	rice	EE	240	3	22	1.5	17.6	2.3
267	Sun Hai-jun_2015_Effects_Chinese	31.27	119.9	1	16.8806	1583.45	14.2214	6.92143	28.3714	rice	EE	180	3	25.1	1.5	17.6	2.3
267	Sun Hai-jun_2015_Effects_Chinese	31.27	119.9	1	16.8806	1583.45	14.2214	6.92143	28.3714	rice	RFR	180	3	17.6	2.3	22.6	1.5
267	Sun Hai-jun_2015_Effects_Chinese	31.27	119.9	1	16.8806	1583.45	14.2214	6.92143	28.3714	rice	RFR	180	3	22	1.5	17.6	2.3
268	Sun Hu_2014_Effects_Chinese	36.17	117.15	2	13.3218	671.05	7.40714	7.09286	25.2286	maize	EE	300	3	15.52	2.01568	10.76	1.46791
268	Sun Hu_2014_Effects_Chinese	36.17	117.15	2	13.3218	671.05	7.40714	7.09286	25.2286	maize	EE	300	3	24.97	3.24301	15.59	2.12684
268	Sun Hu_2014_Effects_Chinese	36.17	117.15	2	13.3218	671.05	7.40714	7.09286	25.2286	maize	EE	300	3	23.39	3.0378	13.15	1.79397
268	Sun Hu_2014_Effects_Chinese	36.17	117.15	2	13.3218	671.05	7.40714	7.09286	25.2286	maize	EE	300	3	29.45	3.82485	18.83	2.56885
268	Sun Hu_2014_Effects_Chinese	36.17	117.15	1	13.3218	671.05	7.40714	7.09286	25.2286	maize	RFP	300	3	20.29	2.63519	10.76	1.46791
268	Sun Hu_2014_Effects_Chinese	36.17	117.15	1	13.3218	671.05	7.40714	7.09286	25.2286	maize	RFP	300	3	15.59	2.02477	10.76	1.46791
268	Sun Hu_2014_Effects_Chinese	36.17	117.15	1	13.3218	671.05	7.40714	7.09286	25.2286	maize	EE	300	3	15.09	1.95983	10.76	1.46791
268	Sun Hu_2014_Effects_Chinese	36.17	117.15	1	13.3218	671.05	7.40714	7.09286	25.2286	maize	EE	300	3	19.24	2.49882	10.76	1.46791
268	Sun Hu_2014_Effects_Chinese	36.17	117.15	1	13.3218	671.05	7.40714	7.09286	25.2286	maize	EE	300	3	15.52	2.01568	10.76	1.46791
268	Sun Hu_2014_Effects_Chinese	36.17	117.15	1	13.3218	671.05	7.40714	7.09286	25.2286	maize	EE	300	3	24.97	3.24301	10.76	1.46791
268	Sun Hu_2014_Effects_Chinese	36.17	117.15	1	13.3218	671.05	7.40714	7.09286	25.2286	maize	RFP	300	3	22.66	2.94299	13.15	1.79397
268	Sun Hu_2014_Effects_Chinese	36.17	117.15	1	13.3218	671.05	7.40714	7.09286	25.2286	maize	RFP	300	3	18.83	2.44557	13.15	1.79397
268	Sun Hu_2014_Effects_Chinese	36.17	117.15	1	13.3218	671.05	7.40714	7.09286	25.2286	maize	EE	300	3	20.42	2.65207	13.15	1.79397
268	Sun Hu_2014_Effects_Chinese	36.17	117.15	1	13.3218	671.05	7.40714	7.09286	25.2286	maize	EE	300	3	27.57	3.58069	13.15	1.79397
268	Sun Hu_2014_Effects_Chinese	36.17	117.15	1	13.3218	671.05	7.40714	7.09286	25.2286	maize	EE	300	3	23.39	3.0378	13.15	1.79397
268	Sun Hu_2014_Effects_Chinese	36.17	117.15	1	13.3218	671.05	7.40714	7.09286	25.2286	maize	EE	300	3	29.45	3.82485	13.15	1.79397
270	Sun Ke-gang_2010_Study_Chinese	32.94	114.16	1	16.2058	803.951	11.4857	7.3	32.3571	wheat	EE	180	3	42.37	5.50285	31.27	4.26595
270	Sun Ke-gang_2010_Study_Chinese	32.94	114.16	1	16.2058	803.951	11.4857	7.3	32.3571	wheat	EE	126	3	41.13	5.34181	31.12	4.24549
270	Sun Ke-gang_2010_Study_Chinese	32.94	114.16	1	16.2058	803.951	11.4857	7.3	32.3571	wheat	EE	90	3	38.04	4.94049	30.62	4.17728
270	Sun Ke-gang_2010_Study_Chinese	33.21	113.98	1	16.1161	751.342	8.32143	7.46429	30.7	wheat	EE	180	3	46.02	5.9769	33.32	4.54562
270	Sun Ke-gang_2010_Study_Chinese	33.21	113.98	1	16.1161	751.342	8.32143	7.46429	30.7	wheat	EE	126	3	44.84	5.82365	35.44	4.83484
270	Sun Ke-gang_2010_Study_Chinese	33.21	113.98	1	16.1161	751.342	8.32143	7.46429	30.7	wheat	EE	90	3	43.97	5.71065	36.89	5.03265
271	Sun Lei_2011_Effects_Chinese	45.99	126.76	1	4.39693	671.987	25.2857	6.6	41.9143	rice	RFR	105	3	49.37	6.41199	41.03	5.59744
271	Sun Lei_2011_Effects_Chinese	45.99	126.76	1	4.39693	671.987	25.2857	6.6	41.9143	rice	RFR	105	3	53.68	6.97175	41.03	5.59744
271	Sun Lei_2011_Effects_Chinese	45.99	126.76	1	4.39693	671.987	25.2857	6.6	41.9143	rice	EE	150	3	49.77	6.46394	41.03	5.59744
271	Sun Lei_2011_Effects_Chinese	45.99	126.76	1	4.39693	671.987	25.2857	6.6	41.9143	rice	EE	105	3	53.68	6.97175	41.03	5.59744
272	Sun Shiyou_2011_Effects_Chinese	38.59	116.86	1	13.6399	601.398	6.27143	8.09286	29.2714	wheat	RFR	180	3	47.9	6.22107	31.68	4.32189
272	Sun Shiyou_2011_Effects_Chinese	38.59	116.86	1	13.6399	601.398	6.27143	8.09286	29.2714	wheat	CF	180	3	44.71	5.80676	31.68	4.32189
272	Sun Shiyou_2011_Effects_Chinese	38.59	116.86	1	13.6399	601.398	6.27143	8.09286	29.2714	wheat	RES	180	3	37.68	4.89373	31.68	4.32189
272	Sun Shiyou_2011_Effects_Chinese	38.59	116.86	1	13.6399	601.398	6.27143	8.09286	29.2714	wheat	EE	180	3	45.19	5.8691	31.68	4.32189
272	Sun Shiyou_2011_Effects_Chinese	38.59	116.86	1	13.6399	601.398	6.27143	8.09286	29.2714	maize	RFR	150	3	48.38	6.28341	33.67	4.59337
272	Sun Shiyou_2011_Effects_Chinese	38.59	116.86	1	13.6399	601.398	6.27143	8.09286	29.2714	maize	CF	150	3	44.33	5.75741	33.67	4.59337
272	Sun Shiyou_2011_Effects_Chinese	38.59	116.86	1	13.6399	601.398	6.27143	8.09286	29.2714	maize	RES	150	3	38.31	4.97555	33.67	4.59337
272	Sun Shiyou_2011_Effects_Chinese	38.59	116.86	1	13.6399	601.398	6.27143	8.09286	29.2714	maize	EE	150	3	40.95	5.31843	33.67	4.59337
273	Sun Wenyan_2013_Effects_Chinese	37.59	116.95	5	14.1259	596.509	5.52857	8	29.2714	wheat	OF	45	3	33.1	4.2989	84	11.4595
273	Sun Wenyan_2013_Effects_Chinese	37.59	116.95	5	14.1259	596.509	5.52857	8	29.2714	wheat	OF	120	3	29.6	3.84433	95.5	13.0284
273	Sun Wenyan_2013_Effects_Chinese	37.59	116.95	5	14.1259	596.509	5.52857	8	29.2714	wheat	OF	240	3	28.3	3.67549	67.2	9.16764
273	Sun Wenyan_2013_Effects_Chinese	37.59	116.95	5	14.1259	596.509	5.52857	8	29.2714	wheat	CF	90	3	58.5	7.59775	80.3	10.9548
273	Sun Wenyan_2013_Effects_Chinese	37.59	116.95	5	14.1259	596.509	5.52857	8	29.2714	wheat	CF	240	3	66.6	8.64975	67.2	9.16764
273	Sun Wenyan_2013_Effects_Chinese	37.59	116.95	5	14.1259	596.509	5.52857	8	29.2714	maize	OF	45	3	48.7	6.32497	80.9	11.0366
273	Sun Wenyan_2013_Effects_Chinese	37.59	116.95	5	14.1259	596.509	5.52857	8	29.2714	maize	OF	120	3	46.5	6.03924	74.3	10.1362
273	Sun Wenyan_2013_Effects_Chinese	37.59	116.95	5	14.1259	596.509	5.52857	8	29.2714	maize	OF	240	3	38.3	4.97426	45.3	6.17997
273	Sun Wenyan_2013_Effects_Chinese	37.59	116.95	5	14.1259	596.509	5.52857	8	29.2714	maize	CF	90	3	66.7	8.66274	81.7	11.1458
273	Sun Wenyan_2013_Effects_Chinese	37.59	116.95	5	14.1259	596.509	5.52857	8	29.2714	maize	CF	240	3	46.2	6.00028	45.3	6.17997
274	Sun Xi-fa_2009_Effects_Chinese	31.02	104.02	1	16.1834	923.865	14.4929	6.65714	29.4429	rice	RFT	180	3	19.24	2.49882	16.01	2.18414
274	Sun Xi-fa_2009_Effects_Chinese	31.02	104.02	1	16.1834	923.865	14.4929	6.65714	29.4429	rice	EE	180	3	20.25	2.62999	16.01	2.18414
274	Sun Xi-fa_2009_Effects_Chinese	31.02	104.02	1	16.1834	923.865	14.4929	6.65714	29.4429	rice	RFR	150	3	26.29	3.41444	19.24	2.62478
274	Sun Xi-fa_2009_Effects_Chinese	31.02	104.02	1	16.1834	923.865	14.4929	6.65714	29.4429	rice	RFR	120	3	27.87	3.61965	19.24	2.62478
274	Sun Xi-fa_2009_Effects_Chinese	31.02	104.02	1	16.1834	923.865	14.4929	6.65714	29.4429	rice	RFR	90	3	33.13	4.3028	19.24	2.62478
275	SUN???Hai-jun_2015_Effect_Chinese	31.27	119.9	2	16.8806	1583.45	14.2214	6.92143	28.3714	rice	EE	180	3	22	1.5	17.6	2.3
275	SUN???Hai-jun_2015_Effect_Chinese	31.27	119.9	2	16.8806	1583.45	14.2214	6.92143	28.3714	rice	EE	240	3	25.1	1.5	22.6	1.5
276	Sun_2015_Rice	31.27	119.9	2	16.8806	1583.45	14.2214	6.92143	28.3714	rice	EE	180	3	37.5	2.6	32.3	2.5
276	Sun_2015_Rice	31.27	119.9	2	16.8806	1583.45	14.2214	6.92143	28.3714	rice	EE	240	3	36.1	4.3	35	4
276	Sun_2015_Rice	31.27	119.9	2	16.8806	1583.45	14.2214	6.92143	28.3714	rice	EE	180	3	38.2	0.9	29.7	2.9
276	Sun_2015_Rice	31.27	119.9	2	16.8806	1583.45	14.2214	6.92143	28.3714	rice	EE	240	3	37.2	1.4	37.1	1.3
277	Sweeney_1993_Fertilizer	37.54	-95.3	2	15.0569	1072	17.8429	6.46429	32.8071	wheat	RFP	168	3	46.5929	6.0513	42.2214	5.75998
277	Sweeney_1993_Fertilizer	37.54	-95.3	2	15.0569	1072	17.8429	6.46429	32.8071	wheat	RFP	168	3	61.6577	8.00787	42.2214	5.75998
278	Tang Mao-yan_2006_Growth_Chinese	23.85	108.3	1	19.3964	1895.88	23.6786	5.5	32.0071	rice	RES	195	3	26.18	3.40016	23.59	3.21822
278	Tang Mao-yan_2006_Growth_Chinese	23.85	108.3	1	19.3964	1895.88	23.6786	5.5	32.0071	rice	RES	195	3	38.95	5.05868	34.85	4.75435
278	Tang Mao-yan_2006_Growth_Chinese	23.85	108.3	1	19.3964	1895.88	23.6786	5.5	32.0071	rice	ZT	195	3	26.18	3.40016	38.95	5.31368
278	Tang Mao-yan_2006_Growth_Chinese	23.85	108.3	1	19.3964	1895.88	23.6786	5.5	32.0071	rice	ZT	195	3	23.59	3.06378	34.85	4.75435
279	Tao_2014_Potential	32.63	110.62	4	14.2919	863.302	11.4143	7.09286	27.8286	rice	EE	150	3	37.75	2.75	34.5	1.5
279	Tao_2014_Potential	32.63	110.62	4	14.2919	863.302	11.4143	7.09286	27.8286	rice	EE	150	3	40.5	2.5	34.5	1.5
279	Tao_2014_Potential	32.63	110.62	6	14.2919	863.302	11.4143	7.09286	27.8286	rice	OF	150	3	19.558	2.1547	21.7127	0.9945
279	Tao_2014_Potential	32.63	110.62	6	14.2919	863.302	11.4143	7.09286	27.8286	rice	CF	150	3	26.0221	1.326	21.7127	0.9945
280	Timmons_1991_Residual	42.02	-93.78	1	9.85712	1046.58	22.9786	6.66429	32.6857	maize	RT	212	3	16	2.07802	23	3.13773
280	Timmons_1991_Residual	42.02	-93.78	1	9.85712	1046.58	22.9786	6.66429	32.6857	maize	RT	208	3	47	6.10418	39	5.3205
280	Timmons_1991_Residual	42.02	-93.78	1	9.85712	1046.58	22.9786	6.66429	32.6857	maize	RT	208	3	39	5.06517	23	3.13773
280	Timmons_1991_Residual	42.02	-93.78	1	9.85712	1046.58	22.9786	6.66429	32.6857	maize	RT	208	3	47	6.10418	16	2.18277
281	Tirol-Padre_2005_Enhancing	36.05	140.09	1	14.8393	1465.53	29.7929	6.12143	12.9071	rice	RES	70	3	85.7143	11.1322	60	8.18539
281	Tirol-Padre_2005_Enhancing	36.05	140.09	1	14.8393	1465.53	29.7929	6.12143	12.9071	rice	RES	70	3	88.5714	11.5033	60	8.18539
281	Tirol-Padre_2005_Enhancing	36.05	140.09	1	14.8393	1465.53	29.7929	6.12143	12.9071	rice	CC	70	3	78.5714	10.2046	60	8.18539
282	Tomar_1981_Fate	49.18	-98.1	1	4.11713	638.037	27.8571	7.18571	27.9	wheat	RFP	100	4	42	5.4548	22.8	3.11045
282	Tomar_1981_Fate	49.18	-98.1	1	4.11713	638.037	27.8571	7.18571	27.9	wheat	RFP	100	4	49	6.36393	29	3.95627
282	Tomar_1981_Fate	49.18	-98.1	1	4.11713	638.037	27.8571	7.18571	27.9	wheat	RFP	100	4	53.1	6.89642	42.8	5.83891
284	Varvel_1991_Nitrogen	41.38	-96.48	4	11.0228	927.148	14.7929	6.3	35.1857	wheat	ROT	90	3	61.2	7.94842	77	10.5046
284	Varvel_1991_Nitrogen	41.38	-96.48	4	11.0228	927.148	14.7929	6.3	35.1857	wheat	ROT	180	3	54.6	7.09124	52.8	7.20314
285	Venterea_2011_Fertilizer	44.75	-93.07	3	7.89437	956.924	16.4357	6.1	17.8357	maize	EE	146	4	25	6.3	36	4
285	Venterea_2011_Fertilizer	44.75	-93.07	3	7.89437	956.924	16.4357	6.1	17.8357	maize	EE	146	4	38	6.5	36	4
285	Venterea_2011_Fertilizer	44.75	-93.07	3	7.89437	956.924	16.4357	6.1	17.8357	maize	EE	146	4	27	8.6	44	12.8
285	Venterea_2011_Fertilizer	44.75	-93.07	3	7.89437	956.924	16.4357	6.1	17.8357	maize	EE	146	4	51	9.6	44	12.8
285	Venterea_2011_Fertilizer	44.75	-93.07	3	7.89437	956.924	16.4357	6.1	17.8357	maize	EE	146	4	66	5.2	65	7.2
285	Venterea_2011_Fertilizer	44.75	-93.07	3	7.89437	956.924	16.4357	6.1	17.8357	maize	EE	146	4	54	5.4	65	7.2
285	Venterea_2011_Fertilizer	44.75	-93.07	3	7.89437	956.924	16.4357	6.1	17.8357	maize	ZT	146	4	55.4795	7.20546	41.0959	5.60643
285	Venterea_2011_Fertilizer	44.75	-93.07	3	7.89437	956.924	16.4357	6.1	17.8357	maize	ZT	146	4	47.2603	6.13798	31.5068	4.29827
285	Venterea_2011_Fertilizer	44.75	-93.07	3	7.89437	956.924	16.4357	6.1	17.8357	maize	ZT	146	4	61.6438	8.00606	33.5616	4.57859
286	Villar_2010_Use	41.67	0.92	2	15.4522	462.189	15.3286	7.88571	30.0286	wheat	EE	75	3	13.7	1.7793	20.2	2.75575
286	Villar_2010_Use	41.67	0.92	2	15.4522	462.189	15.3286	7.88571	30.0286	wheat	EE	75	3	24.5	3.18197	20.2	2.75575
286	Villar_2010_Use	41.67	0.92	2	15.4522	462.189	15.3286	7.88571	30.0286	wheat	OF	75	3	20.2	2.6235	38.9	5.30686
286	Villar_2010_Use	41.67	0.92	2	15.4522	462.189	15.3286	7.88571	30.0286	wheat	CF	75	3	29.8	3.87031	38.9	5.30686
287	Walsh_2012_Effect	34.32	-97.06	1	17.8822	943.451	13.4357	6.79286	26.1571	maize	RFT	180	3	10	1.29876	5	0.682116
287	Walsh_2012_Effect	34.32	-97.06	1	17.8822	943.451	13.4357	6.79286	26.1571	maize	RFT	180	3	10	1.29876	5	0.682116
287	Walsh_2012_Effect	34.32	-97.06	1	17.8822	943.451	13.4357	6.79286	26.1571	maize	RFT	180	3	7	0.909133	5	0.682116
287	Walsh_2012_Effect	34.32	-97.06	1	17.8822	943.451	13.4357	6.79286	26.1571	maize	RFT	90	3	15	1.94814	7	0.954962
287	Walsh_2012_Effect	34.32	-97.06	1	17.8822	943.451	13.4357	6.79286	26.1571	maize	RFT	90	3	17	2.20789	7	0.954962
287	Walsh_2012_Effect	36.14	-97.08	1	16.6951	866.349	11.9857	6.05714	30.8643	maize	RFT	180	3	35	4.54566	28	3.81985
287	Walsh_2012_Effect	36.14	-97.08	1	16.6951	866.349	11.9857	6.05714	30.8643	maize	RFT	180	3	35	4.54566	28	3.81985
287	Walsh_2012_Effect	36.14	-97.08	1	16.6951	866.349	11.9857	6.05714	30.8643	maize	RFT	180	3	33	4.28591	28	3.81985
287	Walsh_2012_Effect	36.14	-97.08	1	16.6951	866.349	11.9857	6.05714	30.8643	maize	RFT	90	3	48	6.23405	37	5.04766
287	Walsh_2012_Effect	36.14	-97.08	1	16.6951	866.349	11.9857	6.05714	30.8643	maize	RFT	90	3	41	5.32492	37	5.04766
287	Walsh_2012_Effect	37.13	-97.2	1	15.4927	883.792	12.1071	6.05714	31.2571	maize	RFT	180	3	34	4.41579	28	3.81985
287	Walsh_2012_Effect	37.13	-97.2	1	15.4927	883.792	12.1071	6.05714	31.2571	maize	RFT	180	3	30	3.89628	28	3.81985
287	Walsh_2012_Effect	37.13	-97.2	1	15.4927	883.792	12.1071	6.05714	31.2571	maize	RFT	180	3	28	3.63653	28	3.81985
287	Walsh_2012_Effect	37.13	-97.2	1	15.4927	883.792	12.1071	6.05714	31.2571	maize	RFT	90	3	53	6.88344	42	5.72977
287	Walsh_2012_Effect	37.13	-97.2	1	15.4927	883.792	12.1071	6.05714	31.2571	maize	RFT	90	3	51	6.62368	42	5.72977
290	Wang Chuan_2011_Effects_Chinese	36.83	116.56	2	14.5962	560.937	6.46429	7.89286	27.2429	wheat	RFP	225	3	19.24	2.49882	15.7	2.14184
290	Wang Chuan_2011_Effects_Chinese	36.83	116.56	2	14.5962	560.937	6.46429	7.89286	27.2429	wheat	RFP	225	3	13.4	1.74034	15.7	2.14184
290	Wang Chuan_2011_Effects_Chinese	36.83	116.56	2	14.5962	560.937	6.46429	7.89286	27.2429	maize	RFP	225	3	12.65	1.64293	9.84	1.3424
290	Wang Chuan_2011_Effects_Chinese	36.83	116.56	2	14.5962	560.937	6.46429	7.89286	27.2429	maize	RFP	225	3	11.14	1.44682	9.84	1.3424
291	Wang Chun-hu_2009_The_Chinese	35.51	113.77	1	14.9372	563.978	8.3	7.8	23.2643	maize	RFR	225	3	35.4222	4.6005	20.3178	2.77182
291	Wang Chun-hu_2009_The_Chinese	35.51	113.77	1	14.9372	563.978	8.3	7.8	23.2643	maize	RFR	112.5	3	50.1511	6.51343	20.3178	2.77182
292	Wang Duan_2015_Characteristics_Chinese	45.52	127.03	1	4.17686	741.029	22.7643	6.49286	29.3714	maize	EE	93.75	3	51	6.62368	30	4.0927
292	Wang Duan_2015_Characteristics_Chinese	45.52	127.03	1	4.17686	741.029	22.7643	6.49286	29.3714	maize	EE	187.5	3	35	4.54566	38	5.18408
293	Wang Duan_2015_Characteristics_Chinese	26.23	119.07	1	18.4921	1652.99	13.8643	5.96429	26.7071	rice	RES	135	3	34.7	4.5067	34.9	4.76117
294	Wang Gui-qin_2009_Pilot_Chinese	31.65	117.78	1	16.6493	1294.55	10.15	6.85714	36.2071	wheat	RFR	210	3	35.68	4.63398	26.47	3.61112
294	Wang Gui-qin_2009_Pilot_Chinese	31.65	117.78	1	16.6493	1294.55	10.15	6.85714	36.2071	wheat	RFR	150	3	33.66	4.37163	26.47	3.61112
294	Wang Gui-qin_2009_Pilot_Chinese	31.65	117.78	1	16.6493	1294.55	10.15	6.85714	36.2071	wheat	RES	210	3	36.25	4.70801	26.47	3.61112
295	wang Heng_2011_Effect_Chinese	43.63	124.98	1	5.93676	741.416	13.0214	7.1	29.2429	maize	EE	210	3	50.4	6.54576	43.3	5.90712
295	wang Heng_2011_Effect_Chinese	43.63	124.98	1	5.93676	741.416	13.0214	7.1	29.2429	maize	EE	157.5	3	57	7.40294	43.3	5.90712
295	wang Heng_2011_Effect_Chinese	43.63	124.98	1	5.93676	741.416	13.0214	7.1	29.2429	maize	RFR	157.5	3	53	6.88344	43.3	5.90712
295	wang Heng_2011_Effect_Chinese	43.63	124.98	1	5.93676	741.416	13.0214	7.1	29.2429	maize	RFR	157.5	3	57.3	7.4419	43.3	5.90712
296	wang Kun_2010_Effects_Chinese	35.66	114.29	2	15.5819	560.989	6.8	8.09286	19.9786	wheat	EE	250	3	27.09	3.51834	17.63	2.40514
296	wang Kun_2010_Effects_Chinese	35.66	114.29	2	15.5819	560.989	6.8	8.09286	19.9786	wheat	EE	200	3	14.11	1.83255	17.63	2.40514
296	wang Kun_2010_Effects_Chinese	35.66	114.29	2	15.5819	560.989	6.8	8.09286	19.9786	wheat	EE	150	3	30.82	4.00278	17.63	2.40514
296	wang Kun_2010_Effects_Chinese	35.66	114.29	2	15.5819	560.989	6.8	8.09286	19.9786	wheat	RFR	200	3	22	2.85728	17.63	2.40514
296	wang Kun_2010_Effects_Chinese	35.66	114.29	2	15.5819	560.989	6.8	8.09286	19.9786	wheat	RFR	200	3	14.11	1.83255	17.63	2.40514
296	wang Kun_2010_Effects_Chinese	35.66	114.29	2	15.5819	560.989	6.8	8.09286	19.9786	wheat	RFR	150	3	33.98	4.41319	17.63	2.40514
296	wang Kun_2010_Effects_Chinese	35.66	114.29	2	15.5819	560.989	6.8	8.09286	19.9786	wheat	RFR	150	3	30.82	4.00278	17.63	2.40514
296	wang Kun_2010_Effects_Chinese	35.66	114.29	2	15.5819	560.989	6.8	8.09286	19.9786	maize	EE	200	3	28.42	3.69108	25.29	3.45014
296	wang Kun_2010_Effects_Chinese	35.66	114.29	2	15.5819	560.989	6.8	8.09286	19.9786	maize	EE	160	3	31.72	4.11967	25.29	3.45014
296	wang Kun_2010_Effects_Chinese	35.66	114.29	2	15.5819	560.989	6.8	8.09286	19.9786	maize	EE	120	3	44.43	5.7704	25.29	3.45014
296	wang Kun_2010_Effects_Chinese	35.66	114.29	2	15.5819	560.989	6.8	8.09286	19.9786	maize	RFR	160	3	27.94	3.62874	25.29	3.45014
296	wang Kun_2010_Effects_Chinese	35.66	114.29	2	15.5819	560.989	6.8	8.09286	19.9786	maize	RFR	160	3	31.72	4.11967	25.29	3.45014
296	wang Kun_2010_Effects_Chinese	35.66	114.29	2	15.5819	560.989	6.8	8.09286	19.9786	maize	RFR	120	3	26.73	3.47159	25.29	3.45014
296	wang Kun_2010_Effects_Chinese	35.66	114.29	2	15.5819	560.989	6.8	8.09286	19.9786	maize	RFR	120	3	44.43	5.7704	25.29	3.45014
297	Wang Ling li_2012_Soil_Chinese	46.52	132.95	1	2.95059	774.998	37.4214	6.4	31.4714	maize	EE	165	3	35.25	4.57813	27.45	3.74482
297	Wang Ling li_2012_Soil_Chinese	46.52	132.95	1	2.95059	774.998	37.4214	6.4	31.4714	maize	RFR	132	3	35.59	4.62229	35.25	4.80892
297	Wang Ling li_2012_Soil_Chinese	46.52	132.95	1	2.95059	774.998	37.4214	6.4	31.4714	maize	RFR	99	3	32.54	4.22617	35.25	4.80892
298	wang Qiang_2007_Effect_Chinese	34.8	113.71	1	16.0094	614.864	7.62143	7.96429	19.9429	wheat	RFT	210	3	36.78	4.77684	24.35	3.3219
298	wang Qiang_2007_Effect_Chinese	34.8	113.71	1	16.0094	614.864	7.62143	7.96429	19.9429	wheat	EE	210	3	34.56	4.48852	24.35	3.3219
298	wang Qiang_2007_Effect_Chinese	34.8	113.71	1	16.0094	614.864	7.62143	7.96429	19.9429	wheat	EE	210	3	35.92	4.66515	24.35	3.3219
298	wang Qiang_2007_Effect_Chinese	34.8	113.71	1	16.0094	614.864	7.62143	7.96429	19.9429	wheat	EE	210	3	30.53	3.96512	24.35	3.3219
299	Wang Qiujun_2009_Effects_Chinese	31.59	120.91	1	16.4903	1229.41	14.1714	7.52143	25.0429	wheat	CF	162	3	48.8	6.33796	36.1	4.92488
299	Wang Qiujun_2009_Effects_Chinese	31.59	120.91	1	16.4903	1229.41	14.1714	7.52143	25.0429	wheat	CF	162	3	48.5	6.29899	36.1	4.92488
299	Wang Qiujun_2009_Effects_Chinese	31.59	120.91	1	16.4903	1229.41	14.1714	7.52143	25.0429	wheat	CF	162	3	47.8	6.20808	36.1	4.92488
300	Wang Qiujun_2012_Effects_Chinese	31.59	120.91	3	16.4903	1229.41	14.1714	7.52143	25.0429	wheat	CF	180	3	27.3	3.54562	33.7	4.59746
300	Wang Qiujun_2012_Effects_Chinese	31.59	120.91	3	16.4903	1229.41	14.1714	7.52143	25.0429	wheat	CF	180	3	36.5	4.74048	34.5	4.7066
300	Wang Qiujun_2012_Effects_Chinese	31.59	120.91	3	16.4903	1229.41	14.1714	7.52143	25.0429	wheat	CF	180	3	45.8	5.94833	35.8	4.88395
300	Wang Qiujun_2012_Effects_Chinese	31.59	120.91	3	16.4903	1229.41	14.1714	7.52143	25.0429	rice	CF	180	3	44	5.71455	33.8	4.6111
300	Wang Qiujun_2012_Effects_Chinese	31.59	120.91	3	16.4903	1229.41	14.1714	7.52143	25.0429	rice	CF	180	3	43.4	5.63662	35.5	4.84302
300	Wang Qiujun_2012_Effects_Chinese	31.59	120.91	3	16.4903	1229.41	14.1714	7.52143	25.0429	rice	CF	180	3	43.5	5.64961	36.9	5.03402
301	Wang Qi-Xian_2006_Effect_Chinese	37.62	116.43	1	14.2786	545.482	5.12857	8.05714	25.4571	wheat	RFR	270	3	61	7.92244	63	8.59466
301	Wang Qi-Xian_2006_Effect_Chinese	37.62	116.43	1	14.2786	545.482	5.12857	8.05714	25.4571	wheat	RFR	180	3	56	7.27306	63	8.59466
301	Wang Qi-Xian_2006_Effect_Chinese	37.62	116.43	1	14.2786	545.482	5.12857	8.05714	25.4571	wheat	RFR	90	3	55	7.14319	63	8.59466
302	Wang Shao_2016_Fate	35.2	107.8	2	11.7439	630.044	8.42143	8.09286	25.2857	maize	RFT	225	3	37.2	4.83139	27.1	3.69707
302	Wang Shao_2016_Fate	35.2	107.8	2	11.7439	630.044	8.42143	8.09286	25.2857	maize	RFT	225	3	46.4	6.02625	27.1	3.69707
302	Wang Shao_2016_Fate	35.2	107.8	2	11.7439	630.044	8.42143	8.09286	25.2857	maize	RFT	225	3	57.3	7.4419	44.2	6.02991
302	Wang Shao_2016_Fate	35.2	107.8	2	11.7439	630.044	8.42143	8.09286	25.2857	maize	RFT	225	3	64.9	8.42896	44.2	6.02991
303	Wang Xiao-ming_2011_Effect_Chinese	34.87	114.76	2	15.5592	628.912	4.42857	8.29286	17.9	wheat	RFT	200	4	64	8.31207	63	8.59466
303	Wang Xiao-ming_2011_Effect_Chinese	34.87	114.76	2	15.5592	628.912	4.42857	8.29286	17.9	wheat	EE	200	4	68	8.83158	63	8.59466
303	Wang Xiao-ming_2011_Effect_Chinese	34.87	114.76	2	15.5592	628.912	4.42857	8.29286	17.9	wheat	RFT	250	4	63	8.1822	57	7.77612
303	Wang Xiao-ming_2011_Effect_Chinese	34.87	114.76	2	15.5592	628.912	4.42857	8.29286	17.9	wheat	EE	250	4	63	8.1822	57	7.77612
303	Wang Xiao-ming_2011_Effect_Chinese	34.87	114.76	2	15.5592	628.912	4.42857	8.29286	17.9	wheat	RFT	200	4	62	8.05232	57	7.77612
303	Wang Xiao-ming_2011_Effect_Chinese	34.87	114.76	2	15.5592	628.912	4.42857	8.29286	17.9	wheat	EE	200	4	58	7.53282	57	7.77612
303	Wang Xiao-ming_2011_Effect_Chinese	34.87	114.76	2	15.5592	628.912	4.42857	8.29286	17.9	wheat	RFT	250	4	51	6.62368	51	6.95758
303	Wang Xiao-ming_2011_Effect_Chinese	34.87	114.76	2	15.5592	628.912	4.42857	8.29286	17.9	wheat	EE	250	4	52	6.75356	51	6.95758
303	Wang Xiao-ming_2011_Effect_Chinese	34.87	114.76	2	15.5592	628.912	4.42857	8.29286	17.9	maize	RFT	160	4	60	7.79257	49	6.68474
303	Wang Xiao-ming_2011_Effect_Chinese	34.87	114.76	2	15.5592	628.912	4.42857	8.29286	17.9	maize	EE	200	4	55	7.14319	49	6.68474
303	Wang Xiao-ming_2011_Effect_Chinese	34.87	114.76	2	15.5592	628.912	4.42857	8.29286	17.9	maize	RFT	160	4	61	7.92244	51	6.95758
303	Wang Xiao-ming_2011_Effect_Chinese	34.87	114.76	2	15.5592	628.912	4.42857	8.29286	17.9	maize	EE	200	4	56	7.27306	51	6.95758
303	Wang Xiao-ming_2011_Effect_Chinese	34.87	114.76	2	15.5592	628.912	4.42857	8.29286	17.9	maize	RFT	160	4	65	8.44195	58	7.91255
303	Wang Xiao-ming_2011_Effect_Chinese	34.87	114.76	2	15.5592	628.912	4.42857	8.29286	17.9	maize	EE	200	4	66	8.57183	58	7.91255
303	Wang Xiao-ming_2011_Effect_Chinese	34.87	114.76	2	15.5592	628.912	4.42857	8.29286	17.9	maize	RFT	160	4	53	6.88344	50	6.82116
303	Wang Xiao-ming_2011_Effect_Chinese	34.87	114.76	2	15.5592	628.912	4.42857	8.29286	17.9	maize	EE	200	4	56	7.27306	50	6.82116
303	Wang Xiao-ming_2011_Effect_Chinese	34.87	114.76	2	15.5592	628.912	4.42857	8.29286	17.9	wheat	RFR	200	4	63	8.1822	57	7.77612
303	Wang Xiao-ming_2011_Effect_Chinese	34.87	114.76	2	15.5592	628.912	4.42857	8.29286	17.9	wheat	RFR	200	4	69	8.96145	61	8.32181
303	Wang Xiao-ming_2011_Effect_Chinese	34.87	114.76	2	15.5592	628.912	4.42857	8.29286	17.9	wheat	RFR	200	4	64	8.31207	63	8.59466
303	Wang Xiao-ming_2011_Effect_Chinese	34.87	114.76	2	15.5592	628.912	4.42857	8.29286	17.9	wheat	RFR	200	4	68	8.83158	63	8.59466
303	Wang Xiao-ming_2011_Effect_Chinese	34.87	114.76	2	15.5592	628.912	4.42857	8.29286	17.9	wheat	RFR	200	4	57	7.40294	51	6.95758
303	Wang Xiao-ming_2011_Effect_Chinese	34.87	114.76	2	15.5592	628.912	4.42857	8.29286	17.9	wheat	RFR	200	4	63	8.1822	51	6.95758
303	Wang Xiao-ming_2011_Effect_Chinese	34.87	114.76	2	15.5592	628.912	4.42857	8.29286	17.9	wheat	RFR	200	4	62	8.05232	51	6.95758
303	Wang Xiao-ming_2011_Effect_Chinese	34.87	114.76	2	15.5592	628.912	4.42857	8.29286	17.9	wheat	RFR	200	4	58	7.53282	52	7.09401
303	Wang Xiao-ming_2011_Effect_Chinese	34.87	114.76	2	15.5592	628.912	4.42857	8.29286	17.9	maize	RFR	160	4	49	6.36393	51	6.95758
303	Wang Xiao-ming_2011_Effect_Chinese	34.87	114.76	2	15.5592	628.912	4.42857	8.29286	17.9	maize	RFR	160	4	65	8.44195	59	8.04897
303	Wang Xiao-ming_2011_Effect_Chinese	34.87	114.76	2	15.5592	628.912	4.42857	8.29286	17.9	maize	RFR	160	4	60	7.79257	61	8.32181
303	Wang Xiao-ming_2011_Effect_Chinese	34.87	114.76	2	15.5592	628.912	4.42857	8.29286	17.9	maize	RFR	160	4	55	7.14319	56	7.6397
303	Wang Xiao-ming_2011_Effect_Chinese	34.87	114.76	2	15.5592	628.912	4.42857	8.29286	17.9	maize	RFR	160	4	58	7.53282	50	6.82116
303	Wang Xiao-ming_2011_Effect_Chinese	34.87	114.76	2	15.5592	628.912	4.42857	8.29286	17.9	maize	RFR	160	4	62	8.05232	58	7.91255
303	Wang Xiao-ming_2011_Effect_Chinese	34.87	114.76	2	15.5592	628.912	4.42857	8.29286	17.9	maize	RFR	160	4	65	8.44195	53	7.23043
303	Wang Xiao-ming_2011_Effect_Chinese	34.87	114.76	2	15.5592	628.912	4.42857	8.29286	17.9	maize	RFR	160	4	66	8.57183	56	7.6397
304	Wang Xiao-qi_2016_Effect_Chinese	36.97	117.2	1	14.4959	534.049	6.58571	7.7	25.0714	rice	EE	180	3	52.38	6.80291	40.97	5.58926
304	Wang Xiao-qi_2016_Effect_Chinese	36.97	117.2	1	14.4959	534.049	6.58571	7.7	25.0714	rice	EE	180	3	53.05	6.88993	40.97	5.58926
304	Wang Xiao-qi_2016_Effect_Chinese	36.97	117.2	1	14.4959	534.049	6.58571	7.7	25.0714	rice	EE	180	3	43.89	5.70026	40.97	5.58926
304	Wang Xiao-qi_2016_Effect_Chinese	36.97	117.2	1	14.4959	534.049	6.58571	7.7	25.0714	rice	EE	180	3	47.77	6.20418	40.97	5.58926
305	Wang Xinmin_2004_Effect_Chinese	34.8	113.71	1	16.0094	614.864	7.62143	7.96429	19.9429	wheat	EE	210	3	25.1	3.25989	22.2	3.02859
305	Wang Xinmin_2004_Effect_Chinese	34.8	113.71	1	16.0094	614.864	7.62143	7.96429	19.9429	wheat	EE	210	3	27.5	3.57159	22.2	3.02859
305	Wang Xinmin_2004_Effect_Chinese	34.8	113.71	1	16.0094	614.864	7.62143	7.96429	19.9429	wheat	EE	210	3	33.1	4.2989	31.1	4.24276
305	Wang Xinmin_2004_Effect_Chinese	34.8	113.71	1	16.0094	614.864	7.62143	7.96429	19.9429	wheat	EE	210	3	37.2	4.83139	31.1	4.24276
305	Wang Xinmin_2004_Effect_Chinese	34.8	113.71	1	16.0094	614.864	7.62143	7.96429	19.9429	wheat	EE	210	3	41.1	5.33791	36.8	5.02037
305	Wang Xinmin_2004_Effect_Chinese	34.8	113.71	1	16.0094	614.864	7.62143	7.96429	19.9429	wheat	EE	210	3	44.2	5.74053	36.8	5.02037
305	Wang Xinmin_2004_Effect_Chinese	34.9	113.63	1	15.8719	589.944	5.47143	8.18571	20.5714	wheat	EE	200	3	25.1	3.25989	22.2	3.02859
305	Wang Xinmin_2004_Effect_Chinese	34.9	113.63	1	15.8719	589.944	5.47143	8.18571	20.5714	wheat	EE	200	3	27.5	3.57159	22.2	3.02859
305	Wang Xinmin_2004_Effect_Chinese	34.9	113.63	1	15.8719	589.944	5.47143	8.18571	20.5714	wheat	EE	200	3	33.1	4.2989	31.1	4.24276
305	Wang Xinmin_2004_Effect_Chinese	34.9	113.63	1	15.8719	589.944	5.47143	8.18571	20.5714	wheat	EE	200	3	37.2	4.83139	31.1	4.24276
305	Wang Xinmin_2004_Effect_Chinese	34.9	113.63	1	15.8719	589.944	5.47143	8.18571	20.5714	wheat	EE	200	3	41.1	5.33791	36.8	5.02037
305	Wang Xinmin_2004_Effect_Chinese	34.9	113.63	1	15.8719	589.944	5.47143	8.18571	20.5714	wheat	EE	200	3	44.2	5.74053	36.8	5.02037
306	Wang Xiubin_2006_Nitrogen_Chinese	38.01	115.32	1	14.2907	508.646	5.52143	7.99286	20.3143	wheat	RFR	210	3	29.9	3.8833	22.4	3.05588
306	Wang Xiubin_2006_Nitrogen_Chinese	38.01	115.32	1	14.2907	508.646	5.52143	7.99286	20.3143	wheat	RFT	210	3	36.7	4.76645	29.9	4.07905
306	Wang Xiubin_2006_Nitrogen_Chinese	38.01	115.32	1	14.2907	508.646	5.52143	7.99286	20.3143	maize	RFR	210	3	33.5	4.35085	24.7	3.36965
306	Wang Xiubin_2006_Nitrogen_Chinese	38.01	115.32	1	14.2907	508.646	5.52143	7.99286	20.3143	maize	RFT	210	3	39.9	5.18206	33.5	4.57018
307	Wang Xiubin_2016_The	38.01	115.32	2	14.2907	508.646	5.52143	7.99286	20.3143	maize	RFR	168	3	42.1	5.46779	28.74	3.9208
307	Wang Xiubin_2016_The	38.01	115.32	2	14.2907	508.646	5.52143	7.99286	20.3143	maize	RFT	168	3	45.97	5.97041	42.1	5.74342
307	Wang Xiubin_2016_The	38.01	115.32	2	14.2907	508.646	5.52143	7.99286	20.3143	wheat	RFR	210	3	32.57	4.23007	24.37	3.32463
307	Wang Xiubin_2016_The	38.01	115.32	2	14.2907	508.646	5.52143	7.99286	20.3143	wheat	RFT	210	3	41.1	5.33791	32.57	4.4433
308	WANG Yi-lun_2011_Effect_Chinese	35.66	114.29	1	15.32	550.122	6.8	8.09286	19.9786	maize	EE	300	3	16.22	2.10659	13.27	1.81034
308	WANG Yi-lun_2011_Effect_Chinese	35.66	114.29	1	15.32	550.122	6.8	8.09286	19.9786	maize	RFT	300	3	20.14	2.61571	13.27	1.81034
308	WANG Yi-lun_2011_Effect_Chinese	35.66	114.29	1	15.32	550.122	6.8	8.09286	19.9786	maize	RFT	300	3	16.55	2.14945	11.9	1.62344
308	WANG Yi-lun_2011_Effect_Chinese	35.66	114.29	1	15.32	550.122	6.8	8.09286	19.9786	maize	RFT	300	3	18.24	2.36894	11.9	1.62344
308	WANG Yi-lun_2011_Effect_Chinese	35.66	114.29	1	15.32	550.122	6.8	8.09286	19.9786	maize	RFT	300	3	20.12	2.61311	11.9	1.62344
308	WANG Yi-lun_2011_Effect_Chinese	35.66	114.29	1	15.32	550.122	6.8	8.09286	19.9786	maize	RFT	300	3	20.14	2.61571	13.27	1.81034
308	WANG Yi-lun_2011_Effect_Chinese	35.66	114.29	1	15.32	550.122	6.8	8.09286	19.9786	maize	RFT	300	3	18.83	2.44557	13.27	1.81034
308	WANG Yi-lun_2011_Effect_Chinese	35.66	114.29	1	15.32	550.122	6.8	8.09286	19.9786	maize	RFT	300	3	16.79	2.18062	13.27	1.81034
309	WANG Yu-wen_2016_Nitrogen_Chinese	32.74	120.82	1	15.6853	1251.04	9.86429	7.69286	26.1071	rice	RFR	240	4	60.1	7.80556	35.89	4.89623
309	WANG Yu-wen_2016_Nitrogen_Chinese	32.74	120.82	1	15.6853	1251.04	9.86429	7.69286	26.1071	rice	CF	240	4	65.05	8.44844	35.89	4.89623
309	WANG Yu-wen_2016_Nitrogen_Chinese	32.74	120.82	1	15.6853	1251.04	9.86429	7.69286	26.1071	rice	RFR	192	4	57.87	7.51593	65.05	8.87433
310	Wang Ze-jin_2008_Effect_Chinese	46.96	126.89	1	3.02517	704.401	23.2929	6.7	29.6286	rice	EE	180	3	60.13	7.80945	40.97	5.58926
310	Wang Ze-jin_2008_Effect_Chinese	46.96	126.89	1	3.02517	704.401	23.2929	6.7	29.6286	rice	EE	150	3	47	6.10418	38.7	5.27958
310	Wang Ze-jin_2008_Effect_Chinese	46.96	126.89	1	3.02517	704.401	23.2929	6.7	29.6286	rice	EE	150	3	62.6	8.13025	38.7	5.27958
310	Wang Ze-jin_2008_Effect_Chinese	46.96	126.89	1	3.02517	704.401	23.2929	6.7	29.6286	rice	EE	150	3	64.2	8.33805	38.7	5.27958
310	Wang Ze-jin_2008_Effect_Chinese	46.96	126.89	1	3.02517	704.401	23.2929	6.7	29.6286	rice	EE	150	3	56.4	7.32501	38.7	5.27958
311	Wang Zhen_2014_Effect_Chinese	29.99	115.62	1	17.606	1452.81	9.95	6.15714	28.2857	rice	RFR	165	3	47.4545	6.16321	24	3.27416
311	Wang Zhen_2014_Effect_Chinese	29.99	115.62	1	17.606	1452.81	9.95	6.15714	28.2857	rice	EE	165	3	43.0303	5.58861	24	3.27416
311	Wang Zhen_2014_Effect_Chinese	29.99	115.62	1	17.606	1452.81	9.95	6.15714	28.2857	rice	RFR	165	3	34.6061	4.4945	19.92	2.71755
311	Wang Zhen_2014_Effect_Chinese	29.99	115.62	1	17.606	1452.81	9.95	6.15714	28.2857	rice	EE	165	3	24.7879	3.21935	19.92	2.71755
312	Wang Zhiyong_2009_Effects_Chinese	39.1	116.91	1	13.4096	595.484	11.2714	8.09286	25.5357	maize	OF	100	3	15.2	1.97412	38.94	5.31232
312	Wang Zhiyong_2009_Effects_Chinese	39.1	116.91	1	13.4096	595.484	11.2714	8.09286	25.5357	maize	CF	100	3	24.26	3.1508	38.94	5.31232
312	Wang Zhiyong_2009_Effects_Chinese	39.1	116.91	1	13.4096	595.484	11.2714	8.09286	25.5357	maize	CF	100	3	31.41	4.07941	38.94	5.31232
312	Wang Zhiyong_2009_Effects_Chinese	39.1	116.91	1	13.4096	595.484	11.2714	8.09286	25.5357	maize	OF	200	3	22.79	2.95988	33.31	4.54426
312	Wang Zhiyong_2009_Effects_Chinese	39.1	116.91	1	13.4096	595.484	11.2714	8.09286	25.5357	maize	CF	200	3	32.09	4.16773	33.31	4.54426
312	Wang Zhiyong_2009_Effects_Chinese	39.1	116.91	1	13.4096	595.484	11.2714	8.09286	25.5357	maize	CF	200	3	31.9	4.14305	33.31	4.54426
312	Wang Zhiyong_2009_Effects_Chinese	39.1	116.91	1	13.4096	595.484	11.2714	8.09286	25.5357	maize	OF	300	3	18.65	2.42219	20.62	2.81305
312	Wang Zhiyong_2009_Effects_Chinese	39.1	116.91	1	13.4096	595.484	11.2714	8.09286	25.5357	maize	CF	300	3	23.68	3.07547	20.62	2.81305
312	Wang Zhiyong_2009_Effects_Chinese	39.1	116.91	1	13.4096	595.484	11.2714	8.09286	25.5357	maize	CF	300	3	21.9	2.84429	20.62	2.81305
312	Wang Zhiyong_2009_Effects_Chinese	39.1	116.91	1	13.4096	595.484	11.2714	8.09286	25.5357	maize	OF	400	3	13.01	1.68969	19.56	2.66844
312	Wang Zhiyong_2009_Effects_Chinese	39.1	116.91	1	13.4096	595.484	11.2714	8.09286	25.5357	maize	CF	400	3	19.48	2.52999	19.56	2.66844
312	Wang Zhiyong_2009_Effects_Chinese	39.1	116.91	1	13.4096	595.484	11.2714	8.09286	25.5357	maize	CF	400	3	18.58	2.4131	19.56	2.66844
313	Wang zhong lin_2020-Effect_Chinese	27.82	118.97	1	16.0877	1677.13	17.8	5.89286	29.1857	rice	EE	236.25	3	37	4.80542	31	4.22912
313	Wang zhong lin_2020-Effect_Chinese	27.82	118.97	1	16.0877	1677.13	17.8	5.89286	29.1857	rice	EE	236.25	3	38.8	5.03919	31	4.22912
313	Wang zhong lin_2020-Effect_Chinese	27.87	118.99	1	16.903	1718.38	17.4571	5.36429	31.4	rice	EE	236.25	3	43.1	5.59766	35.7	4.87031
313	Wang zhong lin_2020-Effect_Chinese	27.87	118.99	1	16.903	1718.38	17.4571	5.36429	31.4	rice	EE	236.25	3	46.6	6.05223	35.7	4.87031
314	Wang_2011_Excessive	36.27	117.27	3	13.1374	725.043	8.29286	6.9	28.2286	wheat	RFR	120	3	22	2.85728	43.7	5.96169
314	Wang_2011_Excessive	37.63	120.4	3	12.942	576.737	6.73571	7.1	21.7	wheat	RFR	150	3	18.3	2.37673	11.9	1.62344
314	Wang_2011_Excessive	37.63	120.4	3	12.942	576.737	6.73571	7.1	21.7	wheat	RFR	132	3	22.2	2.88325	17.6	2.40105
315	Wang_2015_Improving	31.55	120.7	1	16.5827	1252.39	14.2143	7.22143	32.55	rice	EE	240	3	27.5	2.59	24.5	3.87
315	Wang_2015_Improving	31.55	120.7	1	16.5827	1252.39	14.2143	7.22143	32.55	rice	EE	240	3	35.4	3.09	24.5	3.87
315	Wang_2015_Improving	31.55	120.7	2	16.5827	1252.39	14.2143	7.22143	32.55	rice	EE	240	3	48	2.81	25.7	5.12
315	Wang_2015_Improving	31.55	120.7	2	16.5827	1252.39	14.2143	7.22143	32.55	rice	EE	240	3	37.9	1.84	25.7	5.12
316	Wang_2019_Increasing	29.05	106.19	3	17.6199	1196.07	13.2643	5.7	25.3286	rice	ROT	246	4	28.4	3.68848	29.3	3.9972
316	Wang_2019_Increasing	29.05	106.19	3	17.6199	1196.07	13.2643	5.7	25.3286	rice	ROT	330	4	12	1.55851	30.5	4.16091
317	Wei Qingsong_2010_Effects_Chinese	30.44	106.44	1	17.7543	1190.09	20.85	6.4	29.25	maize	OF	180	3	65.9	8.55884	67.2	9.16764
317	Wei Qingsong_2010_Effects_Chinese	30.44	106.44	1	17.7543	1190.09	20.85	6.4	29.25	maize	CF	180	3	73	9.48096	67.2	9.16764
317	Wei Qingsong_2010_Effects_Chinese	30.44	106.44	1	17.7543	1190.09	20.85	6.4	29.25	maize	CF	180	3	67.2	8.72768	66.3	9.04486
317	Wei Qingsong_2010_Effects_Chinese	30.43	106.42	1	17.7543	1190.09	17.05	6.5	31.8143	maize	CF	180	3	73	9.48096	67.2	9.16764
317	Wei Qingsong_2010_Effects_Chinese	30.43	106.42	1	17.7543	1190.09	17.05	6.5	31.8143	maize	OF	180	3	65.9	8.55884	67.2	9.16764
318	Wells_1989_Dicyandiamide	34.48	-91.42	1	17.8115	1306.85	8.52143	6.16429	21.8571	rice	EE	168	3	32	4.15604	29.1	3.96991
318	Wells_1989_Dicyandiamide	34.48	-91.42	1	17.8115	1306.85	8.52143	6.16429	21.8571	rice	EE	168	3	47.4	6.15613	45.1	6.15269
319	Wilson_1990_Dicyandiamide	42.12	-89.98	3	7.74291	995.911	14.7286	6.1	28.9786	maize	RFT	75	3	38	4.93529	26	3.547
319	Wilson_1990_Dicyandiamide	42.12	-89.98	3	7.74291	995.911	14.7286	6.1	28.9786	maize	RFT	150	3	26	3.37678	20	2.72846
319	Wilson_1990_Dicyandiamide	44.11	-93.51	3	9.88803	1091.13	26.5	6.4	33.4357	maize	RFT	100	3	35	4.54566	38	5.18408
319	Wilson_1990_Dicyandiamide	44.11	-93.51	3	9.88803	1091.13	26.5	6.4	33.4357	maize	RFT	200	3	32	4.15604	29	3.95627
319	Wilson_1990_Dicyandiamide	34.48	-91.42	1	17.8115	1306.85	8.52143	6.16429	21.8571	rice	EE	200	3	20	2.59752	13	1.7735
320	Wu Chenglong_2010_Fate_Chinese	32.05	118.84	1	16.08	1240.98	13.2286	6.46429	35.2429	rice	CF	225	4	62.9	1.8	59.4	0.8
320	Wu Chenglong_2010_Fate_Chinese	32.05	118.84	1	16.08	1240.98	13.2286	6.46429	35.2429	rice	CF	225	4	64.3	2.6	59.4	0.8
320	Wu Chenglong_2010_Fate_Chinese	32.05	118.84	1	16.08	1240.98	13.2286	6.46429	35.2429	wheat	CF	225	4	26	0.3	17	2.3
320	Wu Chenglong_2010_Fate_Chinese	32.05	118.84	1	16.08	1240.98	13.2286	6.46429	35.2429	rice	OF	225	4	83.3	0.6	79.9	0.5
320	Wu Chenglong_2010_Fate_Chinese	32.05	118.84	1	16.08	1240.98	13.2286	6.46429	35.2429	rice	CF	225	4	89.8	2.6	79.9	0.5
320	Wu Chenglong_2010_Fate_Chinese	32.05	118.84	1	16.08	1240.98	13.2286	6.46429	35.2429	rice	CF	225	4	79.1	0.5	79.9	0.5
320	Wu Chenglong_2010_Fate_Chinese	32.05	118.84	1	16.08	1240.98	13.2286	6.46429	35.2429	wheat	CF	225	4	29	0.8	17.4	0.3
321	Wu jing cheng_2011_Effect_Chinese	35.83	114.99	1	15.2708	560.006	5.72143	8.19286	21.9	maize	RFR	90	3	56.86	7.38476	54.65	7.45553
321	Wu jing cheng_2011_Effect_Chinese	35.83	114.99	1	15.2708	560.006	5.72143	8.19286	21.9	maize	RFR	180	3	62.14	8.0705	51.71	7.05444
321	Wu jing cheng_2011_Effect_Chinese	35.83	114.99	1	15.2708	560.006	5.72143	8.19286	21.9	maize	RFR	270	3	53.65	6.96785	40.14	5.47603
321	Wu jing cheng_2011_Effect_Chinese	35.83	114.99	1	15.2708	560.006	5.72143	8.19286	21.9	maize	RFR	90	3	69.07	8.97054	62.18	8.48279
321	Wu jing cheng_2011_Effect_Chinese	35.83	114.99	1	15.2708	560.006	5.72143	8.19286	21.9	maize	RFR	180	3	64.7	8.40299	46	6.27547
321	Wu jing cheng_2011_Effect_Chinese	35.83	114.99	1	15.2708	560.006	5.72143	8.19286	21.9	maize	RFR	270	3	64.4	8.36402	53.37	7.28091
322	Wu Mei-yan_2008_Study_Chinese	29.32	119.72	5	16.9508	1559.8	15.15	6.02143	26.4214	rice	RES	45	3	39.3	5.10413	37.6	5.12951
322	Wu Mei-yan_2008_Study_Chinese	29.32	119.72	5	16.9508	1559.8	15.15	6.02143	26.4214	rice	RES	90	3	47.7	6.19509	41.2	5.62064
322	Wu Mei-yan_2008_Study_Chinese	29.32	119.72	5	16.9508	1559.8	15.15	6.02143	26.4214	rice	RES	135	3	49.6	6.44186	41.2	5.62064
322	Wu Mei-yan_2008_Study_Chinese	29.32	119.72	5	16.9508	1559.8	15.15	6.02143	26.4214	rice	RES	180	3	41.2	5.3509	41.8	5.70249
322	Wu Mei-yan_2008_Study_Chinese	29.32	119.72	5	16.9508	1559.8	15.15	6.02143	26.4214	rice	RFR	135	3	49.6	6.44186	41.2	5.62064
322	Wu Mei-yan_2008_Study_Chinese	29.32	119.72	5	16.9508	1559.8	15.15	6.02143	26.4214	rice	RFR	90	3	47.7	6.19509	41.2	5.62064
322	Wu Mei-yan_2008_Study_Chinese	29.32	119.72	5	16.9508	1559.8	15.15	6.02143	26.4214	rice	RFR	135	3	47.4	6.15613	41.8	5.70249
322	Wu Mei-yan_2008_Study_Chinese	29.32	119.72	5	16.9508	1559.8	15.15	6.02143	26.4214	rice	RFR	90	3	43	5.58467	41.8	5.70249
323	WU Shao-fu_2011_Effect_Chinese	29.6	120.81	1	16.9388	1536.84	12.45	6.06429	39.6929	rice	RFT	180	3	28.6	3.71446	23.7	3.23323
323	WU Shao-fu_2011_Effect_Chinese	29.6	120.81	1	16.9388	1536.84	12.45	6.06429	39.6929	rice	EE	180	3	30.9	4.01317	23.7	3.23323
323	WU Shao-fu_2011_Effect_Chinese	29.6	120.81	1	16.9388	1536.84	12.45	6.06429	39.6929	rice	EE	126	3	30.9	4.01317	28.6	3.9017
323	WU Shao-fu_2011_Effect_Chinese	29.6	120.81	1	16.9388	1536.84	12.45	6.06429	39.6929	rice	RFR	126	3	24	3.11703	30.9	4.21548
323	WU Shao-fu_2011_Effect_Chinese	29.6	120.81	1	16.9388	1536.84	12.45	6.06429	39.6929	rice	RFR	126	3	38.1	4.94828	39.6	5.40236
324	Wu Yong-cheng_2005_Dyanmics_Chinese	37.62	116.43	1	14.2786	545.482	5.12857	8.05714	25.4571	maize	RFR	90	3	11.52	1.49617	9.93	1.35468
324	Wu Yong-cheng_2005_Dyanmics_Chinese	37.62	116.43	1	14.2786	545.482	5.12857	8.05714	25.4571	maize	RFR	180	3	13.37	1.73644	9.93	1.35468
325	Wu, D_2009_Effects_Chinese	44.8	126.49	1	4.89791	734.503	21.5929	6.75714	25	maize	CF	225	3	26.26	3.41055	22.36	3.05042
325	Wu, D_2009_Effects_Chinese	44.8	126.49	1	4.89791	734.503	21.5929	6.75714	25	maize	CF	225	3	41.43	5.38077	39.91	5.44465
326	Xia Haifeng_2007_Effect_Chinese	43.8	125.41	1	5.81623	750.287	18.1357	6.79286	24.9286	maize	EE	180	3	43.76	5.68338	32.87	4.48423
327	XIANG Xiu-yuan_2014_Effect_Chinese	28.67	112.8	1	18.3355	1565.66	15.3214	5.86429	33.0786	rice	CF	127.5	3	29.52	3.83394	39.89	5.44192
327	XIANG Xiu-yuan_2014_Effect_Chinese	28.67	112.8	1	18.3355	1565.66	15.3214	5.86429	33.0786	rice	CF	127.5	3	32.51	4.22227	39.89	5.44192
327	XIANG Xiu-yuan_2014_Effect_Chinese	28.67	112.8	1	18.3355	1565.66	15.3214	5.86429	33.0786	rice	CF	127.5	3	26.39	3.42743	39.89	5.44192
327	XIANG Xiu-yuan_2014_Effect_Chinese	28.67	112.8	1	18.3355	1565.66	15.3214	5.86429	33.0786	rice	CF	150	3	31.26	4.05993	28.81	3.93035
327	XIANG Xiu-yuan_2014_Effect_Chinese	28.67	112.8	1	18.3355	1565.66	15.3214	5.86429	33.0786	rice	CF	150	3	32.26	4.1898	28.81	3.93035
327	XIANG Xiu-yuan_2014_Effect_Chinese	28.67	112.8	1	18.3355	1565.66	15.3214	5.86429	33.0786	rice	CF	150	3	32.39	4.20669	28.81	3.93035
328	XIE jia-gui_2013_Effect_Chinese	44.8	126.49	1	4.89791	734.503	21.5929	6.75714	25	rice	RFT	200	3	39.3	5.10413	32.9	4.48832
328	XIE jia-gui_2013_Effect_Chinese	44.8	126.49	1	4.89791	734.503	21.5929	6.75714	25	rice	RFT	200	3	42.3	5.49376	32.9	4.48832
329	XIE Ying-xin_2015_Effect_Chinese	34.01	114.45	1	16.0354	669.487	6.67143	7.96429	27.9786	maize	RFT	200	3	34.23	1.47	32.61	0.5
329	XIE Ying-xin_2015_Effect_Chinese	34.01	114.45	1	16.0354	669.487	6.67143	7.96429	27.9786	maize	EE	200	3	32.64	1.3	32.61	0.5
330	Xie_2013_Impact	28.25	116.75	1	18.7222	1945.6	10.7857	5.3	29.35	rice	RES	250	3	23.35	3.03261	18.75	2.55793
330	Xie_2013_Impact	32.59	119.7	1	15.6757	1194.83	10.8286	7.75714	22.9143	rice	RES	250	3	33.53	4.35475	33.77	4.60701
331	Xu Dong-heng_2010_Effect_Chinese	43.54	124.82	1	6.3412	745.38	13.0929	7.06429	27.3786	rice	EE	150	3	46.5	6.03924	42.1	5.74342
331	Xu Dong-heng_2010_Effect_Chinese	43.54	124.82	1	6.3412	745.38	13.0929	7.06429	27.3786	rice	EE	150	3	45.9	5.96131	42.1	5.74342
331	Xu Dong-heng_2010_Effect_Chinese	43.54	124.82	1	6.3412	745.38	13.0929	7.06429	27.3786	rice	EE	150	3	49.8	6.46783	42.1	5.74342
331	Xu Dong-heng_2010_Effect_Chinese	43.54	124.82	1	6.3412	745.38	13.0929	7.06429	27.3786	rice	EE	150	3	42.7	5.54571	42.1	5.74342
332	Xu Jing_2011_Effects_Chinese	38.83	115.45	1	13.5307	546.373	7.15	8.05	21.7357	rice	EE	210	4	36.38	4.72489	30.7	4.18819
332	Xu Jing_2011_Effects_Chinese	38.83	115.45	1	13.5307	546.373	7.15	8.05	21.7357	rice	EE	210	4	43.59	5.6613	30.7	4.18819
333	Xu Ming-gang_2008_Effect_Chinese	26.75	111.86	6	18.2546	1534.64	16.8	5.7	29.3857	rice	OF	150	4	34.7	3.4	26.2	4.2
333	Xu Ming-gang_2008_Effect_Chinese	26.75	111.86	6	18.2546	1534.64	16.8	5.7	29.3857	rice	CF	150	4	36.3	2.2	26.2	4.2
333	Xu Ming-gang_2009_Effect_Chinese	26.75	111.86	1	18.2546	1534.64	16.8	5.7	29.3857	rice	EE	75	3	58.35	7.57827	28.49	3.8867
333	Xu Ming-gang_2009_Effect_Chinese	26.75	111.86	1	18.2546	1534.64	16.8	5.7	29.3857	rice	EE	150	3	54.34	7.05747	38.95	5.31368
333	Xu Ming-gang_2009_Effect_Chinese	26.75	111.86	1	18.2546	1534.64	16.8	5.7	29.3857	rice	EE	75	3	43.71	5.67689	33.27	4.5388
333	Xu Ming-gang_2009_Effect_Chinese	26.75	111.86	1	18.2546	1534.64	16.8	5.7	29.3857	rice	EE	150	3	36.43	4.73139	24.29	3.31372
334	Xu Renliang_2010_Effects_Chinese	32.42	119.42	3	16.006	1247.2	10.7286	7.35	34.7571	rice	RES	282	4	25.03	3.2508	20.5	2.79668
334	Xu Renliang_2010_Effects_Chinese	32.42	119.42	3	16.006	1247.2	10.7286	7.35	34.7571	rice	CF	372	4	22.62	2.9378	22.47	3.06543
334	Xu Renliang_2010_Effects_Chinese	32.42	119.42	3	16.006	1247.2	10.7286	7.35	34.7571	rice	CF	372	4	26.59	3.45341	22.47	3.06543
334	Xu Renliang_2010_Effects_Chinese	32.42	119.42	3	16.006	1247.2	10.7286	7.35	34.7571	rice	CF	372	4	31.01	4.02746	22.47	3.06543
334	Xu Renliang_2010_Effects_Chinese	32.42	119.42	3	16.006	1247.2	10.7286	7.35	34.7571	rice	CF	372	4	25.83	3.3547	22.47	3.06543
334	Xu Renliang_2010_Effects_Chinese	32.42	119.42	3	16.006	1247.2	10.7286	7.35	34.7571	rice	RES	282	4	27.28	3.54302	24.33	3.31918
334	Xu Renliang_2010_Effects_Chinese	32.42	119.42	3	16.006	1247.2	10.7286	7.35	34.7571	rice	CF	372	4	24.72	3.21054	22.26	3.03678
334	Xu Renliang_2010_Effects_Chinese	32.42	119.42	3	16.006	1247.2	10.7286	7.35	34.7571	rice	CF	372	4	27.83	3.61445	22.26	3.03678
334	Xu Renliang_2010_Effects_Chinese	32.42	119.42	3	16.006	1247.2	10.7286	7.35	34.7571	rice	CF	372	4	33.13	4.3028	22.26	3.03678
334	Xu Renliang_2010_Effects_Chinese	32.42	119.42	3	16.006	1247.2	10.7286	7.35	34.7571	rice	CF	372	4	26.5	3.44172	22.26	3.03678
335	Xu_2000_Fate	41.52	123.38	1	8.89081	757.205	11.0357	6.5	27.6857	wheat	EE	345	10	19.6	2.54557	17.7	2.41469
335	Xu_2000_Fate	41.52	123.38	1	8.89081	757.205	11.0357	6.5	27.6857	wheat	EE	345	10	18.7	2.42868	17.7	2.41469
335	Xu_2000_Fate	41.52	123.38	1	8.89081	757.205	11.0357	6.5	27.6857	wheat	EE	345	10	23.7	3.07806	17.7	2.41469
336	Xu_2010_Agronomic	30.99	113.94	1	17.0084	1284.53	12.5143	7.16429	30.6571	rice	ZT	102	3	47	6.10418	51	6.95758
336	Xu_2010_Agronomic	30.99	113.94	1	17.0084	1284.53	12.5143	7.16429	30.6571	rice	RES	102	3	59	7.66269	51	6.95758
336	Xu_2010_Agronomic	30.99	113.94	2	17.0084	1284.53	12.5143	7.16429	30.6571	rice	ZT	102	3	47	6.10418	64	8.73108
336	Xu_2010_Agronomic	30.99	113.94	2	17.0084	1284.53	12.5143	7.16429	30.6571	rice	RES	102	3	58	7.53282	64	8.73108
336	Xu_2010_Agronomic	30.99	113.94	1	17.0084	1284.53	12.5143	7.16429	30.6571	rice	ZT	150	3	32	4.15604	41	5.59335
336	Xu_2010_Agronomic	30.99	113.94	1	17.0084	1284.53	12.5143	7.16429	30.6571	rice	RES	150	3	45	5.84443	41	5.59335
336	Xu_2010_Agronomic	30.99	113.94	2	17.0084	1284.53	12.5143	7.16429	30.6571	rice	ZT	150	3	27	3.50666	38	5.18408
336	Xu_2010_Agronomic	30.99	113.94	2	17.0084	1284.53	12.5143	7.16429	30.6571	rice	RES	150	3	31	4.02616	38	5.18408
336	Xu_2010_Agronomic	30.99	113.94	1	17.0084	1284.53	12.5143	7.16429	30.6571	rice	ZT	102	4	47	6.10418	41	5.59335
336	Xu_2010_Agronomic	30.99	113.94	1	17.0084	1284.53	12.5143	7.16429	30.6571	rice	ZT	150	4	32	4.15604	41	5.59335
336	Xu_2010_Agronomic	30.99	113.94	1	17.0084	1284.53	12.5143	7.16429	30.6571	rice	RFR	102	4	51	6.62368	41	5.59335
336	Xu_2010_Agronomic	30.99	113.94	1	17.0084	1284.53	12.5143	7.16429	30.6571	rice	RFR	102	4	59	7.66269	41	5.59335
336	Xu_2010_Agronomic	30.99	113.94	1	17.0084	1284.53	12.5143	7.16429	30.6571	rice	RFR	102	4	57	7.40294	41	5.59335
336	Xu_2010_Agronomic	30.99	113.94	1	17.0084	1284.53	12.5143	7.16429	30.6571	rice	RFR	102	4	47	6.10418	41	5.59335
336	Xu_2010_Agronomic	30.99	113.94	1	17.0084	1284.53	12.5143	7.16429	30.6571	rice	RES	102	4	59	7.66269	51	6.95758
336	Xu_2010_Agronomic	30.99	113.94	1	17.0084	1284.53	12.5143	7.16429	30.6571	rice	RES	150	4	45	5.84443	41	5.59335
336	Xu_2010_Agronomic	30.99	113.94	1	17.0084	1284.53	12.5143	7.16429	30.6571	rice	ZT	102	4	47	6.10418	38	5.18408
336	Xu_2010_Agronomic	30.99	113.94	1	17.0084	1284.53	12.5143	7.16429	30.6571	rice	ZT	150	4	27	3.50666	38	5.18408
336	Xu_2010_Agronomic	30.99	113.94	1	17.0084	1284.53	12.5143	7.16429	30.6571	rice	RFR	102	4	64	8.31207	38	5.18408
336	Xu_2010_Agronomic	30.99	113.94	1	17.0084	1284.53	12.5143	7.16429	30.6571	rice	RFR	102	4	58	7.53282	38	5.18408
336	Xu_2010_Agronomic	30.99	113.94	1	17.0084	1284.53	12.5143	7.16429	30.6571	rice	RFR	102	4	54	7.01331	38	5.18408
336	Xu_2010_Agronomic	30.99	113.94	1	17.0084	1284.53	12.5143	7.16429	30.6571	rice	RFR	102	4	47	6.10418	38	5.18408
336	Xu_2010_Agronomic	30.99	113.94	1	17.0084	1284.53	12.5143	7.16429	30.6571	rice	RES	102	4	58	7.53282	64	8.73108
336	Xu_2010_Agronomic	30.99	113.94	1	17.0084	1284.53	12.5143	7.16429	30.6571	rice	RES	150	4	31	4.02616	38	5.18408
337	Xu_2010_Effect	29.66	116.11	1	17.5465	1764.47	10.7643	6.08571	30.5786	rice	RFR	144	3	29.07	3.7755	25.34	3.45696
337	Xu_2010_Effect	29.66	116.11	1	17.5465	1764.47	10.7643	6.08571	30.5786	rice	CF	144	3	28.3	3.67549	29.07	3.96582
337	Xu_2010_Effect	29.66	116.11	1	17.5465	1764.47	10.7643	6.08571	30.5786	rice	EE	144	3	28.41	3.68978	29.07	3.96582
337	Xu_2010_Effect	29.66	116.11	1	17.5465	1764.47	10.7643	6.08571	30.5786	rice	RFR	144	3	22.91	2.97546	18.33	2.50064
337	Xu_2010_Effect	29.66	116.11	1	17.5465	1764.47	10.7643	6.08571	30.5786	rice	CF	144	3	25.13	3.26379	22.91	3.12546
337	Xu_2010_Effect	29.66	116.11	1	17.5465	1764.47	10.7643	6.08571	30.5786	rice	EE	144	3	23.29	3.02482	22.91	3.12546
338	Xue Lihong_2014_Maintaining	31.51	120.1	3	16.6233	1357.61	14.6857	7.12143	31.2643	rice	CF	210	3	43	5.58467	35	4.77481
338	Xue Lihong_2014_Maintaining	31.51	120.1	3	16.6233	1357.61	14.6857	7.12143	31.2643	rice	EE	210	3	36	4.67554	35	4.77481
338	Xue Lihong_2014_Maintaining	31.51	120.1	3	16.6233	1357.61	14.6857	7.12143	31.2643	rice	RFR	210	3	42	5.4548	35	4.77481
338	Xue Lihong_2014_Maintaining	31.51	120.1	3	16.6233	1357.61	14.6857	7.12143	31.2643	rice	CF	210	3	46	5.9743	39	5.3205
338	Xue Lihong_2014_Maintaining	31.51	120.1	3	16.6233	1357.61	14.6857	7.12143	31.2643	rice	EE	210	3	40	5.19505	39	5.3205
338	Xue Lihong_2014_Maintaining	31.51	120.1	3	16.6233	1357.61	14.6857	7.12143	31.2643	rice	RFR	210	3	45	5.84443	39	5.3205
338	Xue Lihong_2014_Maintaining	31.51	120.1	3	16.6233	1357.61	14.6857	7.12143	31.2643	rice	CF	210	3	53	6.88344	41	5.59335
338	Xue Lihong_2014_Maintaining	31.51	120.1	3	16.6233	1357.61	14.6857	7.12143	31.2643	rice	EE	210	3	52	6.75356	41	5.59335
338	Xue Lihong_2014_Maintaining	31.51	120.1	3	16.6233	1357.61	14.6857	7.12143	31.2643	rice	RFR	210	3	51	6.62368	41	5.59335
338	Xue Lihong_2014_Maintaining	31.51	120.1	3	16.6233	1357.61	14.6857	7.12143	31.2643	wheat	CF	180	3	52	6.75356	37	5.04766
338	Xue Lihong_2014_Maintaining	31.51	120.1	3	16.6233	1357.61	14.6857	7.12143	31.2643	wheat	EE	180	3	35	4.54566	37	5.04766
338	Xue Lihong_2014_Maintaining	31.51	120.1	3	16.6233	1357.61	14.6857	7.12143	31.2643	wheat	RFR	180	3	37	4.80542	37	5.04766
338	Xue Lihong_2014_Maintaining	31.51	120.1	3	16.6233	1357.61	14.6857	7.12143	31.2643	wheat	CF	180	3	46	5.9743	39	5.3205
338	Xue Lihong_2014_Maintaining	31.51	120.1	3	16.6233	1357.61	14.6857	7.12143	31.2643	wheat	EE	180	3	40	5.19505	39	5.3205
338	Xue Lihong_2014_Maintaining	31.51	120.1	3	16.6233	1357.61	14.6857	7.12143	31.2643	wheat	RFR	180	3	41	5.32492	39	5.3205
338	Xue Lihong_2014_Maintaining	31.51	120.1	3	16.6233	1357.61	14.6857	7.12143	31.2643	wheat	CF	180	3	58	7.53282	38	5.18408
338	Xue Lihong_2014_Maintaining	31.51	120.1	3	16.6233	1357.61	14.6857	7.12143	31.2643	wheat	EE	180	3	46	5.9743	38	5.18408
338	Xue Lihong_2014_Maintaining	31.51	120.1	3	16.6233	1357.61	14.6857	7.12143	31.2643	wheat	RFR	180	3	49	6.36393	38	5.18408
339	Xue Yan_2016_Effects_Chinese	32.42	119.42	1	16.006	1247.2	10.7286	7.35	34.7571	rice	RES	270	3	45.68	5.93274	45.79	6.24682
339	Xue Yan_2016_Effects_Chinese	32.42	119.42	1	16.006	1247.2	10.7286	7.35	34.7571	rice	RES	270	3	43.38	5.63403	49.77	6.78978
339	Xue Yan_2016_Effects_Chinese	32.42	119.42	1	16.006	1247.2	10.7286	7.35	34.7571	rice	RES	270	3	37.32	4.84698	38.94	5.31232
339	Xue Yan_2016_Effects_Chinese	32.42	119.42	1	16.006	1247.2	10.7286	7.35	34.7571	rice	RES	270	3	38.87	5.04829	35.56	4.85121
339	Xue Yan_2016_Effects_Chinese	32.42	119.42	1	16.006	1247.2	10.7286	7.35	34.7571	rice	RES	270	3	49.29	6.40159	44.89	6.12404
339	Xue Yan_2016_Effects_Chinese	32.42	119.42	1	16.006	1247.2	10.7286	7.35	34.7571	rice	RES	270	3	50.03	6.4977	48.91	6.67246
339	Xue Yan_2016_Effects_Chinese	32.42	119.42	1	16.006	1247.2	10.7286	7.35	34.7571	rice	RES	270	3	45.97	5.97041	43.87	5.98489
339	Xue Yan_2016_Effects_Chinese	32.42	119.42	1	16.006	1247.2	10.7286	7.35	34.7571	rice	RES	270	3	48.21	6.26133	39.6	5.40236
340	Xue Lihong_2014_Maintaining	31.51	120.1	1	16.6233	1357.61	14.6857	7.12143	31.2643	rice	CF	210	3	47.3333	6.14747	46	6.27547
340	Xue Lihong_2014_Maintaining	31.51	120.1	1	16.6233	1357.61	14.6857	7.12143	31.2643	wheat	CF	180	3	52	6.75356	42.3333	5.77525
340	Xue Lihong_2014_Maintaining	31.51	120.1	1	16.6233	1357.61	14.6857	7.12143	31.2643	rice	RFR	210	3	42	5.4548	35	4.77481
340	Xue Lihong_2014_Maintaining	31.51	120.1	1	16.6233	1357.61	14.6857	7.12143	31.2643	rice	CF	210	3	43	5.58467	35	4.77481
340	Xue Lihong_2014_Maintaining	31.51	120.1	1	16.6233	1357.61	14.6857	7.12143	31.2643	rice	EE	210	3	36	4.67554	35	4.77481
340	Xue Lihong_2014_Maintaining	31.51	120.1	2	16.6233	1357.61	14.6857	7.12143	31.2643	rice	RFR	210	3	45	5.84443	39	5.3205
340	Xue Lihong_2014_Maintaining	31.51	120.1	2	16.6233	1357.61	14.6857	7.12143	31.2643	rice	CF	210	3	46	5.9743	39	5.3205
340	Xue Lihong_2014_Maintaining	31.51	120.1	2	16.6233	1357.61	14.6857	7.12143	31.2643	rice	EE	210	3	40	5.19505	39	5.3205
340	Xue Lihong_2014_Maintaining	31.51	120.1	3	16.6233	1357.61	14.6857	7.12143	31.2643	rice	RFR	210	3	51	6.62368	41	5.59335
340	Xue Lihong_2014_Maintaining	31.51	120.1	3	16.6233	1357.61	14.6857	7.12143	31.2643	rice	CF	210	3	53	6.88344	41	5.59335
340	Xue Lihong_2014_Maintaining	31.51	120.1	3	16.6233	1357.61	14.6857	7.12143	31.2643	rice	EE	210	3	52	6.75356	41	5.59335
340	Xue Lihong_2014_Maintaining	31.51	120.1	1	16.6233	1357.61	14.6857	7.12143	31.2643	wheat	RFR	180	3	37	4.80542	37	5.04766
340	Xue Lihong_2014_Maintaining	31.51	120.1	1	16.6233	1357.61	14.6857	7.12143	31.2643	wheat	CF	180	3	52	6.75356	37	5.04766
340	Xue Lihong_2014_Maintaining	31.51	120.1	1	16.6233	1357.61	14.6857	7.12143	31.2643	wheat	EE	180	3	35	4.54566	37	5.04766
340	Xue Lihong_2014_Maintaining	31.51	120.1	2	16.6233	1357.61	14.6857	7.12143	31.2643	wheat	RFR	180	3	41	5.32492	39	5.3205
340	Xue Lihong_2014_Maintaining	31.51	120.1	2	16.6233	1357.61	14.6857	7.12143	31.2643	wheat	CF	180	3	46	5.9743	39	5.3205
340	Xue Lihong_2014_Maintaining	31.51	120.1	2	16.6233	1357.61	14.6857	7.12143	31.2643	wheat	EE	180	3	40	5.19505	39	5.3205
340	Xue Lihong_2014_Maintaining	31.51	120.1	3	16.6233	1357.61	14.6857	7.12143	31.2643	wheat	RFR	180	3	49	6.36393	38	5.18408
340	Xue Lihong_2014_Maintaining	31.51	120.1	3	16.6233	1357.61	14.6857	7.12143	31.2643	wheat	CF	180	3	58	7.53282	38	5.18408
340	Xue Lihong_2014_Maintaining	31.51	120.1	3	16.6233	1357.61	14.6857	7.12143	31.2643	wheat	EE	180	3	46	5.9743	38	5.18408
341	Yan Tong_2011_Efficiency_Chinese	35.79	118.47	1	12.9452	715.857	8.93571	6.86429	25.8643	rice	EE	184.5	3	28.6	3.71446	21.1	2.87853
342	Yan Tong_2015_Effects_Chinese	35.11	118.44	1	14.1537	785.331	5.63571	7.4	26.4357	maize	EE	180	3	23.21	3.01443	11.36	1.54977
343	Yan_2015_Interaction	36.9	115	1	14.8031	512.697	6.49286	8.09286	20.9571	maize	RFR	163	4	73	9.48096	50	6.82116
343	Yan_2015_Interaction	36.9	115	2	14.8031	512.697	6.49286	8.09286	20.9571	maize	RFR	174	4	75	9.74071	54	7.36685
344	YANG Cai-ling_2013_Responset_Chinese	22.88	108.35	2	21.7439	1772.04	17.65	5.79286	33.35	rice	ZT	225	3	20.9333	2.71874	28.8444	3.93505
344	YANG Cai-ling_2013_Responset_Chinese	22.88	108.35	2	21.7439	1772.04	17.65	5.79286	33.35	rice	ZT	225	3	30.2222	3.92515	38.3111	5.22652
344	YANG Cai-ling_2013_Responset_Chinese	22.88	108.35	2	21.7439	1772.04	17.65	5.79286	33.35	rice	ZT	75	3	41.6	5.40285	79.3333	10.8229
344	YANG Cai-ling_2013_Responset_Chinese	22.88	108.35	2	21.7439	1772.04	17.65	5.79286	33.35	rice	ZT	75	3	47.8667	6.21674	87.2	11.8961
345	YANG Chun-lei_2013_Effects_Chinese	30.39	119.89	1	16.7145	1743.5	12.8929	6.22857	33.5214	rice	EE	180	3	39.8	5.16907	17.6	2.40105
345	YANG Chun-lei_2013_Effects_Chinese	30.39	119.89	1	16.7145	1743.5	12.8929	6.22857	33.5214	rice	EE	180	3	23.7	3.07806	17.6	2.40105
345	YANG Chun-lei_2013_Effects_Chinese	30.39	119.89	1	16.7145	1743.5	12.8929	6.22857	33.5214	rice	EE	180	3	34.3	4.45475	17.6	2.40105
345	YANG Chun-lei_2013_Effects_Chinese	30.36	119.89	1	16.7145	1743.5	16.0929	6.55714	37.5	rice	EE	180	3	44	5.71455	22.8	3.11045
345	YANG Chun-lei_2013_Effects_Chinese	30.36	119.89	1	16.7145	1743.5	16.0929	6.55714	37.5	rice	EE	180	3	23.6	3.06508	22.8	3.11045
345	YANG Chun-lei_2013_Effects_Chinese	30.36	119.89	1	16.7145	1743.5	16.0929	6.55714	37.5	rice	EE	180	3	24.3	3.15599	22.7	3.09681
346	Yang Jin-hua_Effects_Chinese	29.92	115.5	1	17.5671	1506.97	11.9143	6.32143	25.7714	rice	ZT	210	3	15.75	2.04555	14.5	1.97814
347	Yang Jungang_2010_Effects_Chinese	39.6	115.95	1	13.2179	591.246	7.87143	7.89286	21.3	maize	EE	180	3	30.5	3.96122	35.5	4.84302
348	YANG Shao-na_2010_Effect_Chinese	30.43	106.42	1	17.7543	1190.09	17.05	6.5	31.8143	rice	CF	210	3	61.2	7.94842	54.4	7.42142
348	YANG Shao-na_2010_Effect_Chinese	30.43	106.42	1	17.7543	1190.09	17.05	6.5	31.8143	rice	CF	270	3	31	4.02616	47	6.41189
349	YANG Wen-yu_2005_Effects_Chinese	37.66	120.54	1	12.7336	591.368	8.37857	7.2	24.3929	wheat	EE	240	3	28.05	3.64303	14.25	1.94403
349	YANG Wen-yu_2005_Effects_Chinese	37.66	120.54	1	12.7336	591.368	8.37857	7.2	24.3929	wheat	EE	240	3	22.6	2.9352	14.25	1.94403
350	YANG Xian-long_2013_Effects_Chinese	34.06	108.03	4	11.0044	1323.31	21.2786	5.90714	17.8214	wheat	RFR	165	3	56.6	7.35099	33.7	4.59746
350	YANG Xian-long_2013_Effects_Chinese	34.06	108.03	4	11.0044	1323.31	21.2786	5.90714	17.8214	wheat	RFR	330	3	44.7	5.80546	33.7	4.59746
350	YANG Xian-long_2013_Effects_Chinese	34.06	108.03	4	11.0044	1323.31	21.2786	5.90714	17.8214	wheat	RES	330	3	56.4	7.32501	33.7	4.59746
350	YANG Xian-long_2013_Effects_Chinese	34.06	108.03	1	11.0044	1323.31	21.2786	5.90714	17.8214	rice	RFR	471	3	31.6	4.10409	24.9	3.39694
350	YANG Xian-long_2013_Effects_Chinese	34.06	108.03	1	11.0044	1323.31	21.2786	5.90714	17.8214	rice	RFR	330	3	37.3	4.84438	24.9	3.39694
350	YANG Xian-long_2013_Effects_Chinese	34.06	108.03	1	11.0044	1323.31	21.2786	5.90714	17.8214	rice	RFR	165	3	39.3	5.10413	24.9	3.39694
351	Yang Xiaomei_2014_Effects_Chinese	37.12	114.1	2	12.67	641.598	9.87857	7.30714	15.7643	wheat	CF	250	3	36.25	7.91	38.62	5.11
351	Yang Xiaomei_2014_Effects_Chinese	37.12	114.1	2	12.67	641.598	9.87857	7.30714	15.7643	wheat	CF	250	3	47.86	5.13	38.62	5.11
351	Yang Xiaomei_2014_Effects_Chinese	37.12	114.1	2	12.67	641.598	9.87857	7.30714	15.7643	wheat	CF	250	3	53.9	3.56	38.62	5.11
351	Yang Xiaomei_2014_Effects_Chinese	37.12	114.1	2	12.67	641.598	9.87857	7.30714	15.7643	wheat	OF	250	3	25.29	6.74	38.62	5.11
352	Yang Xiao-yun_2016_Study_Chinese	36.86	103.08	1	3.35741	558.506	19.0714	8.25	21.6786	maize	EE	300	3	19.5113	2.53405	7.721	1.05332
352	Yang Xiao-yun_2016_Study_Chinese	36.86	103.08	1	3.35741	558.506	19.0714	8.25	21.6786	maize	RES	300	3	18.73	2.43258	7.721	1.05332
353	YANG Yi-xin_2011_Effects_Chinese	28.7	112.88	1	18.2493	1602.93	13.8	5.9	29.7786	rice	RFR	123	3	32.06	4.16383	21.69	2.95902
353	YANG Yi-xin_2011_Effects_Chinese	28.7	112.88	1	18.2493	1602.93	13.8	5.9	29.7786	rice	RFR	154.5	3	42.29	5.49246	25.26	3.44605
353	YANG Yi-xin_2011_Effects_Chinese	28.7	112.88	1	18.2493	1602.93	13.8	5.9	29.7786	rice	RFR	131.5	3	24.82	3.22353	15.18	2.0709
353	YANG Yi-xin_2011_Effects_Chinese	28.7	112.88	1	18.2493	1602.93	13.8	5.9	29.7786	rice	RFR	125.1	3	19.93	2.58843	11.08	1.51157
353	YANG Yi-xin_2011_Effects_Chinese	28.7	112.88	1	18.2493	1602.93	13.8	5.9	29.7786	rice	RFR	155.5	3	16.8	2.18192	10.6	1.44609
353	YANG Yi-xin_2011_Effects_Chinese	28.7	112.88	1	18.2493	1602.93	13.8	5.9	29.7786	rice	RFR	125.9	3	28.48	3.69887	13.94	1.90174
353	YANG Yi-xin_2011_Effects_Chinese	28.7	112.88	1	18.2493	1602.93	13.8	5.9	29.7786	rice	RFR	164.4	3	13.2	1.71437	3.59	0.489759
353	YANG Yi-xin_2011_Effects_Chinese	28.7	112.88	1	18.2493	1602.93	13.8	5.9	29.7786	rice	RFR	144	3	14.89	1.93386	6.26	0.854009
353	YANG Yi-xin_2011_Effects_Chinese	28.7	112.88	1	18.2493	1602.93	13.8	5.9	29.7786	rice	RFR	141	3	15.36	1.9949	4.18	0.570249
354	Yang Yunma_2011_Fate	37.9	115.1	1	14.2907	508.646	5.52143	7.99286	20.3143	maize	RFR	180	3	63.3333	8.22549	48.1481	6.56852
354	Yang Yunma_2011_Fate	37.8	115.3	1	14.4827	496.851	6.42857	7.99286	20.0786	maize	RFP	180	3	33.1	4.2989	39.2	5.34779
354	Yang Yunma_2011_Fate	37.8	115.3	1	14.4827	496.851	6.42857	7.99286	20.0786	maize	RFP	180	3	21	2.7274	39.2	5.34779
355	Yang_2011_Controlled	34.92	118.34	1	14.4282	815.389	7.36429	7.19286	25.1857	wheat	EE	225	3	54	7.01331	41	5.59335
355	Yang_2011_Controlled	34.92	118.34	2	14.4282	815.389	7.36429	7.19286	25.1857	wheat	EE	225	3	59	7.66269	47	6.41189
356	Yang_2012_Effects	36.15	117.19	1	9.83288	706.565	12.1286	6.87143	30.9357	rice	EE	238	2	26.86	3.48847	19.45	2.65343
356	Yang_2012_Effects	36.15	117.19	1	9.83288	706.565	12.1286	6.87143	30.9357	rice	EE	238	2	24.24	3.1482	19.45	2.65343
357	Yang_2013_Controlled-Release	34.55	118.2	1	14.8357	831.388	6.79286	7.50714	26.0929	rice	EE	112.5	3	74.66	9.69655	36.52	4.98218
357	Yang_2013_Controlled-Release	34.55	118.2	2	14.8357	831.388	6.79286	7.50714	26.0929	rice	EE	112.5	3	66.37	8.61988	32.6	4.4474
358	Yang_2013_Nitrogen	31.26	120.95	1	16.6269	1310.92	14.4071	6.95714	33.9786	rice	RFR	184.88	3	45.5	2.62	35.8	0.94
[truncated: 438 more rows]

## Sheet: Readme
Readme of primary studies data table
group	Variable	Unit	description	additional information
study	study id	-	unique id
	reference	-	paper reference: firstauthor_year_firstwordoftitle
location	lat	-	if present: x coordinate of site	Latitude (N/S)
	lon	-	if present: y coordinate of site	Longitude (W/E)
	year	-	experimental year	Year of yielding
climate	mat	ºC	mean temperature	if unknown, can be derived from existing databases using X and Y
	map	mm	annual precipitation	if unknown, can be derived from existing databases using X and Y
site properties	soc	g/kg	soil organic carbon level	if soil organic matter is given, estimate soc = 0,5 x som, if unknown, can be derived from existing databases using X and Y
	ph	-	soil acidity	if unknown, can be derived from existing databases using X and Y
	clay	g/kg	clay content	if unknown, can be derived from existing databases using X and Y
management	crop_type	-	crop	maize, rice, wheat
	management	-	add tillage system	conventional tillage, no tillage, reduced tillage
	n_dose	kg N/ha	total n input (fertilizer AND manure) in kg N/ha
	replication	-	number of replicates
response variable NUE treatment	nuet_mean	%	mean nue of treatment	%
	nuet_sd	-	standard deviation of nue of treatment	se = SD /sqrt(n)
response variable NUE comtrol	nuec_mean	%	mean nue of control	%
	nuec_sd	-	standard deviation of nue of control	se = SD /sqrt(n)
Nutrient management	EE	-	Enhanced efficiency fertilizer
	CF	-	Combined fertilizer
	OF	-	Organic fertilizer
	RFP	-	Fertilizer placement
	RFR	-	Fertilizer rate
	RFT	-	Fertilizer timing
Crop management	RES	-	Residue retention
	CC	-	Cover cropping
	ROT	-	Crop rotation
Soil management	ZT	-	Zero tillage
	RT	-	Reduced tillage

## Sheet: References
References (primary studies)
Abalos, D., Sanz-Cobena, A., Garcia-Torres, L., van Groenigen, J. W., & Vallejo, A., 2012. Role of maize stover incorporation on nitrogen oxide emissions in a non-irrigated Mediterranean barley field. Plant and Soil, 364, 357-371. doi:10.1007/s11104-012-1367-4
Abalos, D., Sanz-Cobena, A., Misselbrook, T., & Vallejo, A., 2012. Effectiveness of urease inhibition on the abatement of ammonia, nitrous oxide and nitric oxide emissions in a non-irrigated Mediterranean barley field. Chemosphere, 89, 310-318. doi:10.1016/j.chemosphere.2012.04.043
Adeli, A., Tewolde, H., & Jenkins, J. N., 2012. Broiler Litter Type and Placement Effects on Corn Growth, Nitrogen Utilization, and Residual Soil Nitrate‐Nitrogen in a No‐Till Field. Agronomy Journal, 104, 43-48. doi:10.2134/agronj2011.0093
Adeyemi, O., Keshavarz-Afshar, R., Jahanzad, E., Battaglia, M. L., Luo, Y., & Sadeghpour, A., 2020. Effect of wheat cover crop and split nitrogen application on corn yield and nitrogen use efficiency. Agronomy, 10, 1081.
Adu Gyamfi, J. J., O. Ito, T. Yoneyama, G. Devi, and K. Katayama. 1997. Timing of N fertilization of N-2 fixation, N recovery and soil profile nitrate dynamics on sorghum/pigeonpea intercrops on Alfisols on the semi-arid tropics. Nutrient Cycling in Agroecosystems 48:197–208.
Ai, Y., Dong, Y., Wang, J., Zhang, Y., 2015. The nutrient limiting rice production and its input models. Jiangsu Journal of Agricultural Sciences 31, 558-563. (In Chinese with an English absract).
An, J., Wang, R., Bao, H., Xie, Z., Hua, L., 2008. Effects of basal dressing total fertilizers once with different fertilizer formulas on product and nutrient uptake of maize. Chin. J. Soil Sci. 39, 874-877.(In Chinese with an English absract).
Arregui, L. M., & Quemada, M., 2008. Strategies to Improve Nitrogen Use Efficiency in Winter Cereal Crops under Rainfed Conditions. Agronomy Journal, 100(2, 277-284. doi:10.2134/agronj2007.0187
Balík J, et al. Nitrogen balance and mineral nitrogen content in the soil in a long experiment with maize under different systems of N fertilization. Plant Soil & Environment 49, 554-559, 2003.
Banerjee, B., Pathak, H., & Aggarwal, P., 2002. Effects of dicyandiamide, farmyard manure and irrigation on crop yields and ammonia volatilization from an alluvial soil under a rice (Oryza sativa L.)-wheat (Triticum aestivum L.) cropping system. Biology and Fertility of Soils, 36, 207-214.
Bao, Y., Gao, J., Hu, S., et al., 2015. The effect of the one-time use of sustained release compound fertilizer on product and the nitrogen accumulation and transport of spring maize. Inner Mongolia Agricultural Science And Technology, 43, 23-27.(In Chinese with an English absract).
Blackmer, A. M., & Sanchez, C. A. 1988. Response of corn to nitrogen‐15‐labeled anhydrous ammonia with and without nitrapyrin in Iowa. Agronomy Journal, 80, 95-102.
Blesh, J., & Drinkwater, L. E., 2014. Retention of 15N‐labeled fertilizer in an Illinois prairie soil with winter rye. Soil Science Society of America Journal, 78, 496-508.
Brennan, J., Hackett, R., McCabe, T., Grant, J., Fortune, R. A., & Forristal, P. D., 2014. The effect of tillage system and residue management on grain yield and nitrogen use efficiency in winter wheat in a cool Atlantic climate. European Journal of Agronomy, 54, 61-69. doi:10.1016/j.eja.2013.11.009
Cai, H., Mi, G., Zhang, X. et al., 2012. Effect of different fertilizing methods on nitrogen balance in the black soil for continuous maize production in Northeast China. Plant Nutrition and Fertilizer Science, 18, 89-97. (in Chinese with an English abstract)
Cao, N., Chen Z., Yan, F. et al., 2012. Effect of control release urea on spring maize yield, N use efficiency and soil nitrogen. Journal of Jilin Agricultural University, 34, 86-89. (in Chinese with an English abstract)
Cao, Y., Sun, H., Zhang, J., Chen, G., Zhu, H., Zhou, S., & Xiao, H., 2018. Effects of wheat straw addition on dynamics and fate of nitrogen applied to paddy soils. Soil and Tillage Research, 178, 92-98. doi:10.1016/j.still.2017.12.023
Carter, M. R., and D. A. Rennie. 1985. Spring wheat growth and nitrogen-15 studies under zero and shallow tillage on the Canadian prairie. Soil and Tillage Research 5:273–288.
Chai, H., Peng, J., Liu, Q., Rong, X., Zhou, X., Zhou, H., 2011. Effects of Different Nutrient Management Models on Yield and Nitrogen Use Efficiency of Early Rice. Chinese Agricultural Science Bulletin 27, 114-120.(In Chinese with an English absract).
Chen K., Zhao X., Wang C. et al., 2009. Nitrogen and phosphorus loss by surface runoff in different fertilization levels in Chengdu Plain. Southwest China Journal of Agricultural sciences, 22, 685-689 (In Chinese with an English absract).
Chen, K., Liu, G., Zhang, Y., Liu, Y., Li, C., Yang, G., Tang, W., Xiao, X., 2014. Effects of different fertilization modes on dry matter, yield, and contents of nitrogen, phosphorus, potassium in rice. Acta Agriculturae Jiangxi 26, 1-5.
Chen, L., 2010. Effects of N management on photosynthetic character and fertilizer-N use efficiency of rice in cold area of China. The Ph.D dissertation, Northeast Agricultural Universtiy. (in Chinese with an English abstract)
Chen, S., Chen, S., Sun, H., Zhang, X., Pei, D., 2006. Effect of different tillages on soil evaporation and water use efficiency of winter wheat in the field. Chinese Journal of Soil Science 37, 817-820.(In Chinese with an English absract).
Chen, X., Wu, L., Han, K., Li, J., Ying, J., 2010. Effects of different mixture rates of coated urea and prilled urea on rice grain yield and nitrogen use efficiency. Journal of Plant Nutrition and Fertilizer 16, 918-923.(In Chinese with an English absract).
Chen, X., Wu, L., Li, J. et al., 2010. Effects of new controlled-release coated urea on rice grain yield and nitrogen use efficiency. Acta Agriculture Zhejiangensis, 22 829-833.(In Chinese with an English absract).
Chen, X., Wu, L., Li, J., Ying, J., 2010. Effects of new controlled release fertilizers on rice yield and nitrogen use efficiency. Chinese Journal of Soil Science 41, 133-137.(In Chinese with an English absract).
Chen, X., Zhang, F., Römheld, V., Horlacher, D., Schulz, R., Böning-Zilkens, M., . . . Claupein, W., 2006. Synchronizing N Supply from Soil and Fertilizer and N Demand of Winter Wheat by an Improved Nmin Method. Nutrient Cycling in Agroecosystems, 74, 91-98. doi:10.1007/s10705-005-1701-9
Chen, X., Zhao, H., Liu, J., & Mao, A., 2020. Winter wheat nitrogen utilization under different mulching practices on the Loess Plateau. Agronomy Journal, 112, 1391-1405. doi:10.1002/agj2.20105
Christianson, C. B., A. Bationo, J. Henao, and P. L. G. Vlek. 1990. Fate and efficiency of nitrogen fertilizers applied to pearl millet in Niger. Plant and Soil 125:221–232.
Corbeels, M., G. Hofman, and O. Van Cleemput. 1999. Fate of fertiliser N applied to winter wheat growing on a Vertisol in a Mediterranean environment. Nutrient Cycling in Agroecosystems 53:249–258.
Cui, Z., Zhang, F., Chen, X., Dou, Z., & Li, J., 2010. In-season nitrogen management strategy for winter wheat: Maximizing yields, minimizing environmental impact in an over-fertilization context. Field Crops Research, 116, 140-146. doi:10.1016/j.fcr.2009.12.004
Cui, Z., Zhang, F., Chen, X., Li, F., & Tong, Y., 2011. Using In-Season Nitrogen Management and Wheat Cultivars to Improve Nitrogen Use Efficiency. Soil Science Society of America Journal, 75, 976-983. doi:10.2136/sssaj2010.0117
Cui, Z., Zhang, F., Chen, X., Miao, Y., Li, J., Shi, L., . . . Bao, D., 2008. On-farm evaluation of an in-season nitrogen management strategy based on soil Nmin test. Field Crops Research, 105, 48-55. doi:10.1016/j.fcr.2007.07.008
Dang, J., Yang, F., Qu, H. et al., 2008. Effects of combined coated controlled-released fertilizer on winter wheat growth and soil available nutrient. Chinese Journal of Eco-Agriculture, 16, 1365-1370. (in Chinese with an English abstract)
De Antoni Migliorati, M., Bell, M. J., Grace, P. R., Rowlings, D. W., Scheer, C., & Strazzabosco, A., 2014. Assessing agronomic and environmental implications of different N fertilisation strategies in subtropical grain cropping systems on Oxisols. Nutrient Cycling in Agroecosystems, 100, 369-382. doi:10.1007/s10705-014-9655-4
Delgado, J.A., Mosier, A.R., 1996. Mitigation Alternatives to Decrease Nitrous Oxides Emissions and Urea-Nitrogen Loss and Their Effect on Methane Flux. Journal of Environmental Quality 25, 1105-1111.
Deng, M., 2005. Optimization method for nitrogen fertilizer application and ammonia volatilization losing in paddy field. The master dissertation, Southwest Agricultural Universtiy. (in Chinese with an English abstract)
Díez, J. A., Hernaiz, P., Muñoz, M. J., De la Torre, A., & Vallejo, A., 2004. Impact of pig slurry on soil properties, water salinization, nitrate leaching and crop yield in a four‐year experiment in Central Spain. Soil Use and Management, 20, 444-450.
Diez, J.A., Roman, R., Caballero, R., Caballero, A., 1997. Nitrate leaching from soils under a maize-wheat-maize sequence, two irrigation schedules and three types of fertilisers. Agriculture Ecosystems & Environment 65, 189-199.
Diez, J.A., Tarquis, A., Cartagena, M.C., Vallejo, A., 2006. Optimisation of N application for a maize crop grown in a shallow, irrigated soil. Spanish Journal of Agricultural Research 4, 373-380.
Diez-Lopez, J.A., Hernaiz-Algarra, P., Arauzo-Sanchez, M., Carrasco-Martin, I., 2008. Effect of a nitrification inhibitor (DMPP) on nitrate leaching and maize yield during two growing seasons. Spanish Journal of Agricultural Research 6, 294-303.
Dillon, K. A., Walker, T. W., Harrell, D. L., Krutz, L. J., Varco, J. J., Koger, C. H., & Cox, M. S., 2012. Nitrogen Sources and Timing Effects on Nitrogen Loss and Uptake in Delayed Flood Rice. Agronomy Journal, 104, 466-472. doi:10.2134/agronj2011.0336
Ding Y., 2015. Characteristics of N leaching and apparent N budget in cultivated lands under a winter wheat-summer maize rotation system in Guanzhong plain. The Master Dissertation, Northwest Agriculture and Forestry University (In Chinese with an English absract).
Ding, W. X., Chen, Z. M., Yu, H. Y., Luo, J. F., Yoo, G. Y., Xiang, J., . . . Yuan, J. J., 2015. Nitrous oxide emission and nitrogen use efficiency in response to nitrophosphate, N-(n-butyl) thiophosphoric triamide and dicyandiamide of a wheat cultivated soil under sub-humid monsoon conditions. Biogeosciences, 12, 803-815. doi:10.5194/bg-12-803-2015
Ding, Z., 2010. Research on yield and nitrogen fertilizer use efficiency of double rice under different nutrient management models. Hunan Agricultural University, p. 53.(In Chinese with an English absract).
Diwakar, J. K., Mukesh, K., Prasad, K. M., Prem, N., Pawan, K., & Harinarayan, B., 2014. Effect of FYM, vermicompost and time of nitrogen application on growth, yield and nutrient uptake of basmati rice. Annals of Agri Bio Research, 19, 697-702.
Dong, Z., Wu, L., Chai, J., Zhu, Y., Chen, Y., & Zhu, Y., 2015. Effects of Nitrogen Application Rates on Rice Grain Yield, Nitrogen-Use Efficiency, and Water Quality in Paddy Field. Communications in Soil Science and Plant Analysis, 46, 1579-1594. doi:10.1080/00103624.2015.1045595
Du A, G., Ju, X. T., Zhang, F. S., Chen, L. & Xie, L. S., 2003. Transformations of new fertilizer Entec26 in soil and it’s effect on maize yield. J. Agric. Sci. Technol. 47-51.(In Chinese with an English absract).
Du, J., Sun, K., Lei, L., He, A., Zhang, Y., Sun, K., 2016. Effects of combined application of controlled release urea and common urea on activities of key enzymes related with nitrogen metabolism, yield and quality of rice. Journal of Henan Agricultural Sciences 45, 67-72.(In Chinese with an English absract).
Du, J., Sun, K., Zhang, Y., He, A., Sun, K., 2016. Effects of controlled release urea on rice yield, nitrogen use efficiency and soil nitrate nitrogen content. Chinese Agricultural Science Bulletin 32, 1-5.(In Chinese with an English absract).
Duan, Y., Xu, M., Gao, S., Yang, X., Huang, S., Liu, H., & Wang, B., 2014. Nitrogen use efficiency in a wheat–corn cropping system from 15 years of manure and fertilizer applications. Field Crops Research, 157, 47-56.
Fan, X., Li, F., Liu, F., & Kumar, D., 2004. Fertilization with a New Type of Coated Urea: Evaluation for Nitrogen Efficiency and Yield in Winter Wheat. Journal of Plant Nutrition, 27(5, 853-865. doi:10.1081/pln-120030675
Fang, Y., Wang, X., Pang, L. et al., 2015. Effects of nitrogen nitrification inhibitor on nitrogen use efficiency of spring maize, soil pH and inorganic. Chinese Soils and Fertilizer, 6, 18-22. (in Chinese with an English abstract)
Farzadfar, S., Knight, J. D., & Congreves, K. A., 2021. Rye cover crop improves vegetable crop nitrogen use efficiency and yield in a short season growing region. Canadian Journal of Plant Science, 101(6, 1014-1028.
Feng, Z., Ji, J., Hou, H., Wang, P., Liu, Y., Liu, G., Liu, X., 2016. Effects of controlled－release fertilizers coated by silic-based material on yield components, nitrogen absorption and nitrogen use efficiency of rice. Acta Agriculturae Jiangxi 28, 31-35.(In Chinese with an English absract).
Fillery, I., De Datta, S., Craswell, E.J.F.r., 1986. Effect of phenyl phosphorodiamidate on the fate of urea applied to wetland rice fields. Nutrient Cycling in Agroecosystems 9, 251-263.
Fillery, I.R.P., De Datta, S.K., 1986. Ammonia Volatilization from Nitrogen Sources Applied to Rice Fields: I. Methodology, Ammonia Fluxes, and Nitrogen-15 Loss. Soil Science Society of America Journal 50, 80-86.
Fredrickson, J. K., F. E. Koehler, and H. H. Cheng. 1982. Availability of nitrogen-15 labeled nitrogen in fertilizer and in wheat straw to wheat (Triticum aestivum) in tilled and no-till soil. Soil Science Society of America Journal 46:1218–1222.
Fu, Y., Dou, P., Guo, P., Yuan, J., Kong, F., 2015. Effect of urea types and fertilization methods on yield and nitrogen utilization in spring maize in the hilly area of Sichuan. Journal of Arid Land Resources and Environment. 29, 115-119. (In Chinese with an English absract).
Fu, Y., Wang, C., Li, B., Yin, B., Zhang, J., 2016. Effects of combined application of controlled-release nitrogen fertilizer and urea on rice (Oryza sativa L.) yield and nitrogen use efficiency. Soils 48, 648-652.(In Chinese with an English absract).
Gabriel, J. L., & Quemada, M., 2011. Replacing bare fallow with cover crops in a maize cropping system: yield, N uptake and fertiliser fate. European journal of agronomy, 34, 133-143.
Gabriel, J. L., Alonso-Ayuso, M., García-González, I., Hontoria, C., & Quemada, M., 2016. Nitrogen use efficiency and fertiliser fate in a long-term experiment with winter cover crops. European Journal of Agronomy, 79, 14-22.
Gagnon, B., Ziadi, N., & Grant, C., 2012. Urea fertilizer forms affect grain corn yield and nitrogen use efficiency. Canadian Journal of Soil Science, 92(2, 341-351.
Gao, M., Tian, Z., Cai, H., Gao, F., Liu, X., Wang, R., 2012. Effect of applying release-controlled nitrogen fertilizers on rice. Journal of Jilin Agricultural Sciences 37, 38-40.(In Chinese with an English absract).
Gao, Y., 2005. Efficiency of using sealed nitrogenous fertilizer on paddy fields. Nanjing Agriculture University, p. 75.(In Chinese with an English absract).
Gao, Y., Li, Y., Zhang, J., Liu, W., Dang, Z., Cao, W., & Qiang, Q., 2009. Effects of mulch, N fertilizer, and plant density on wheat yield, wheat nitrogen uptake, and residual soil nitrate in a dryland area of China. Nutrient Cycling in Agroecosystems, 85(2, 109-121. doi:10.1007/s10705-009-9252-0
Gao, Y., Wu, Q., Jin, B. et al., 2007. Influence of coated controlled release urea on nitrogen of rice yield and its increasing yield effects. Journal of Jinling Institution of Technology, 23, 58-64. (in Chinese with an English abstract)
Ge, J., 2013. The study of high product and high efficiency of nitrogen fertilizer application model of winter wheat in high-and-middle yielding fields of Daiyue district. The master dissertation, Shandong Agricultural Universtiy. (in Chinese with an English abstract)
Ghuman B., Sur H., 2001. Tillage and residue management effects on soil properties and yields of rainfed maize and wheat in a subhumid subtropical climate. Soil & Tillage Research, 58, 1-10.
Glendining, M. J., P. R. Poulton, D. S. Powlson, and D. S. Jenkinson. 1997. Fate of 15N-labelled fertilizer applied to spring barley grown on soils of contrasting nutrient status. Plant and Soil 195:83–98.
Govaerts, B., Sayre, K. D., Ceballos-Ramirez, J. M., Luna-Guido, M. L., Limon-Ortega, A., Deckers, J., & Dendooven, L., 2006. Conventionally Tilled and Permanent Raised Beds with Different Crop Residue Management: Effects on Soil C and N Dynamics. Plant and Soil, 280(1-2, 143-155. doi:10.1007/s11104-005-2854-7
Grageda-Cabrera, O. A., Vera-Núñez, J. A., Aguilar-Acuña, J. L., Macías-Rodríguez, L., Aguado-Santacruz, G. A., & Peña-Cabriales, J. J., 2011. Fertilizer dynamics in different tillage and crop rotation systems in a Vertisol in Central Mexico. Nutrient Cycling in Agroecosystems, 89, 125-134.
Gu, H., Wang, L., Tan, Q. et al., 2012. Effect of additive NAM on reduction of nitrogen fertilizer application in rice yield. Chinese Journal of Soil Science, 43, 439-443. (in Chinese with an English abstract).
Gu, L., Liu, T., Wang, J., Liu, P., Dong, S., Zhao, B., ... & Li, J., 2016. Lysimeter study of nitrogen losses and nitrogen use efficiency of Northern Chinese wheat. Field Crops Research, 188, 82-95.
Guan G., 2012. Effects of fertilizer application modes on yield and nutrient uptake of rice and wheat and soil biological properties. Huazhong Agricultural University.(in Chinese with English abstract).
Guan, J., 2009. Effects of long-term located fertilization on characteristics of growth and psychology, grain yield and grain quality. Anhui Agriculture University, p. 77. (In Chinese with an English absract).
Guardia, G., Vallejo, A., Cardenas, L. M., Dixon, E. R., & García-Marco, S., 2018. Fate of 15 N-labelled ammonium nitrate with or without the new nitrification inhibitor DMPSA in an irrigated maize crop. Soil Biology and Biochemistry, 116, 193-202. doi:10.1016/j.soilbio.2017.10.013
Guo, C., Li, P., Lu, J., Ren, T., Cong, R., & Li, X., 2016. Application of Controlled-Release Urea in Rice: Reducing Environmental Risk While Increasing Grain Yield and Improving Nitrogen Use Efficiency. Communications in Soil Science and Plant Analysis, 47, 1176-1183. doi:10.1080/00103624.2016.1166235
Guo, C., Xu, Z., Li, X., Ren, T., Wu, L., Zou, J., Li, B., Lu, J., 2014. Effects of different nitrogen fertilization treatments on yield, nitrogen uptake and use efficiency of rice. Soils 46, 618-622.
Guo, J., 2015. Effect of fertilizer application models on high efficient use of nitrogen and greenhouse gases emission in spring maize in Northeast China. The master disstation, Chinese Academy of Agricultural Sciences. (in Chinese with an English abstract)
Guo, L., Ning, T., Nie, L., Li, Z., & Lal, R., 2016. Interaction of deep placed controlled-release urea and water retention agent on nitrogen and water use and maize yield. European Journal of Agronomy, 75, 118-129.
Guo, P., Huang, K., Li, X., Zhu, C., 2017.Effects of combined application of controlled-released urea and urea on dry matter accumulation and yield of maize. Journal of Soil and Water Conservation 31, 191-196. (In Chinese with an English absract).
Guo, P., Zhu, C., Zha, L., 2016. Effects of the combined application of slow-release urea and urea on activities of key enzymes related to nitrogen metabolism and nitrogen utilization of maize. Chinese Soil and Fertilizer 6, 99-105. (In Chinese with an English absract).
Halvorson, A. D., Del Grosso, S. J., & Francesco, A., 2010. Nitrogen source effects on nitrous oxide emissions from irrigated no-till corn. J Environ Qual, 39(5, 1554-1562. doi:10.2134/jeq2010.0041
Hamid, A., and M. Ahmad. 1994. Effects of 15N-labelled ammonium nitrate and urea on soil nitrogen during growth of wheat (Triticum aestivum L.) under field conditions. Biology and Fertility of Soils 17:232–236.
Hamid, A., and M. Ahmad. 1995. Interaction of 15N-labelled ammonium nitrate, urea and ammonium sulphate with soil N during growth of wheat (Triticum aestivum L.) under field conditions. Biology and Fertility of Soils 20:185–189.
Han, B., Jia, L., Liu, X. et al., 2010. Study on the application effects of controlled-release urea in wheat-maize in production area of Hebei Province. Journal of Henei Agricultural Sciences. 14, 56-57. (in Chinese with an English abstract)
Han, B., Jia, L., Xiao, Y., et al., 2011. Effects of urease inhibitor on summer maize yield and N use efficiency. Journal of Maize Sciences, 19, 116-120. (in Chinese with an English abstract)
Hao, B., Jiang, L., Fang, B., Zhang, Y., Zhang, H., Li, C., et al., 2011. Effect of different nitrogen supply on the temporal and spatial distribution and remobilization of canopy nitrogen in winter wheat under limited irrigation condition. Acta Ecologica Sinica 31, 4945-4951. (In Chinese with an English absract).
Harris, R., Armstrong, R., Wallace, A., 2015. Recovery of 15N urea fertiliser applied to wheat under different management strategies, in the High Rainfall Zone of south western Victoria. Proceedings of the 17th ASA Conference. agronomy2015, Hobart, pp. 20-24.
Hartmann, T. E., Yue, S., Schulz, R., He, X., Chen, X., Zhang, F., & Müller, T., 2015. Yield and N use efficiency of a maize–wheat cropping system as affected by different fertilizer management strategies in a farmer's field of the North China Plain. Field Crops Research, 174, 30-39. doi:10.1016/j.fcr.2015.01.006
He, P., Li, S., Jin, J., Wang, H., Li, C., Wang, Y., & Cui, R., 2009. Performance of an Optimized Nutrient Management System for Double‐Cropped Wheat‐Maize Rotations in North‐Central China. Agronomy Journal, 101(6, 1489-1496. doi:10.2134/agronj2009.0099
He, X., 2017. Effects of agricultural measures on crop yield, nutrient absorption and loss. Hunan Agricultural University. (In Chinese with an English absract).
Hofmeier, M., Roelcke, M., Han, Y., Lan, T., Bergmann, H., Böhm, D., . . . Nieder, R., 2015. Nitrogen management in a rice–wheat system in the Taihu Region: Recommendations based on field experiments and surveys. Agriculture, Ecosystems & Environment, 209, 60-73. doi:10.1016/j.agee.2015.03.032
Hou, X., K., Hua, J., F., Liang, W., J., Yang, D., F., 2006. Effect of Combined Application of Urease and Nitrification Inhibitors on Yield and Quality of Wheat. Agricultural Journal 1, 109-112.
Hu, C., Luo, G., Ceng, J., Pan, X., 2011. Influence of different types of slow-release nitrogen fertilizer on rice yield and nitrogen fertilizer use efficiency. Chinese Agricultural Science Bulletin 27, 174-177.
Hu, H., 2012. Coupling effects of controlled release urea and subsoiling on nitrogen and water utilization, biomass yield and quality of maize. Shandong Agricultural University.
Hu, H., Ning, T., Li, Z., Han, H., Zhang, Z., Qin, S., & Zheng, Y., 2013. Coupling effects of urea types and subsoiling on nitrogen–water use and yield of different varieties of maize in northern China. Field Crops Research, 142, 85-94. doi:10.1016/j.fcr.2012.12.001
Hu, Y., Zhu, D., Xing, Z. et al., 2015. Modifying nitrogen fertilization ratio to increase the yield and nitrogen uptake of super japonica rice. Journal of Plant Nutrition and Fertilizer, 21, 12-22. (in Chinese with an English abstract)
Huang J, Gu MH, Xu SH, Yang WF, Jiang LG, 2012. Effects of no- tillage and rice-seedling casting with rice straw returning on content of nitrogen, phosphorus and potassium of soil profiles. (In Chinese with an English absract).
Huang Q., 2007. Effects of straw residue returned and nitrogen application rate on yield formation of rice. The Master Dissertation, Yangzhou University (In Chinese with an English absract).
Huang, H., Cao, J., Chang, Z., Cao, Y., 2013. Effects of digested pig slurry application on yields, nitrogen and phosphorous uptakes by rice and wheat. Soils 45, 412-418.
Huang, L., Huang, S., Liu, S., Zhou, W., 2010. Spatial variability of soil nutrients and crop response to balanced fertilization in a rice production area under the collective contract system. Acta Agriculturae Boreali-Sinica 25, 205-211. (In Chinese with an English absract).
Huang, M., Liang, T., Ou-Yang, Z., Wang, L., Zhang, C., & Zhou, C., 2011. Leaching losses of nitrate nitrogen and dissolved organic nitrogen from a yearly two crops system, wheat-maize, under monsoon situations. Nutrient Cycling in Agroecosystems, 91, 77-89. doi:10.1007/s10705-011-9447-z
Huang, T., 2010. Studies on effects of organic fertilizer on yield and quality and nutrients runoff loss of upland crops.Hunan Agricultural University. (In Chinese with an English absract).
Iqbal, M. M., Akhter, J., Mohammad, W., Shah, S. M., Nawaz, H., & Mahmood, K., 2005. Effect of tillage and fertilizer levels on wheat yield, nitrogen uptake and their correlation with carbon isotope discrimination under rainfed conditions in north-west Pakistan. Soil and Tillage Research, 80, 47-57. doi:10.1016/j.still.2004.02.016
Janzen, H. H., and C. W. Lindwall. 1989. Optimum application parameters for point injection of nitrogen in winter wheat. Soil Science Society of America Journal 53:1878–1883.
Ji, D., Wang, D., Zhao, J. et al., 2015. Effects of different nitrogen forms on spring maize yield, N use efficiency and soil nitrate nitrogen. Journal od Maize Sciences, 23, 111-116. (in Chinese with an English abstract)
Ji, J., Li, Y., Liu, S., 2015. Effects of different mixing rates of controlled-release urea and common urea on grain yield and nitrogen use efficiency of spring maize. Chinese Journal of Soil Science 46, 669-675. (In Chinese with an English absract).
JI, J., LI, Y., Liu, S., Tong, Y., 2016. Effect of controlled-release urea on grain yield, profits and nitrogen use efficiency of spring maize. Heilongjiang Agricultural Sciences. 5, 30-33. (In Chinese with an English absract).
Ji, J., Li, Y., Liu, S., Tong, Y., 2017. Effects of controlled-release urea on grain yield of spring maize, nitrogen use efficiency and nitrogen balance. Journal of Agricultural Resources and Environment 34, 153-160. (In Chinese with an English absract).
Ji, X., 2007. Studies on regulation of nutrient loss in typical paddy soils and simulation of watershed in Dongting Lake Area. The Doctor Dissertation, Hunan Agricultural University (in Chinese with an English abstract).
Jin, H., Bai, X., Xie, Y. et al., 2014. Summer maize yield and nitrogen use efficiency at two nitrogen topdressing ways in sandy loam fluvo-aquic soil region. Henan Science, 11, 2240-2243. (in Chinese with an English abstract)
Jokela, W. E., & Randall, G. W. 1997. Fate of fertilizer nitrogen as affected by time and rate of application on corn. Soil Science Society of America Journal, 61, 1695-1703.
Jones, A. J., E. O. Skogley, V. W. Meints, and J. M. Martin. 1981. Nitrogen uptake by spring wheat (Triticum aestivum) soil distribution and recovery of nitrogen fertilizer from alternate crop fallow and re-crop field management systems. Agronomy Journal 73:967–970.
Juma, N. G., and E. A. Paul. 1983. Effect of a nitrification inhibitor on nitrogen immobilization and release of nitrogen-15 from nonexchangeable ammonium and microbial biomass. Canadian Journal of Soil Science 63:167–176.
Karwat, H., Moreta, D., Arango, J., Núñez, J., Rao, I., Rincón, Á., . . . Cadisch, G., 2017. Residual effect of BNI by Brachiaria humidicola pasture on nitrogen recovery and grain yield of subsequent maize. Plant and Soil, 420, 389-406. doi:10.1007/s11104-017-3381-z
Katyal, J. C., B. Singh, P. L. G. Vlek, and R. J. Buresh. 1987. Efficient nitrogen use as affected by urea application and irrigation sequence. Soil Science Society of America Journal 51, 366–370.
Keerthisinghe, D.G., Freney, J.R., Mosier, A.R.J.B., Soils, F.o., 1993. Effect of wax-coated calcium carbide and nitrapyrin on nitrogen loss and methane emission from dry-seeded flooded rice. Biology and Fertility of Soils 16, 71-75.
Keerthisinghe, D.G., Xin-Jian, L., Qi-xiang, L., Mosier, A.R.J.F.r., 1996. Effect of encapsulated calcium carbide and urea application methods on denitrification and N loss from flooded rice. Nutrient Cycling in Agroecosystems 45, 31-36.
Kismányoky, T., & Tóth, Z., 2010. Effect of mineral and organic fertilization on soil fertility as well as on the biomass production and N utilization of winter wheat (Triticum aestivumL.) in a long-term cereal crop rotation experiment (IOSDV). Archives of Agronomy and Soil Science, 56, 473-479. doi:10.1080/03650340903296819
Kitonyo, O. M., Sadras, V. O., Zhou, Y., & Denton, M. D., 2018. Nitrogen fertilization modifies maize yield response to tillage and stubble in a sub-humid tropical environment. Field Crops Research, 223, 113-124. doi:10.1016/j.fcr.2018.03.024
Kitur, B. K., Smith, M. S., Blevins, R. L., & Frye, W. W. (1984. Fate of 15N‐Depleted Ammonium Nitrate Applied to No–Tillage and Conventional Tillage Corn 1. Agronomy Journal, 76, 240-242.
Knight, C. W., and S. D. Sparrow. 1993. Urea nitrogen budget for a subarctic agricultural soil. Soil Science Society of America Journal 57, 1138–1144.
Lam S., Chen D., Norton R. et al., 2013. Crop residue incorporation negates the positive effect of elevated atmospheric carbon dioxide concentration on wheat productivity and fertilizer nitrogen recovery. Plant Soil, 366, 551-561.
Lang, X., 2008. Effect of different organic-inorganic mixed fertilizers on soil nitrogen supply and yield of maize and wheat. Nanjing Agricultural University. (In Chinese with an English absract).
Legg, J. O., G. Stanford, and O. L. Bennett. 1979. Utilization of labeled-N fertilizer by silage corn under conventional and no-till culture. Agronomy Journal 71:1009–1015.
Lehrsch, G. A., Sojka, R. E., Westermann, D. T., 2000: Nitrogen placement, row spacing, and furrow irrigation water positioning effects on corn yield. Agron. J. 92, 1266–1275.
Li, D., 2005. Study on effect of deep-layer application of fertilizer at the whole growing period on yield and quality of rice. Chinese Journal of Soil Science, 10, 36-40. (in Chinese with an English abstract)
Li, D., Xu, M., Qin, D., Shen, H., Sun, N., Hosen, Y., & He, X., 2015. Polyolefin-coated Urea Improves Nitrogen Use Efficiency and Net Profitability of Rice-rice Cropping Systems. International Journal of Agriculture and Biology, 17(06, 1083-1090. doi:10.17957/ijab/15.0036
Li, E., Qiu, Y., Peng, P. et al., 2011. Effects of reduction and control nitrogen and phosphorous on maize yield and surface runoff in red soil slopes of dongting Lake. Journal of Soil and Water Conservation, 25, 32-35. (in Chinese with an English abstract)
Li, F. 2009. The effect of long-term fertilization on wheat yiled and the ecological environment in the dry-land of loess plateau. Northwest A & F University. (In Chinese with an English absract).
Li, F., 2014. Influence of slow -release nitrogen fertilizers on lowland rice yield and nitrogen use efficiency. Chinese Journal of Soil Science 35, 311-315. (In Chinese with an English absract).
Li, F., Guo, L., Yan, G., Li, Y., 2011. Effect of applying slow releasing fertilizer to late rice. Hunan Agricultural Sciences, 77-78. (In Chinese with an English absract).
Li, F., Pan, X., Chen, W., 2005. Effects of controlled release fertilizer on yield and nitrogen use efficiency. Plant Nutrition and Fertilizer Science, 11, 494-500. (in Chinese with an English abstract)
Li, G.-H., Zhao, L.-P., Zhang, S.-X., Hosen, Y., & Yagi, K., 2011. Recovery and Leaching of 15N-Labeled Coated Urea in a Lysimeter System in the North China Plain. Pedosphere, 21, 763-772. doi:10.1016/s1002-0160(1160180-x
Li, J., 2014. Response of soil N transformation and nitrous oxide emission to nitrapytin and NBPT on drip irrigated calcareous soil. The master dissertation, Shihezi University. (in Chinese with an English abstract)
Li, J., Lu, J., Li, X., Ren, T., Cong, R., Yang, W., Lu, M., Liu, K., 2014. Effect of wheat straw returning with different organic matter-decomposing inoculants (OMIs) on the yield of rice, the decomposition of straw and soil nutrients. Chinese Agricultural Science Bulletin 29, 270-276. (In Chinese with an English absract).
Li, J., Xu, M., Qin, D., Li, D., Bao, C., Ba, M., 2005. Effects of chemical fertilizers application combined with manure on ammonia volatilization and rice yield in red paddy soil. Plant Nutrition and Fertilizer Science, 11, 51-56 (in Chinese with an English abstract).
Li, K., T. Shiraiwa, T. Inamura, K. Saitoh, and T. Horie. 2001. Recovery of 15N-labeled ammonium by barley and maize grown on the soils with long-term application of chemical and organic fertilizers. Plant Production Science 4:29–35.
Li, L. 2011. Manure nitrogen availability and its substitution ratio for chemical fertilizer nitrogen. Master thesis, Chinese Academy of Agricultural Sciences, Beijing. (In Chinese with an English absract).
Li, M., Li, G., Ye, S., Liu, F., Yuan, M., Guo, X., 2012. Effect of super-rice yield, apparent n recovery rates and soil nutrients change by long-term applying controlled-release nitrogen. Chinese Agricultural Science Bulletin 28, 130-134. (In Chinese with an English absract).
Li, M., Ye, S., Liu, F. et al., 2014. Effects of stabilized nitrogen fertilizer on grain yield and nitrogen use efficiency of summer maize. Journal of Agricultural Resources and Environment, 31, 323-327. (in Chinese with an English abstract)
Li, Q., Yang, A., Wang, Z., Roelcke, M., Chen, X., Zhang, F., . . . Liu, X., 2015. Effect of a new urease inhibitor on ammonia volatilization and nitrogen utilization in wheat in north and northwest China. Field Crops Research, 175, 96-105. doi:10.1016/j.fcr.2015.02.005
Li, S., 2011. Nitrogen dynamics in paddy field after irrigation of biogas slurry and its impact on the environment. Zhejiang University. (In Chinese with an English absract).
Li, W., Li X., Tang, S., Li, H., 2011. Effect of controlled-release urea combined with common urea on the grain yields of summer maize and distribution of soil ammonium and nitrite content, Journal of Soil and Water Conservation 25, 68-71, 75, 91. (In Chinese with an English absract).
Li, W., Qiao Y., Chen H. et al., 2015. Effects of combined maize straw and N application on soil nitrogen surplus amount and yield of winter wheat. Journal of Plant Nutrition and Fertilizer, 21, 561-570 (In Chinese with an English absract).
Li, X., 2010. Effects of organic fertilizers on yield and quality of rice grains and nutrient leaching loss from paddy. Hunan Agriculture University, p. 66. (In Chinese with an English absract).
Li, Y., 2016. Study on agronomic and environmental effects of combined application of different organic manures with chemical fertilizer. Chinese academy of agricultural sciences. (In Chinese with an English absract).
Li, Y., Jia, K., Wang, J. et al., 2015. Ammonia volatilization characteristics of different kinds of high-nitrogen compound fertilizers and their effects on nitrogen balance. Journal of Plant Nutrition and Fertilizer, 21, 615-623. (in Chinese with an English abstract)
Li, Y., Li, X., Lu, J., Xu, W., Yang, Y., Lu, J., 2014. Effects of controlled-release urea on yield, nutrient uptaking and nitrogen use efficiency of rice. Journal of Huazhong Agricultural University 33, 46-51. (In Chinese with an English absract).
Li, Y., Liu, H., & Huang, G., 2016. The Effect of Nitrogen Rates on Yields and Nitrogen Use Efficiencies during Four Years of Wheat–Maize Rotation Cropping Seasons. Agronomy Journal, 108, 2076-2088. doi:10.2134/agronj2015.0610
Li, Z., Liu, Z., Yu, C., Yuan, F., Zhang, C., 2015. Study on nutrient uptake characteristics of ｒice variety tianfengyou 101. Acta Agriculturae Jiangxi 27, 12-15. (In Chinese with an English absract).
Li, Z., Wang, P., Marion, B., W., C., 2003. Effects of the optimized fertilization and traditional fertilization on growth, development and yield of summer maize. Maize Science 11, 90-93, 97. (In Chinese with an English absract).
Lian Z., 2016. Effects of green manure and straw incorporation on rice yield, nutrient uptake and soil fertility. The Master Dissertation, Huazhong Agricultural University (In Chinese with an English absract).
Liang, B., 2012. Effect of long-term combined application of manure and inorganic fertilizations on soil nitrogen availability and its mechanism. The Doctor Dissertation, Northwest A&F University (in Chinese with an English abstract).
Liang, B., Yang, X., Murphy, D. V., He, X., & Zhou, J., 2013. Fate of 15N-labeled fertilizer in soils under dryland agriculture after 19 years of different fertilizations. Biology and fertility of soils, 49, 977-986.
Liang, X. Q., Li, H., Wang, S. X., Ye, Y. S., Ji, Y. J., Tian, G. M., ... & Linquist, B. A., 2013. Nitrogen management to reduce yield-scaled global warming potential in rice. Field Crops Research, 146, 66-74.
Lin, C., Wang, F., Li, Q., He, C., Li, Y., Lin, X., 2011. Effect of organic compound fertilizer of monosodium glutamate on yield, quality and nutrient use efficiency of rice. Chinese Journal of Soil Science 42, 1428-1433. (In Chinese with an English absract).
Lin, J., Song, Y., & Li, B., 2014. Mechanical no-tillage sowing technology in ridge area of Northeast China. Transactions of the Chinese Society of Agricultural Engineering, 30, 50-57.
Liu, A., Liao, Z., 2011. Effects of controlled-release N fertilizers on maize and cabbage growth. Journal of Anhui Agri. Sci., 39, 18567-18568. (In Chinese with an English absract).
Liu, B., 2005. Effects of different nitrogenous fertilizer synergist on nitrogen utilization rate in wheat and maize. The master dissertation, Shandong Agricultural Universtiy. (in Chinese with an English abstract)
Liu, C., Yang, S., Sui, B., Ma, L., Zhang, Y., Wang, P., Gu, S., Xu, M., Shen, Q., Guo, S., 2011. Studies on the best nutrient management of rice in Taihu Lake basin. Journal of Nanjing Agriculture University 34, 71-76. (In Chinese with an English absract).
Liu, D., 2013. Effects of fertilization on greenhouse gas emission under winter wheat- summer maize rotation. Shandong Agricultural University. (In Chinese with an English absract).
LIU, D., XIA, X, FAN X., YANG L., ZHANG F., XIA Y., XIONG G., WU M., 2017. Effect of Long－term Application of Straw to Soil on Crop Yield and Nutrients Absorption in Rice－wheat Rotation System. Hubei Agricultural Sciences, 56, 4731-4736. (In Chinese with an English absract).
Liu, H., 2010. Influence of organic and chemical fertilizer comnbination on crop yield and purple soil fertility. Southwest University. (In Chinese with an English absract).
Liu, H., 2013. The evaluation of nitrogen management on comprehensive effect of nitrogen fertilizer in maize field. The doctor dissertation, Shenyang Agricultural University. (in Chinese with an English abstract)
Liu, H., Han, Y., Hua, L., 2013. Effect of N application on plant N uptake and change of soil nutrition and N2O emission in maize. Chinese Soil and Fertilizer 6, 17-21. (In Chinese with an English absract).
Liu, H., Hua, L., Zhang, X. et al., 2013. Effect of different N application methods on yield, N2O emission of maize. Journal of Agricultural Resources and Environment, 30, 76-80. Wang, X., 2006. (in Chinese with an English abstract)
Liu, J., 2014. Study on the efficient regulation and application techniques of nitrogen fertilizer in crop field incorporated with straw returning. The master dissertation, Hebei Agricultural University. (in Chinese with an English abstract)
Liu, J., Zhang, Y., Wang, X. et al., 2014. Effects of nitrogen regulator on wheat growth, nitrogen use efficiency and apparent nitrogen balance. Journal of Soil and Water Conservation, 28, 209-214. (in Chinese with an English abstract)
Liu, M., Song, F., Lu, Y. et al., 2015. Effects of sulfur and polyer coated controlled release urea fertilizers on spatial temporal variations of soil nitrate and nitrogen balance and nitrogen use efficiency. Jounal of Plant Nutrition and Fertilizer, 21, 541-548. (in Chinese with an English abstract)
Liu, R., Li, Y., Zhang, A., Wang, F., Zhao, T., Chen, C., Hong, Y., Yang, Z., 2012. Effects of seeding-box total fertilization on rice yield and nitrogen loss. Chinese Journal of Applied Ecology 23, 1853-1860. (In Chinese with an English absract).
Liu, R., Zhang, A., Li, Y., Wang, F., Zhao, T., Chen, C., Hong, Y., 2015. Rice yield, nitrogen use efficiency and nitrogen leaching losses as affected by long-term combined applications of manure and chemical fertilizers in Yellow River irrigated region of Ningxia, China. Journal of Agro-Environment Science, 34, 947-954 (in Chinese with an English abstract).
Liu, X., Ju, X., Chen, X., Zhang, F., Romheld, V., 2005. Nitrogen recommendations for summer maize in Northern China using the N-min test and rapid plant tests. Pedosphere 15, 246-254.
Liu, X., Ju, X., Zhang, F., Chen, X., 2003. Nitrogen recommendation for winter wheat using N-min test and rapid plant tests in North China Plain. Commun. Soil Sci. Plan. 34, 2539-2551.
Liu, Y., 2015. Effects of biological and N2O emissions under different nitrogen fertilizer management practices in wheat-maize rotation. The master dissertation, Hebei Agricultural University. (in Chinese with an English abstract)
Liu, Y., Li, Y., Peng, Z., Wang, Y., Ma, S., Guo, L., . . . Han, X., 2015. Effects of different nitrogen fertilizer management practices on wheat yields and N2O emissions from wheat fields in North China. Journal of Integrative Agriculture, 14, 1184-1191. doi:10.1016/s2095-3119(1460867-4
Liu, Z., Chen, Z., Ma, P., Meng, Y., & Zhou, J., 2017. Effects of tillage, mulching and N management on yield, water productivity, N uptake and residual soil nitrate in a long-term wheat-summer maize cropping system. Field Crops Research, 213, 154-164. doi:10.1016/j.fcr.2017.08.006
Liu, Z., Li, S., Zhou, W. et al., 2012.Effects of various nitrogen managements on grain yield，nitrogen uptake and economic benefits of spring maize in Northeast China. Soil and Fertilizer Sciences in China, 3, 59-64. (In Chinese with an English absract).
Liu, Z., Sun, L., Wu, Y., Liu, Y., 2009. Effect of coated controlled released urea in yield and nitrogen utilization efficiency of rice in cold region. North Rice 39, 10-12. (In Chinese with an English absract).
López-Bellido, R. J., & López-Bellido, L. 2001. Efficiency of nitrogen in wheat under Mediterranean conditions: effect of tillage, crop rotation and N fertilization. Field Crops Research, 711, 31-46.
Lu, D., Lu, F., Pan, J., Cui, Z., Zou, C., Chen, X., . . . Wang, Z., 2015. The effects of cultivar and nitrogen management on wheat yield and nitrogen use efficiency in the North China Plain. Field Crops Research, 171, 157-164. doi:10.1016/j.fcr.2014.10.012
Lu, Q., Wang, J., Li, J., Wang, L., Zhang, L., Halihashi·Yibati, Wang, Q., Zhang, J., Huang, Q., Shen, Q., 2014. Effect of straw returning and combined applications of organic fertilizer and inorganic fertilizer on grain yield and nitrogen utilization under rice-wheat rotation system. Journal Nanjing Agriculture University 37, 66-74. (In Chinese with an English absract).
Lu, Y., Nie, J., Liao, Y., Zhou, X., Xie, J., Tang, W., Yang, C., 2016. Effects of application reduction of controlled release nitrogen fertilizer on yield of double cropping rice and nitrogen nutrient uptake. Journal of Soil and Water Conservation 30, 155-161. (In Chinese with an English absract).
Luo S., 2015. Charcteristic of different tillage practices on nitrogen loss from run-off of Yellow Soil on sloping. The Master Dissertation, Guizhou University (In Chinese with an English absract).
Lyu, X., Yang, Y., Li, Y., Fan, X., Wan, Y., Geng, Y., & Zhang, M., 2015. Polymer‐Coated Tablet Urea Improved Rice Yield and Nitrogen Use Efficiency. Agronomy Journal, 107, 1837-1844. doi:10.2134/agronj14.0629
Ma, F., Song, F., Gao, Y. et al., 2012. Effects of sulfur- and polymer-coated controlled release urea fertilizers on wheat yield and quality and fertilizer nitrogen use efficiency. Chinese Journal of Applied Ecology, 23, 67-72. (in Chinese with an English abstract)
Ma, L., Zhang, M., Chen, J., Kon, G., Yang, Y., 2006. Effect of coated controlled release nitrogen fertilizer on yield increase of corn. Phosphate& Compound Fertilizer 21, 13-14. (In Chinese with an English absract).
Ma, Q., Zhang, F., Rengel, Z., & Shen, J., 2013. Localized application of NH4 +-N plus P at the seedling and later growth stages enhances nutrient uptake and maize yield by inducing lateral root proliferation. Plant and Soil, 372, 65-80. doi:10.1007/s11104-013-1735-8
Ma, Y., Liu, B., Zhang, S. et al., 2013. Effects of nitrogen management on NH3 volatilization and nitrogen use efficiency under no-tillage paddy field. Acta Ecologica Sinca, 33, 5556-5564. (in Chinese with an English abstract)
Maddux, L. D., Barnes, P. L., Raczkowski, C. W., & Kissel, D. E. (1991. Broadcast and subsurface‐banded urea nitrogen in urea ammonium nitrate applied to corn. Soil Science Society of America Journal, 55, 264-267.
Majumdar D, Pathak H, Kumar S, Jain MC, 2002 Nitrous oxide emission from a sandy loam Inceptisol under irrigated wheat in India as influenced by different nitrification inhibitors. Agriculture Ecosystems & Environment, 91, 283-293.
Malhi SS, Nyborg M (1988 Effect of ATC, N-Serve 24E and Thiourea nitrification inhibitors on yield and N-uptake of barley fertilized with fall-applied N. Plant and Soil, 105, 223-229.
Malhi, S. S., and M. Nyborg. 1991. Recovery of nitrogen-15 labelled urea influence of zero tillage and time and method of application. Fertilizer Research 28:263–270.
Mao, X., Liao, Z., Du, J. et al., 2002. Study on influence of controlled-release fertilizers to N loss leaching and rice yield. Journal of South China Agricultural University, 23, 3-4. (in Chinese with an English abstract)
Martins, M. R., Sant’Anna, S. A. C., Zaman, M., Santos, R. C., Monteiro, R. C., Alves, B. J. R., . . . Urquiaga, S., 2017. Strategies for the use of urease and nitrification inhibitors with urea: Impact on N2O and NH3 emissions, fertilizer-15N recovery and maize yield in a tropical soil. Agriculture, Ecosystems & Environment, 247, 54-62. doi:10.1016/j.agee.2017.06.021
Masvaya, E. N., Nyamangara, J., Descheemaeker, K., & Giller, K. E., 2017. Tillage, mulch and fertiliser impacts on soil nitrogen availability and maize production in semi-arid Zimbabwe. Soil and Tillage Research, 168, 125-132. doi:10.1016/j.still.2016.12.007
Meisinger, J. J., Bandel, V. A., Stanford, G., & Legg, J. O. (1985. Nitrogen Utilization of Corn Under Minimal Tillage and Moldboard Plow Tillage. I. Four‐Year Results Using Labeled N Fertilizer on an Atlantic Coastal Plain Soil 1. Agronomy Journal, 77, 602-611.
Melaj, M. A., H. E. Echeverria, S. C. Lopez, G. Studdert, F. Andrade, and N. O. Barbaro. 2003. Timing of nitrogen fertilization in wheat under conventional and no-tillage system. Agronomy Journal 95:1525-1531.
Meng, L., Wang, Q., Huang, Q., Yang, X., Xu, Y., Shen, Q., 2008. Effects of combined application of pig manure compost and inorganic fertilizers on yield of rice grains and nitrogen use efficiency. Journal of Ecology and Rural Environment 24, 68-71.(in Chinese with an English abstract).
Meng, L., Zhang, X., Jiang, X. et al., 2009. Effects of partial mineral nitrogen substitution by organic fertilizer nitrogen on the yields of rice grains and their proper substitution rate. Scientia Agricultural Sinica, 42, 532-542 (in Chinese with an English abstract).
Mi, W., Yang, X., Wu, L., Ma, Q., Liu, Y., & Zhang, X., 2016. Evaluation of Nitrogen Fertilizer and Cultivation Methods for Agronomic Performance of Rice. Agronomy Journal, 108(5, 1907-1916. doi:10.2134/agronj2016.01.0038
Miao, X., Xing, X., Ding, Y., Ke, J., Liu, Z., Tang, S., . . . Li, G., 2016. Yield and Nitrogen Uptake of Bowl‐Seedling Machine‐Transplanted Rice with Slow‐Release Nitrogen Fertilizer. Agronomy Journal, 108(1, 313-320. doi:10.2134/agronj2015.0101
Mohanmed, L., 2018. Integrative effects of tillage and straw incorporation on crop yield and greenhouse gas emission in a double rice cropping system. Chinese academy of agricultrtal sciences.(in Chinese with an English abstract).
Mouchová, H., Apltauer, J.J.F.r., 1983. Effects of the nitrification inhibitor N-Serve on the utilization of fall-applied urea by wheat. Nutrient Cycling in Agroecosystems 4, 165-180.
Mueller, S. M., Camberato, J. J., Messina, C., Shanahan, J., Zhang, H., & Vyn, T. J., 2017. Late‐Split Nitrogen Applications Increased Maize Plant Nitrogen Recovery but not Yield under Moderate to High Nitrogen Rates. Agronomy Journal, 109, 2689-2699. doi:10.2134/agronj2017.05.0282
Munoz, G. R., J. M. Powell, and K. A. Kelling. 2003. Nitrogen budget and soil N dynamics after multiple applications of unlabeled or 15Nitrogen-enriched dairy manure. Soil Science Society of America Journal 67:817–825.
Myers, R. J. K. 1979. Nitrogen and phosphorus nutrition of dryland grain sorghum at Katherine Northern Territory Australia 4. Nitrogen-15 studies on nitrogen carrier and method of application. Australian Journal of Experimental Agriculture and Animal Husbandry 19:481–487.
N'Dayegamiye, A., and T. S. Tran. 2001. Effects of green manures on soil organic matter and wheat yields and N nutrition. Canadian Journal of Soil Science 81:371–382.
Nelson, K. A., Paniagua, S. M., & Motavalli, P. P., 2009. Effect of polymer coated urea, irrigation, and drainage on nitrogen utilization and yield of corn in a claypan soil. Agronomy Journal, 101, 681-687.
Ni, L., Bai, Y., Yang, L., Lu, Y., Wang, L., Zhou, L., 2016. The effect of urea-formaldehyde fertilizer under different components by summer maize. Scientia Agricultura Sinica 49, 3370-3379.(in Chinese with an English abstract).
Ning, T., Shao, G., Li, Z. et al., 2012. Effects of urea types and irrigation on crop uptake, soil residual, and loss of nitrogen in maize field on the North China Plain. Plant and Soil Environment, 58, 1-8.
Noellsch, A.J., Motavalli, P.P., Nelson, K.A., Kitchen, N.R., 2009. Corn response to conventional and slow-release nitrogen fertilizers across a claypan landscape. Agron. J. 101, 607-614.
Norman, R.J., Moldenhauer, K.A.K., Wells, B.R., 1989. Effect of Application Method and Dicyandiamide on Urea-Nitrogen-15 Recovery in Rice. Soil Science Society of America Journal 53, 1269-1274.
Olson, R. V. 1987. Effects of field fertilizer practices on labeled ammonium-nitrogen: Transformations and its utilization by winter wheat. Plant and Soil 97:189–200.
Omay, A. B., C. W. Rice, L. D. Maddux, and W. B. Gordon. 1998. Corn yield and nitrogen uptake in monoculture and in rotation with soybean. Soil Science Society of America Journal 62:1596–1603.
Patra, D. D., M. S. Sachdev, and B. V. Subbiah. 1989. Residual value of nitrogen-15 labelled fertilizer applied to a maize-cowpea intercropping system. Biology and Fertility of Soils 8:183–188.
Peng, Y., Yu, P., Li, X. et al., 2013. Determination of the critical soil mineral nitrogen concentration for maximizing maize grain yield. Plant Soil, 372, 41-51.
Peng, Z., Liu, Y., Li, Y. et al., 2015. Effects of constant nitrogen regulation on the nitrogen utilization and apparent loss in the rotation system of wheat and maize. Journal of Soil and Water Conservation, 29, 74-79. (in Chinese with an English abstract)
Phongpan S., Mosier A., 2003. Effect of crop residue management on nitrogen dynamics and balance in a lowland rice cropping system. Nutrient Cycling in Agroecosystems, 66, 133-142.
Phongpan, S., Byrnes, B.H.J.F.r., 1990. The effect of the urease inhibitor N-(n-butyl) thiophosphoric triamide on the efficiency of urea application in a flooded rice field trial in Thailand. Nutrient Cycling in Agroecosystems 25, 145-151.
Phongpan, S., Freney, J.R., Keerthisinghe, D.G., Chaiwanakupt, P., 1997. Use of urease inhibitors to reduce ammonia loss from broadcast urea and increase grain yield of flooded rice in Thailand. Soil Science and Plant Nutrition 43, 1057-1060.
Powlson, D. S., D. S. Jenkinson, G. Pruden, and A. E. Johnston. 1985. The effect of straw incorporation on the uptake of nitrogen by winter wheat. Journal of the Science of Food and Agriculture 36:26–30.
Powlson, D. S., P. R. Poulton, N. E. Moller, M. V. Hewitt, A. Penny, and D. S. Jenkinson. 1989. Uptake of foliar-applied urea by winter wheat (Triticum aestivum): the influence of application time and the use of a new nitrogen-15 technique. Journal of the Science of Food and Agriculture 48:429–440.
Qi, X., 2016. Study on the effect of one-off application of several new slow/control release fertilizers on Rice. Jilin Agricultural University. p. 44.(in Chinese with an English abstract).
Qin, S., 2013. Effects of subsoiling and controlled release urea on nitrogen and water utilization of maize and their hormone regulatory mechanisation. The master dissertation, Shandong Agriculture University. (in Chinese with an English abstract)
Qiu, S., Ju, X., Lu, X., Li, L., Ingwersen, J., Streck, T., . . . Zhang, F., 2012. Improved Nitrogen Management for an Intensive Winter Wheat/Summer Maize Double‐cropping System. Soil Science Society of America Journal, 76, 286-297. doi:10.2136/sssaj2011.0156
Qu, J., 2014. Application of Different Release Duration Control-released urea combined with conventional urea on rice. Chinese Agricultural Science Bulletin 30, 176-180.(in Chinese with an English abstract).
Quan, Z., Li, S., Zhu, F., Zhang, L., He, J., Wei, W., & Fang, Y., 2017. Fates of 15N-labeled fertilizer in a black soil-maize system and the response to straw incorporation in Northeast China. Journal of Soils and Sediments, 18(4, 1441-1452. doi:10.1007/s11368-017-1857-3
Rees, R. M., M. Roelcke, S. X. Li, X. Q. Wang, S. Q. Li, E. A. Stockdale, I. P. McTaggart, K. A. Smith, and J. Richter. 1996; 1997. The effect of fertilizer placement on nitrogen uptake and yield of wheat and maize in Chinese loess soils. Nutrient Cycling in Agroecosystems 47:81–91.(in Chinese with an English abstract).
Rees, R., & Castle, K., 2002. Nitrogen recovery in soils amended with organic manures combined with inorganic fertilisers. Agronomie, 22, 739-746. doi:10.1051/agro:2002061
Ren, C., Ma, Y., Dong, X. et al., 2012. Effects of applying controlled-release urea on the yield, nitrogen use efficiency and soil nitrate of summer mazie. Journal of Agricultural University of Hebei, 35, 12-17. (in Chinese with an English abstract)
Ren, Y., Li, G., Zhao, L., Zhang, S., 2011. Effect of coated urea and non-coated urea on grain yield, N uptake and N distribution in different part of maize. Journal of Nuclear Agricultural Sciences, 25, 802-806. (in Chinese with an English abstract)
Roberts, T. L., Slaton, N. A., Kelley, J. P., Greub, C. E., & Fulford, A. M., 2016. Fertilizer Nitrogen Recovery Efficiency of Furrow‐Irrigated Corn. Agronomy Journal, 108(5, 2123-2128. doi:10.2134/agronj2016.02.0092
Ru, S., Zhang, G., Geng, N., Wang, L., Sun, S., 2015. Effect of nitrogen application rate on crop yield and the soil nitrate nitrogen accumulation in the intensive agriculture region in North China. Acta Agriculturae Boreali-Sinica 30, 405-409.(in Chinese with an English abstract).
Rubin, J.C., Struffert, A.M., Fernández, F.G., Lamb, J.A., 2016. Maize yield and nitrogen use efficiency in upper midwest irrigated sandy soils. Agron. J. 108, 1681-1691.
Ruisi, P., Saia, S., Badagliacca, G., Amato, G., Frenda, A. S., Giambalvo, D., & Di Miceli, G. 2016. Long-term effects of no tillage treatment on soil N availability, N uptake, and 15N-fertilizer recovery of durum wheat differ in relation to crop sequence. Field crops research, 189, 51-58.
Schroder, J., Visser, W., Assinck, F., V elthof, G.L., 2013. Effects of short-term nitrogen supply from livestock manures and cover crops on silage maize production and nitrate leaching. Soil Use and Management, 29, 151-160.
Shao, G., Li, Z., Ning, T., Jiang, B., Jiao, N., 2009. Effects of irrigation and urea types on ear leaf senescence after anthesis, yield and economic benefit of maize. Scientia Agricultura Sinica 42, 3459-3466.(in Chinese with an English abstract).
Sharma S., Prasad R., 2008. Effect of crop-residue management on the production and agronomic nitrogen efficiency in a rice-wheat cropping system. Journal of Plant Nutrient and Soil Science, 171, 295-302.
Sharma SN, et al. Effects of Sesbania green manuring and mungbean residue incorporation of productivity and nitrogen uptake of a rice-wheat cropping system. Bioresource Technology 67, 171-175 (1999.
Sheng, D., 2008. Effects of N application at later stages on population quality and yield of rice in cold area. The master dissertation, Northeast Agricultural Universtiy. (in Chinese with an English abstract)
Shi X., 2014. Effects of nitrogen fertilization and rice straw return methods on soil biological activities and grain yield in wheat. The Master Dissertation, Nanjing Agircultural University (In Chinese with an English absract).
Singh, Y., & Beauchamp, E. G., 1988. Response of winter wheat to fall-applied large urea granules with dicyandiamide. Canadian journal of soil science, 68(1), 133-142.https://doi.org/10.4141/cjss88-012
Sistani, K.R., Jn-Baptiste, M., Simmons, J.R., 2014. Corn response to enhanced-efficiency nitrogen fertilizers and poultry litter. Agron. J. 106, 761-770.
Snitwongse, P., Satrusajang, A., Buresh, R.J., 1988. Fate of nitrogen fertilizer applied to lowland rice on a Sulfic Tropaquept. Nutrient Cycling in Agroecosystems 16, 227-240.
Soliman, S., Monem, M., 1996. Effect of method of N-application and modified urea on N-15 recovery by rice. Nutrient Cycling in Agroecosystems 43, 143-148.
Song, F., Zhang, M., Shi, Y. et al., 2005. Releasing characteristics of controlled-realease nitrogen fertilizer and its effects on rice yield. Acta pedologica Sinica, 42, 619-627. (in Chinese with an English abstract)
Song, X., 2011. A study on rice yield-increasing models and mechanism of mixed application of organic and inorganic fertilizer. Hunan Agriculture University, p. 79.(in Chinese with an English abstract).
Sowers, K. E., W. L. Pan, B. C. Miller, and J. L. Smith. 1994. Nitrogen use efficiency of split nitrogen applications in soft white winter wheat. Agronomy Journal 86:942–948.
Staley, T. E., and H. D. Perry. 1995. Maize silage utilization of fertilizer and soil nitrogen on a hill-land ultisol relative to tillage method. Agronomy Journal 87:835–842.
Su W., 2014. The effects and mechanism of rice straw retaining on winter oilseed rape growth and soil fertility. The Doctoral Dissertation, Huazhong Agricultural University (In Chinese with an English absract).
Su, L., Dong, Z., Shao, G., Li, Z., Ning, T., 2010. Effects of applying rate and method of controlled-release urea on yield formation and nitrogen use efficiency of summer maize. Chinese Journal of Applied Ecology 21, 915-920.(in Chinese with an English abstract).
Sui, B., Feng, X., Tian, G., Hu, X., Shen, Q., & Guo, S., 2013. Optimizing nitrogen supply increases rice yield and nitrogen use efficiency by regulating yield formation factors. Field Crops Research, 150, 99-107. doi:10.1016/j.fcr.2013.06.012
Sun, H., 2014. Effects of different nitrogen managements on grain yield and nitrogen efficiency of summer maize. Shandong Agricultural University.(in Chinese with an English abstract).
Sun, H., Min, J., Shi, W. et al., 2015.Effects of nitrification inhibitor on rice production and ammonia volatilization in paddy rice yield. Soils, 47, 1027-1033. (in Chinese with an English abstract)
Sun, H., Zhang, H., Powlson, D., Min, J., & Shi, W., 2015. Rice production, nitrous oxide emission and ammonia volatilization as impacted by the nitrification inhibitor 2-chloro-6-(trichloromethyl)-pyridine. Field Crops Research, 173, 1-7. doi:10.1016/j.fcr.2014.12.012
Sun, H.J., Min, J., Shi, W.M., Feng, Y., F., Li, W., Z., Chu, L., 2015. Effects of Nitrification Inhibitor on Rice Production and Ammonia Volatilization in Paddy Rice Field. Soils 47, 1027-1033. (Chinese with English abstract)
Sun, K., He, A., Hu, B. et al., 2010. Study on the effect of the control release urea in the wheat-corn rotation system. Chinese Journal of Soil Science, 41, 1125-1129. (in Chinese with an English abstract)
Sun, L., Li, Y., Zhang, Z., Wang, S., Liu, L., 2011. Effect research of fertilizer efficiency and controlled-release technology on rice in black soil. Heilongjiang Agricultural Sciences, 33-35.(in Chinese with an English abstract).
Sun, S., Liu, M., Sun, G., Ru, S., Han, B., Wang, L., Jia, L., 2011. Effects on different fertilization on soil nitrate-N distributation and accumulation under winter wheat summer maize cropping system. Acta Agriculture Boreali-Simica, 26, 94-98 (in Chinese with an English abstract).
Sun, W., 2013. Effects of types and rates of nitrogen fertilizers on yield of different wheat and maize varieties and conrresponding water and nitrogen use efficiencies. Chinese academy of agricultural sciences.(in Chinese with an English abstract).
Sun, X., Tu, S., Qin, Y., Feng, W., Liao, M., Yu, H., 2009. Effect of released controlled urea on rice yields and N fertilizer use efficiency. Southwest China Journal of Agricultural Sciences, 22, 984-989.(in Chinese with an English abstract).
Sweeney, D. W. (1993: Fertilizer placement and tillage effects on grain sorghum growth and nutrient uptake. Soil Sci. Soc. Am. J. 57, 532–537.
Tang MY, 2006 Growth and nitrogen utilization as well as regulation of no-tillage cast transplanting rice. Guangxi University, pp 69.(in Chinese with an English abstract).
Tao, Y., Qu, H., Li, Q., Gu, X., Zhang, Y., Liu, M., . . . Lin, S., 2014. Potential to improve N uptake and grain yield in water saving Ground Cover Rice Production System. Field Crops Research, 168, 101-108. doi:10.1016/j.fcr.2014.08.014
Timmons, D. R., and R. M. Cruse. 1991. Residual nitrogen-15 recovery by corn as influenced by tillage and fertilization method. Agronomy Journal 83:357–363.
Tirol-Padre, A., Tsuchiya, K., Inubushi, K., & Ladha, J. K., 2005. Enhancing Soil Quality through Residue Management in a Rice-Wheat System in Fukuoka, Japan. Soil Science and Plant Nutrition, 51, 849-860. doi:10.1111/j.1747-0765.2005.tb00120.x
Tomar, J. S., and R. J. Soper. 1981. Fate of tagged urea nitrogen in the field with different methods of nitrogen and organic matter placement. Agronomy Journal 73:991–995.
Varvel, G. E., J. L. Havlin, and T. A. Peterson. 1989. Nitrogen placement evaluation for winter wheat in three fallow tillage systems. Soil Science Society of America Journal 53:288–292.
Venterea, R. T., Bijesh, M., & Dolan, M. S., 2011. Fertilizer source and tillage effects on yield-scaled nitrous oxide emissions in a corn cropping system. J Environ Qual, 40, 1521-1531. doi:10.2134/jeq2011.0039
Villar, J. M. & Guillaumes, E. Use of nitrification inhibitor DMPP to improve nitrogen recovery in irrigated wheat on a calcareous soil. Span. J. Agric. Res. 8, 1218-1230, 2010.
Walsh, O., Raun, W., Klatt, A., Solie, J., 2012. Effect of delayed nitrogen fertilization on maize (Zea mays L.) grain yields and nitrogen use efficiency. J. Plant Nutr. 35, 538–555.https://doi.org/10.1080/01904167.2012.644373
Wang G., 2009. Pilot study on nutrient runoff character of wheat-rice rotation field in Chaohu Lake Basin. The Master Dissertation, Anhui Agricultural University (In Chinese with an English absract).
Wang, C., 2011. Effects of fertilizer application patterns on yield and nutrients absorption of crops. The master dissertation, Shandong Agriculture University. (in Chinese with an English abstract)
Wang, C., Chen, S., Dong, N., Jiang, A., 2009. The effects of different nitrogen applications on yield and quality of maize in North China Plain. Maize Science 17, 128-131.
Wang, D., 2015. Characteristics of nitrogen release and effect of coated urea on spring maize. Northeast Agricultural University. (in Chinese with an English abstract).
Wang, D., Xu, Z., Zhao, J., Wang, Y., & Yu, Z., 2011. Excessive nitrogen application decreases grain yield and increases nitrogen loss in a wheat–soil system. Acta Agriculturae Scandinavica, Section B - Soil & Plant Science, 61, 681-692. doi:10.1080/09064710.2010.534108
Wang, F., Lin, C., Lin, X., He, C., Li, Q., Li, Y., Huang, G., Zhong, S., 2014. Effects of continuous turnover of Astragalus sinicus on rice yield and N absorption, distribution and residue in single-cropping rice regions of Fujian Province. Journal of Plant Nutrition and Fertilizer 20, 896-904.(in Chinese with an English abstract).
Wang, H., Jiang, Y., Zhao, L. et al., 2011. Effects of controlled release urea on maize yield and apprarent N recovery rates of spring maize in Jinlin Province. Chinese Agricultural Science Bulletin, 27, 126-129. (in Chinese with an English abstract)
Wang, K., 2010. Effect of controlled release fertilizer on the yield and nutrient accumulation in the wheat-maize rotation system. Master dissertation, Nanjing Forest University. (in Chinese with an English abstract)
Wang, L., Gu, H., Shi, Y. et al., 2012. Soil nitrogen transformation and corn field as affected by combination of urea and fertilizer additive NAM in Sanjiang Plain of China. Chinese Soil and Fertilizer, 2, 34-38. (in Chinese with an English abstract)
Wang, Q., 2012. Effects of application of mixed chemical fertilizer with composts on crop growth and soil fertility in rice-wheat rotation system. Nanjing Agricultral University.(in Chinese with an English abstract).
Wang, Q., Li, S., Han, Y. et al., 2007. Effect of slow/controlled release fertilizers on yield and fertilizer nitrogen use efficiency. Chinese Journal of Soil Science, 38, 693-696. (in Chinese with an English abstract)
Wang, Q., Wang, P., Wang, X., Zhai, Z., Liu, Y., 2006. Effect of N rates applied to summer maize on soil nitrate content during the following crop season and winter wheat grain yield in Huang-Huai-Hai Plains. Acta Ecologica Sinica 26, 2275-2280.(in Chinese with an English abstract).
Wang, Q., Zhang, X., Luo, J., Huang, Q., Shen, Q., & Yang, X., 2009. Effects of different organic-inorganic mixed fertilizations on yield of wheat, nitrogen use efficiency and soil microbial diversity. Plant Nutrition and Fertilizer Science, 15, 1003-1009.(in Chinese with an English abstract).
Wang, S., Luo, S., Yue, S., Shen, Y., & Li, S., 2016. Fate of 15N fertilizer under different nitrogen split applications to plastic mulched maize in semiarid farmland. Nutrient Cycling in Agroecosystems, 105, 1-12.
Wang, S., Yang, L., Su, M., Ma, X., Sun, Y., Yang, M., . . . Liu, X., 2019. Increasing the agricultural, environmental and economic benefits of farming based on suitable crop rotations and optimum fertilizer applications. Field Crops Research, 240, 78-85. doi:10.1016/j.fcr.2019.06.010
Wang, S., Zhao, X., Xing, G., Yang, Y., Zhang, M., & Chen, H., 2015. Improving grain yield and reducing N loss using polymer-coated urea in southeast China. Agronomy for Sustainable Development, 35, 1103-1115. doi:10.1007/s13593-015-0300-7
Wang, X., 2006. Nitrogen cycling and balance in winter wheat-summer corn rotation system under optimized nitrogen management.The Ph,D dissertation, Chinese Academy of Agricultural Sciences. (in Chinese with an English abstract)
Wang, X., 2011. Effect of nitrogen application patterns on variation of soil nitrate-N and grain yield of wheat and maize. The master dissertation, Henan Agricultural University. (in Chinese with an English abstract)
Wang, X., Hou, Y., Jie, X. et al., 2004.Effect of applying controlled release nitrogen fertilizer on yield enhancement of winter wheat. Chinese Journal of Eco-Agriculture, 12, 98-101. (in Chinese with an English abstract)
Wang, X., Zhou, W., Liang, G., Pei, X., & Li, K., 2016. The fate of 15N-labelled urea in an alkaline calcareous soil under different N application rates and N splits. Nutrient Cycling in Agroecosystems, 106, 311-324.
Wang, X., Zhu, J., Chen, B., Yang, J., Zhou, H., Zhang, W., Yang, X., Zhang, M., 2016. Effects of different proportion of controller-release urea on rice growth and soil nutrient. Journal of Soil and Water Conservation 30, 178-182.
Wang, Y., Chang, J., Zhang, S. et al., 2011. Effect of slow/controlled release N fertilizer on yield and N fertilizer efficiency of summer maize in later harvest time. Acta Agriculturae Boreali-occidentalis Sinica, 20, 58-62. (in Chinese with an English abstract)
Wang, Y., Guo, J., Kong, Y., Zhang, R., Song, L., Liu, Z., Zhang, J., Wang, J., Guo, S., 2016. Nitrogen optimize management achieves high grain yield and enhances nitrogen use efficiency of rice. Journal of Plant Nutrition and Fertilizer 22, 1157-1166.(in Chinese with an English abstract).
Wang, Z., 2008. Effect of different ratio controlled release urea on rice. Heilongjiang Agricultural Sciences, 63-64.(in Chinese with an English abstract).
Wang, Z., 2009. Effects of combined application of organic and inorganic fertilizers on yield in summer maize and on soil environment. Inner Mongolia Agricultural University.(in Chinese with an English abstract).
Wang, Z., 2020. Effects of slow release fertilizer on yield, soil fertility and fertilizer utilization of rice Yongyou 1540. Journal of Zhejiang Agricultural Sciences, 61, 2205-2207.(in Chinese with an English abstract).
Wang, Z., Li, P., Wang, Y., You, Q., Song, H., Wang, S., Xing, L., Mo, J., Jin, Y., Li, X., 2014. Effects of different fertilization treatments on the yield and utilization of nutrients for double－cropping rice in Southeast Hubei province. Hubei Agricultual Sciences 53, 1289-1293.(in Chinese with an English abstract).
Wei, S., 2010. Effects of different nutrient management on nitrogen leaching loss from purple soil. The Master Dissertation, Southwest Univerisity (in Chinese with an English abstract).
Wells, B.R., Bollich, P.K., Ebelhar, W., Mikkelsen, D.S., Norman, R.J., Brandon, D.M., Helms, R.S., Turner, F.T., Westcott, M.P., 1989. Dicyandiamide (DCD) as a nitrification inhibitor for rice culture in the United States. Communications in Soil Science and Plant Analysis 20, 2023-2047.
Wilson, C.E., Wells, B.R., Norman, R.J., 1990. Dicyandiamide Influence on Uptake of Preplant-Applied Fertilizer Nitrogen by Rice. Soil Science Society of America Journal 54, 1157-1161.
Wu, C., Shen, Q., Mao, J. et al., 2010. Fate of 15N after combined application of rabbit manure and inorganic N fertilizers in a rice–wheat rotation system. Biology Fertility of Soils, 46, 127-137.(in Chinese with an English abstract).
Wu, D., Huang, Z., Jin, J., 2009. Effects of nitrogen fertilizer management, organic manure application and bed-irrigation sowing on maize yield, and nutrient uptake and translocation. Plant Nutrition and Fertilizer Science, 15, 317-326 (in Chinese with an English abstract).
Wu, J., Zhang, Y., Liu, D. et al., 2011.Effects of different soil configurations and nitrogen application stages on corn growth and nitrogen utilization. Journal of Henan Agricultural Sciences, 40, 59-63. (in Chinese with an English abstract)
Wu, M., 2008. Study on paddy soil fertility and rice nutrient characteristics Under continuous non-flooded plastic film mulching. Zhejiang University, p. 144.(in Chinese with an English abstract).
Wu, S., Han, K., Wu, L., Shi, Q., Zhou, Y., Shen, J., Gao, X., Gu, H., 2011. Effects of application of controlled-releasing bulk blending urea on yield, quality and nitrogen utilization efficiency of rice. Acta Agriculturae Zhejiang 23, 983-987.(in Chinese with an English abstract).
Wu, Y., Zhou, S., Wang, Z., Luo, Y., 2005. Dyanmics and residue of soil nitrate in summer maize field of North China. Acta Ecologica Sinica 25, 1620-1625.(in Chinese with an English abstract).
Xia, H., Li, N., Gao, W., Sun,M., Zhang, J., 2007. Effect of different amounts of controlled-release ures enveloped with colophony on maize yield and studies of its fertilizer efficiency. Journal of Jilin Agricultural University 29, 518-522.(in Chinese with an English abstract).
Xiang, X., Liu, Q., Rong, X., Xie, G., Peng, J., Huang, W., 2014. Effects of different combined application of organic manures and inorganic fertilizer on yield and N use efficiency of double-rice. Journal of Hunan Agricultural University (Natural Sciences) 40, 72-77.(in Chinese with an English abstract).
Xie, J., Han, X., Wang, L. et al., 2013. Effect of different nitrogen application methods on maize yield, nutrition uptake and utilization efficiency. Journal of Maize Sciences, 21, 135-138. (in Chinese with an English abstract)
Xie, Y., Liu, Y., Jin, H. et al., 2015. Effects of nitrogen application patterns on ammonia volatilization, summer maize field and nitrogen use efficiency in sandy loam fluvo-aquic soil. Journal of Maize Sciences, 23, 124-129. (in Chinese with an English abstract)
Xie, Z., Xu, Y., Liu, G., Liu, Q., Zhu, J., Tu, C., . . . Hu, S., 2013. Impact of biochar application on nitrogen nutrition of rice, greenhouse-gas emissions and soil organic carbon dynamics in two paddy soils of China. Plant and Soil, 370, 527-540. doi:10.1007/s11104-013-1636-x
Xu R., 2010. Effects of straw applying on rice yield, quality and environment. The Doctoral Dissertation, Yangzhou University (In Chinese with an English absract).
Xu, C., Peng, C., Ye, Z., Chen, X., Liu, W., & Su, Q., 2010. Effect of the fertilization model of N controlling and P saving on nutrient uptake and rice yield. Chinese Joumal of Agrometeorology, 31, 53-56. (in Chinese with an English abstract).
Xu, D., Shi, Y., Kong, L., Xie, J., Jing, X., 2010. Effect of combined application of release-controlled fertilizer and common fertilizer to rice yield and fertilizer utilization rate. Journal of Jilin Agricultural Sciences 35, 30-31.(in Chinese with an English abstract).
Xu, J., 2011. Effects of urease/nitrification inhibitors on soil nitrogen transformation and nitrogen use efficiency of wheat. The master dissertation, Hebei Agricultural University. (in Chinese with an English abstract)
Xu, M., Li, D., Li, J., Qin, D., Ba, M., Bao, C., 2008. Effects of organic manure application combined with chemical fertilizers on nutrients absorption and yield of rice in Hunan of China. Scientia Agricultura Sinica 41, 3133-3139.(in Chinese with an English abstract).
Xu, M., Li, J., Li, D., Cong, R., Qin, D., Shen, H., 2009. Effect of controlled-release nitrogen fertilizer on growth and fertilizer nitrogen use efficiency of double rice in southern China. Journal of Plant Nutrition and Fertilizer 15, 1010-1015.(in Chinese with an English abstract).
Xu, X., Zhou, L., Cleemput, O., & Wang, Z., 2000. Fate of urea-15N in a soil-wheat system as influenced by urease inhibitor hydroquinone and nitrification inhibitor dicyandiamide. Plant and Soil, 220, 261-270. doi:doi.org/10.1023/A:1004715827085
Xu, Y., Nie, L., Buresh, R. J., Huang, J., Cui, K., Xu, B., . . . Peng, S., 2010. Agronomic performance of late-season rice under different tillage, straw, and nitrogen management. Field Crops Research, 115, 79-84. doi:10.1016/j.fcr.2009.10.005
Xue Y., 2016. Effects of nitrogen fertilizer type, straw residue and irrigation on paddy ammonia volatilization and greenhouse gas emissions. The Master Dissertation, Yangzhou University (In Chinese with an English absract).
Xue, L., Yu, Y., & Yang, L., 2014. Maintaining yields and reducing nitrogen loss in rice–wheat rotation system in Taihu Lake region with proper fertilizer management. Environmental Research Letters, 9. doi:10.1088/1748-9326/9/11/115010
Yan, P., Zhang, Q., Shuai, X. F., Pan, J. X., Zhang, W. J., Shi, J. F., . . . Cui, Z. L., 2015. Interaction between plant density and nitrogen management strategy in improving maize grain yield and nitrogen use efficiency on the North China Plain. The Journal of Agricultural Science, 154, 978-988. doi:10.1017/s0021859615000854
Yan, T., Ding, W., Cao, Y., Liu, S., Teng, S., Hu, B., 2015. Effects of controlled-release nitrogen fertilizer on nitrogen accumulation and yield of summer maize. Chinese Agricultural Science Bulletin 31, 60-64. (in Chinese with an English abstract).
Yan, T., Teng, S., Liu, S., 2011. Efficiency of slow sustained-released fertilizer in rice. North Rice 41, 20-22.(in Chinese with an English abstract).
Yang CL, Zheng TY, Liu LL et al, 2013 Response of yield, nitrogen uptake in Jiyou716 to nitrogen management under different tillage patterns. Guihaia 1:96–101. (in Chinese with an English abstract).
Yang JH, 2011 Effects of tillage and fertilization practices on nitrogen loss and efficiency in paddy soil. Huazhong Agricultural University, pp 58. (in Chinese with an English abstract).
Yang X., 2016. Study on anthropogenic-alluvial soil ammonia volatilization under different fertilization in maize farmland. The Master Dissertation, Gansu Agricultural University (In Chinese with an English absract).
Yang X., Lu Y., Tong Y. et al., 2013. Effects of long-term N application and straw return on N budget under wheat-maize rotation system. Plant Nutrition and Fertilizer Science, 19, 65-73 (In Chinese with an English absract).
Yang, C., Yuan, L., Li, Y. et al., 2013. Effects of controlled-release coated urea on nitrogen loss of rice fields and rice grain yield in the southern region of Taihu Lake. Chinese Journal of Soil Science, 44, 184-190. (in Chinese with an English abstract)
Yang, G., Ji, H., Liu, H., Feng, Y., Zhang, Y., Chen, L., & Guo, Z., 2021. Nitrogen fertilizer reduction in combination with Azolla cover for reducing ammonia volatilization and improving nitrogen use efficiency of rice. PeerJ, 9, e11077. doi:10.7717/peerj.11077
Yang, G., Ji, H., Sheng, J., Zhang, Y., Feng, Y., Guo, Z., & Chen, L., 2020. Combining Azolla and urease inhibitor to reduce ammonia volatilization and increase nitrogen use efficiency and grain yield of rice. Sci Total Environ, 743, 140799. doi:10.1016/j.scitotenv.2020.140799
Yang, J., Ni, X., Xu, K., Xu, J., 2010. Effects of co-situs application of polymer-coated fertilizers on grain yield, root distribution and soil residual Nmin in summer maize. Plant Nutrition and Fertilizer Science 16, 924-930.(in Chinese with an English abstract).
Yang, S., Peng, S., Xu, J., Hou, H., & Gao, X., 2013. Nitrogen Loss from Paddy Field with Different Water and Nitrogen Managements in Taihu Lake Region of China. Communications in Soil Science and Plant Analysis, 44, 2393-2407. doi:10.1080/00103624.2013.803564
Yang, S., Yu, Q., Ye, J., Jiang, L., Ma, J., Wang, Q., Wang, J., Sun, W., Fu, J., 2010. Effects of nitrogen fertilization on yield and nitrogen use efficiency of hybrid rice. Journal of Plant Nutrition and Fertilizer 16, 1120-1125.(in Chinese with an English abstract).
Yang, W., He, M., Wang, Y. et al., 2005. Effect of controlled-release urea combined application with urea on nitrogen efficiency of winter wheat. Plant Nutrition and Fertilizer Science, 11, 627-633. (in Chinese with an English abstract)
Yang, X., 2014. Effects on soil hydrothermal changes and yields of winter wheat with conservation tillage in notrh china. Chinese academy of agricultural sciences dissertation.(in Chinese with an English abstract).
Yang, Y., 2011. Effects of specific fertilizer on runoff loss of nitrogen and phosphrous and yield of rice. Hunan Agricultural Sciences, 7, 42-44. (in Chinese with an English abstract)
Yang, Y., Wang, X., Dai, K., Jia, S., Meng, C., Zhao, Q., ... & Grant, C., 2011. Fate of labeled urea-15N as basal and topdressing applications in an irrigated wheat-maize rotation system in North China plain: II summer maize. Nutrient Cycling in Agroecosystems, 90, 379-389.(in Chinese with an English abstract).
Yang, Y., Zhang, M., Li, Y. C., Fan, X., & Geng, Y., 2012. Controlled release urea improved nitrogen use efficiency, activities of leaf enzymes, and rice yield. Soil Science Society of America Journal, 76(6), 2307-2317.
Yang, Y., Zhang, M., Zheng, L., Cheng, D., Liu, M., Geng, Y., & Chen, J., 2013. Controlled-Release Urea for Rice Production and Its Environmental Implications. Journal of Plant Nutrition, 36, 781-794. doi:10.1080/01904167.2012.756892
Yang, Y.-C., Zhang, M., Zheng, L., Cheng, D.-D., Liu, M., & Geng, Y.-Q., 2011. Controlled Release Urea Improved Nitrogen Use Efficiency, Yield, and Quality of Wheat. Agronomy Journal, 103, 479-485. doi:10.2134/agronj2010.0343
Yi, Z., Wang, P., 2007. Effect of coated compound fertilizer on yield, nitrogen use efficiency and soil available nitrogen in summer maize. Journal of Plant Nutrition and Fertilizers 13, 242-247.(in Chinese with an English abstract).
Yi, Z., Wang, P., Chen, P., Tu, N., 2008. Effect of different types of nitrogen fertilizer on nitrogen absorption and utilization of summer maize (Zea mays L.). Journal of Plant Nutrition and Fertilizer 14, 472-478.(in Chinese with an English abstract).
Yi, Z., Wang, P., Chen, P., Tu, N., Lan, L., 2008. Application of coated urea in summer maize in North China Plain. Acta Ecologica Sinica 28, 4919-4928.(in Chinese with an English abstract).
Yi, Z., Wang, P., Shen, L., Zhang, H., Liu, M., 2006. Effects of different types of nitrogen fertilizer on nitrogen accumulation, translocation and nitrogen fertilizer utilization in summer maize. Acta agronmica sinica, 32, 772-778.(in Chinese with an English abstract).
Yibati, H., 2013. Effect of combined application of pig manure compost and inorganic fertilizers on rice-wheat growth and soil fertility. Nanjing agricultural university.(in Chinese with an English abstract).
Yin, M., Wang, G., Chen, H. et al., 2015. Effects of controlled-release urea on yield and nitrogen utilization rate of maize in arid area of Yunnan. Journal of Northwest A&F University, 43, 152-158. (in Chinese with an English abstract)
Yin, X., Tong, Y., Zhang, S. et al., 2010. Nitrate leaching characteristics of wheat-corn farmland in Guanzhong area of Shannxi. Chinese Journal of Applied Ecology, 21, 640-646. (in Chinese with an English abstract)
Yong, T., Liu, X., Liu, W., Zhou, L., Song, C., Yang, F., Jiang, L., Wang, X., Yang, W., 2015. Effect of reduced nitrogen application on nitrogen uptake and utilization efficiency in maize-soybean relay strip intercropping system. Acta Ecologica Sinica, 35, 4473-4482. (in Chinese with an English abstract).
You L., Li B., Wang C. et al., 2015. Effects of different amount of straw incorporation on grain yield, nitrogen uptake and use efficiency in wheat-rice rotation system. Journal of Nuclear Agricultural Sciences, 29, 2394-2401 (In Chinese with an English absract)
Yu, Q., Jing, Y ., Ynag, S., Fu, J., Ma, J., Sun, W., Jiang, L., Wang, Q., 2013. Effects of nitrogen application level on rice nutrient uptake and ammonia volatilization. Rice Science, 20, 139-147.
Yu, S., Yang, L., Zhang, M., Wu, W., Ju, X., 2010. Investigation of the effects of continuous usage of controlled-release urea in the corn field. Chinese Journal of Soil Science 41, 1130-1133.(in Chinese with an English abstract).
Yu, Y., Xue., L., Yang, L., 2011. Nitrogen use efficiency and loss from runoff and leaching in wheat seasn with rice-wheat rotation system under different nitrogen management methods in Taihu Lake region, China. Journal of Agro-Environment Science, 30, 2475-2482 (in Chinese with an English abstract).
Yuan, M., 2011. Effects of different controlled-release nitrogen fertilizer on yield and nitrogen utilization rate of maize. J. Anhui Agri. Sci. 39, 8401-8402.
Yuan, M., Ye, S., Liu, F., Li, M., Wu, X., 2010. Effect of Controlled Release Coated Urea on the Yield and Nitrogen Utilization Rate of Super-rice. Journal of Anhui Agricultural Sciences 38, 18160-18161.
Yuan, M., Ye, S., Liu, F., Li, M., Wu, X., 2011. Different controlled-release nitrogen fertilizer on yield and nitrogen utilization rate of rice. Guangdong Agricultural Sciences, 56-57.
Zhan X., Li X., Han X. et al., 2012. Effects of subsoiling and straw-returning on yield and post-anthesis dry matter and nitrogen accumulation and root characteristics of spring maize. Journal of Shenyang Agricultural University, 43, 461-466 (In Chinese with an English absract).
Zhan, Q., Chen, J., 2006. Effect of irrigation on yield and water and fertilizer use efficiencies of wheat in huaiber area. Acta Pedologica Sinica, 43, 1047-1051.(in Chinese with an English abstract).
Zhang D., Fu B., Hu W. et al., 2017. Increasing soil nitrogen fixation capacity and crop yield of rice-rape rotation by straw return. Transactions of the Chinese Society of Agricultural Engineering, 133-140 (In Chinese with an English absract).
Zhang H., 2016. Soil nitrogen stocks and nitrogen fertilizer recovery under the long-term no-tillage and conventional tillage in northern arid region of China. The Master Dissertation, Chinese Academy of Agricultural sciences (In Chinese with an English absract).
Zhang L., 2010. Study on the effects and mechanism of reducing nitrogen application in paddy field. Chinese Academy of Agricultural Sciences.(in Chinese with English abstract)
Zhang S., Zhong X., Huang N. et al., 2010. Effect of straw-mulch-incorporation on nitrogen uptake and N fertilizer use efficiency of rice (Ory sativa L.). Chinese Journal of Eco-Agriculture, 18, 611-616 (In Chinese with an English absract).
Zhang, A., Liu, R., Gao, J., Yang, S., & Chen, Z., 2014. Regulating N application for rice yield and sustainable eco-agro development in the upper reaches of Yellow River basin, China. ScientificWorldJournal, 2014, 239279. doi:10.1155/2014/239279
Zhang, H., 2011. Gaseous loss and balance of nitrogen from paddy field in irrigation area of the upper yellow river. The Doctor Dissertation, Chinese Agicultural Academy of Sciences (in Chinese with an English abstract).
Zhang, L., Ma, Y., Shi, Y. et al., 2011. Effects of irrigation and fertilization on nitrogen and phosphorus runoff from paddy field. Journal of Soil and Water Conservation, 25, 7-12. (in Chinese with an English abstract)
Zhang, L., Wu, Z., Jiang, Y., Chen, L., Song, Y., Wang, L., ... & Ma, X., 2012. Fate of applied urea 15N in a soil-maize system as affected by urease inhibitor and nitrification inhibitor. Plant soil environment, 56, 8-15.
Zhang, Q., Du, C., Li, X. et al., 2011. Nitrogen uptake rate and use effienciency by rice under different levels of the controlled-release N fertlizers in the Nansi Lake Basin. Environmental Science, 32, 1908-1913. (in Chinese with an English abstract)
Zhang, S., 2008. Effects of straw mulching on soil properties and yield of double cropping late-season rice. Huazhong Agricultural University, p. 49.(in Chinese with an English abstract).
Zhang, W., Sun, G., He, P. et al., 2013. Effects of urease and nitrification inhibitors on ammonia volatilization from paddy fields. Journal of Plant Nutrition and Fertilizer, 19, 1411-1419. (in Chinese with an English abstract)
Zhang, W., Sun, G., He, P. et al., 2014. Highest potential of substracting nitrogen fertilizer addition of urease inhibitor NBPT in double-cropping paddy fields.Journal of Plant Nutrition and Fertilizer, 20, 821-830. (in Chinese with an English abstract)
Zhang, X., 2016. Effects of nitrogen application approaches on the corn yield and characteristics of nitrogen release. Northeast Agricultural University.(in Chinese with an English abstract).
Zhang, X., Dai, Q., Hu, X., Zhu, D., Ding, X., Ma, K., Zhang, H., Zhu, C., 2012. Effects of slow-release urea combined with conventional urea on rice output and growth in soils of different textures. Acta Agronomica Sincia 38, 1494-1503.(in Chinese with an English abstract).
Zhang, X., Gao, H., Peng, C., Li, Q., & Zhu, P., 2012. Effects of combined application of organic manure and chemical fertilizer on maize yield and nitrogen utilization under equal nitrogen rate. Journal of Maize Sciences, 20, 123-127.(in Chinese with an English abstract).
Zhang, X., Luo, Y., Zhang, S. et al., 2007. Effect of N application rate and time on grain yield of winter wheat and soil nitrate content. Acta Agriculture Boreali-Sinica, 22, 163-167. (in Chinese with an English abstract)
Zhang, X., Zhang, H., Lou, C., 2009. The effects of coated urea on the yields of maize and Its Characters. Agricultural Science＆Technology and Equipment 4, 17-21.(in Chinese with an English abstract).
Zhang, Y., 2011. Responses of soil microorganisms, nutrient dynamics and crop growth to combination applicatio of organic and inorganic fertilizer. The PhD Dissertation, Huan Agriculutral University.(in Chinese with an English abstract).
Zhang, Y., 2012. Effects of combined application of chemical fertilizer and pig manure compost on rice yield and nitrogen use efficiency. Modern Agricultural Science and Technology, 25-27.(in Chinese with an English abstract).
Zhang, Y., Li, C., Wang, Y., Hu, Y., Christie, P., Zhang, J., & Li, X., 2016. Maize yield and soil fertility with combined use of compost and inorganic fertilizers on a calcareous soil on the North China Plain. Soil and Tillage Research, 155, 85-94. doi:10.1016/j.still.2015.08.006
Zhang, Y., Liu, Q., Rong, X. et al., 2012. Effects of conbined application of organic fertilizer and chemical fertilizer on double cropping rice nutrient utilization and leahcing loss from paddy soil. Journal of Soil and Water Conservation, 26, 22-32 (in Chinese with an English abstract).
Zhang, Y., Liu, Z., Zhong, Z., et al., 2013. Effects of Nitrogen Fertilizer Ｒegulation on Main Characters and Nitrogen Use of Winter Wheat，and Spatial － temporal Changes of Nitrate Nitrogen in Soil. Acta Agriculturae Jiangxi, 25, 78-81.(in Chinese with an English abstract).
Zhang, Z., 2013. Effects of subsoiling and controlled urea on nitrogen use efficiency and yield of maize. The master dissertation, Shandong Agricultural University. (in Chinese with an English abstract)
Zhao P., Chen F., 2009. Effects of straw mulching and nitrogen fertilizer application on nitrogen use in summer maize and soil nitrate content. Journal of Henan Agricultural University, 43, 14-18 (In Chinese with an English absract).
Zhao P., Chen F., Ma X. et al., 2010. Effects of integrated straw on crop yield and nitrogen balance in winter wheat & summer maize. Agricultural Research in the Arid Areas, 28, 162-166 (In Chinese with an English absract).
Zhao, B., Chen, J., Zhang, J., Xin, X., & Hao, X., 2013. How different long‐term fertilization strategies influence crop yield and soil properties in a maize field in the North China Plain. Journal of Plant Nutrition and Soil Science, 176, 99-109. doi:10.1002/jpln.201200076
Zhao, B., Dong, S., Wang, K. et al., 2009. Effects of controlled-release fertilizers on summer maize grain yield, field ammonia volatilization, and fertilizer nitrogen nitrogen use efficiency. Chinese Journal of Applied Ecology, 20, 2678-2684. (in Chinese with an English abstract)
Zhao, J., 2016. Effects of water-nitrogen management and straw returning on the growth of rice and physical and chemical prosperities of paddy soil in ditch under no-tillage. Sichuan Agricultural University, p. 72(in Chinese with an English abstract).
Zhao, R. F., Chen, X. P., Zhang, F. S., Zhang, H., Schroder, J., & Römheld, V., 2006. Fertilization and Nitrogen Balance in a Wheat–Maize Rotation System in North China. Agronomy Journal, 98, 938-945. doi:10.2134/agronj2005.0157
Zhao, Y., 2012. Study on the characteristic of N accumulation and leaching in different farmlands on the yellow river irrigation region of Ningxia. The Master Dissertation, Chinese Agricultural Academy of Sciences, (in Chinese with an English abstract).
Zhao, Y., Wang, S., Guo, X., Liang, J., Wu, X., Zhou, T., Ren, F., 2012. Effect of fertilization on crops yield, N uptake and soil fertility in the paddy-dryland crops rotation system. Soils and Fertilizers Sciences in China, 24-28.(in Chinese with an English abstract).
Zheng, F., 2017. Effects of Long-term application of chemical fertilizer and organic manure on nitrogen flow and water use efficiency in winter wheat field. Shandong Agriculture University.(in Chinese with an English abstract).
Zheng, L., Chen, B., Fan, L. et al., 2013. Effects of Controlled-release Compound Fertilizer on Growth of Paddy Rice. Chinese Agricultural Science Bulletin, 29, 23-28.(in Chinese with an English abstract).
Zheng, L., Shen, J., Zou, D., Liu, J., Wang, C., Li, B., Li, Y., Wu, J., 2014. Effects of combined applications of pig manure and chemical fertilizers on soil carbon and nitrogen fertility and gain yield in double-rice ecosystem. Research of Agricultural Modernization 35, 633-639.
Zheng, W., Sui, C., Liu, Z., Geng, J., Tian, X., Yang, X., ... & Zhang, M., 2016. Long‐term effects of controlled‐release urea on crop yields and soil fertility under wheat–corn double cropping systems. Agronomy Journal, 108, 1703-1716.
Zheng, W., Zhang, M., Liu, Z., Zhou, H., Lu, H., Zhang, W., ... & Chen, B., 2016. Combining controlled-release urea and normal urea to improve the nitrogen use efficiency and yield under wheat-maize double cropping system. Field Crops Research, 197, 52-62.
Zheng, Y., 2014. Effects of nitrogen application methods on N2O, CO2 emissions and nitrogen balance in typical blank soil farmland. The master dissertation, Hainan University. (in Chinese with an English abstract)
Zheng, Y., Han, X., Li, Y., Liu, S., Ji, J., & Tong, Y., 2020. Effects of Mixed Controlled Release Nitrogen Fertilizer with Rice Straw Biochar on Rice Yield and Nitrogen Balance in Northeast China. Sci Rep, 10, 9452. doi:10.1038/s41598-020-66300-6
Zhong, Q., Ju, X., Zhang, F., 2006. Analysis of environmental endurance of winter wheat/summer maize rotation system to nitrogen in North China Plain. Plant Nutrition and Fertilizer Science 12, 285-293.(in Chinese with an English abstract).
Zhou, B., Wang, X., Wang, Z., Ma, W., Zhao, M., 2016. Effect of slow-release fertilizer and tillage practice on grain yield and nitrogen efficiency of summer maize (Z. mays L.). Journal of Plant Nutrition and Fertitizers 22, 821-829.(in Chinese with an English abstract).
Zhou, J., 2012. Effect of combined application of organic and mineral fertilizers on yield, quality and nitrogen uptake of rice. Journal of Plant Nutrition and Fertilizer, 18 234-240.(in Chinese with an English abstract).
Zhou, L., Hou, L., Yang, L., Bai, Y., Lu, Y., Wang, L., Ni, L., 2016. Comparison of several slow-released nitrogen fertilizers in ammonia volatilization and nitrogen utilization in summer maize field. Journal of Plant Nutrition and Fertilizer 22, 1449-1457.(in Chinese with an English abstract).
Zhou, L., Rong, X., Xie, G., Wang, X., Xie, Y., 2014. Effects of different nitrogen fertilizers on rice yield and nitrogen use efficiency. Soils 46, 971-975.(in Chinese with an English abstract).
Zhou, M., Zhu, B., Brüggemann, N., Dannenmann, M., Wang, Y., & Butterbach-Bahl, K., 2016. Sustaining crop productivity while reducing environmental nitrogen losses in the subtropical wheat-maize cropping systems: A comprehensive case study of nitrogen cycling and balance. Agriculture, ecosystems & environment, 231, 1-14.
Zhu, X., Liu, Z., Jiang, L. et al., 2012. Effects of drecreasing application amount of control-released fertilizer on winter wheat yield, nitrogen efficiency and nitrate in soil. Shandong Agricultural Sciences, 44, 63-67. (in Chinese with an English abstract)
