# Supplementary material for: Global mean nitrogen recovery efficiency in croplands can be enhanced by optimal nutrient, crop and soil management practices
Source: Nat Commun. 2023 Sep 16;14:5747. doi: 10.1038/s41467-023-41504-2 (PMC10505174; doi:10.1038/s41467-023-41504-2)
Supplement: Supplementary file 7 — Source Data [file 41467_2023_41504_MOESM7_ESM.xlsx]

## Sheet: Fig. 1
Figure	lon	lat	management
Fig. 1	-3.29	40.55	Nutrient management
Fig. 1	-3.29	40.55	Nutrient management
Fig. 1	-3.29	40.55	Nutrient management
Fig. 1	-3.29	40.55	Crop management
Fig. 1	-3.29	40.55	Crop management
Fig. 1	-89.33	33.7	Nutrient management
Fig. 1	-89.33	33.7	Nutrient management
Fig. 1	-89.06	37.75	Crop management
Fig. 1	-89.06	37.75	Crop management
Fig. 1	-89.06	37.75	Nutrient management
Fig. 1	78.35	17.63	Nutrient management
Fig. 1	78.35	17.63	Crop management
Fig. 1	118.86	32.02	Nutrient management
Fig. 1	118.86	32.02	Nutrient management
Fig. 1	118.86	32.02	Nutrient management
Fig. 1	118.86	32.02	Nutrient management
Fig. 1	118.86	32.02	Nutrient management
Fig. 1	118.86	32.02	Nutrient management
Fig. 1	118.86	32.02	Nutrient management
Fig. 1	118.86	32.02	Nutrient management
Fig. 1	118.86	32.02	Nutrient management
Fig. 1	118.86	32.02	Nutrient management
Fig. 1	118.86	32.02	Nutrient management
Fig. 1	118.86	32.02	Nutrient management
Fig. 1	123.08	41.92	Nutrient management
Fig. 1	123.08	41.92	Nutrient management
Fig. 1	-1.64	42.85	Nutrient management
Fig. 1	-1.64	42.85	Nutrient management
Fig. 1	14.39	50.14	Crop management
Fig. 1	14.39	50.14	Nutrient management
Fig. 1	77.18	28.62	Nutrient management
Fig. 1	77.18	28.62	Nutrient management
Fig. 1	77.18	28.62	Nutrient management
Fig. 1	77.18	28.62	Nutrient management
Fig. 1	122.35	43.63	Nutrient management
Fig. 1	122.35	43.63	Nutrient management
Fig. 1	122.35	43.63	Nutrient management
Fig. 1	122.35	43.63	Nutrient management
Fig. 1	122.35	43.63	Nutrient management
Fig. 1	122.35	43.63	Nutrient management
Fig. 1	-93.07	41.88	Nutrient management
Fig. 1	-93.07	41.88	Nutrient management
Fig. 1	-93.07	41.88	Nutrient management
Fig. 1	-93.07	41.88	Nutrient management
Fig. 1	-93.07	41.88	Nutrient management
Fig. 1	-93.07	41.88	Nutrient management
Fig. 1	-93.07	41.88	Nutrient management
Fig. 1	-93.07	41.88	Nutrient management
Fig. 1	-93.07	41.88	Nutrient management
Fig. 1	-93.07	41.88	Nutrient management
Fig. 1	-93.07	41.88	Nutrient management
Fig. 1	-93.07	41.88	Nutrient management
Fig. 1	-90.28	40.6	Crop management
Fig. 1	-6.94	52.87	Soil management
Fig. 1	-6.94	52.87	Soil management
Fig. 1	-6.94	52.87	Soil management
Fig. 1	-6.94	52.87	Soil management
Fig. 1	-6.94	52.87	Soil management
Fig. 1	-6.94	52.87	Soil management
Fig. 1	-6.94	52.87	Soil management
Fig. 1	-6.94	52.87	Soil management
Fig. 1	-6.94	52.87	Crop management
Fig. 1	-6.94	52.87	Crop management
Fig. 1	-6.94	52.87	Crop management
Fig. 1	-6.94	52.87	Crop management
Fig. 1	-6.94	52.87	Crop management
Fig. 1	-6.94	52.87	Crop management
Fig. 1	-6.94	52.87	Crop management
Fig. 1	-6.94	52.87	Crop management
Fig. 1	125.41	43.8	Nutrient management
Fig. 1	125.41	43.8	Nutrient management
Fig. 1	125.24	43.95	Nutrient management
Fig. 1	125.24	43.95	Nutrient management
Fig. 1	121.4	30.9	Crop management
Fig. 1	-112.85	49.76	Soil management
Fig. 1	-105.47	51.7	Soil management
Fig. 1	-105.47	51.7	Soil management
Fig. 1	-108.83	52.39	Soil management
Fig. 1	-108.83	52.39	Soil management
Fig. 1	-104.62	52.87	Soil management
Fig. 1	112.94	28.98	Nutrient management
Fig. 1	112.94	28.98	Nutrient management
Fig. 1	112.94	28.98	Nutrient management
Fig. 1	112.94	28.98	Nutrient management
Fig. 1	103.85	30.25	Soil management
Fig. 1	103.85	30.25	Soil management
Fig. 1	112.65	28.51	Nutrient management
Fig. 1	112.65	28.51	Nutrient management
Fig. 1	112.65	28.51	Nutrient management
Fig. 1	112.65	28.51	Nutrient management
Fig. 1	127.62	46.97	Nutrient management
Fig. 1	127.62	46.97	Nutrient management
Fig. 1	127.62	46.97	Nutrient management
Fig. 1	127.62	46.97	Nutrient management
Fig. 1	116.18	40.14	Nutrient management
Fig. 1	120.47	30.2	Nutrient management
Fig. 1	120.47	30.2	Nutrient management
Fig. 1	120.47	30.2	Nutrient management
Fig. 1	120.47	30.2	Nutrient management
Fig. 1	120.55	30.28	Nutrient management
Fig. 1	120.55	30.28	Nutrient management
Fig. 1	120.55	30.28	Nutrient management
Fig. 1	120.55	30.28	Nutrient management
Fig. 1	120.55	30.28	Nutrient management
Fig. 1	120.55	30.28	Nutrient management
Fig. 1	120.55	30.28	Nutrient management
Fig. 1	120.55	30.28	Nutrient management
Fig. 1	120.55	30.28	Nutrient management
Fig. 1	120.55	30.28	Nutrient management
Fig. 1	120.55	30.28	Nutrient management
Fig. 1	120.55	30.28	Nutrient management
Fig. 1	116.19	40.01	Nutrient management
Fig. 1	116.19	40.01	Nutrient management
Fig. 1	108.2	35.7	Crop management
Fig. 1	108.2	35.7	Crop management
Fig. 1	108.2	35.7	Crop management
Fig. 1	108.2	35.7	Crop management
Fig. 1	108.2	35.7	Crop management
Fig. 1	108.2	35.7	Crop management
Fig. 1	108.2	35.7	Crop management
Fig. 1	108.2	35.7	Crop management
Fig. 1	108.2	35.7	Crop management
Fig. 1	108.2	35.7	Crop management
Fig. 1	108.2	35.7	Crop management
Fig. 1	108.2	35.7	Crop management
Fig. 1	108.2	35.7	Crop management
Fig. 1	108.2	35.7	Crop management
Fig. 1	108.2	35.7	Crop management
Fig. 1	2.3	13.25	Nutrient management
Fig. 1	2.3	13.25	Nutrient management
Fig. 1	-5.57	33.85	Nutrient management
Fig. 1	116.78	35.67	Nutrient management
Fig. 1	117.7	37.4	Nutrient management
Fig. 1	117.7	37.4	Nutrient management
Fig. 1	117.7	37.4	Nutrient management
Fig. 1	117.7	37.4	Nutrient management
Fig. 1	117.7	37.4	Nutrient management
Fig. 1	117.7	37.4	Nutrient management
Fig. 1	117.7	37.4	Nutrient management
Fig. 1	117.7	37.4	Nutrient management
Fig. 1	117.7	37.4	Nutrient management
Fig. 1	117.7	37.4	Nutrient management
Fig. 1	117.7	37.4	Nutrient management
Fig. 1	111.49	36.19	Nutrient management
Fig. 1	151.83	-26.57	Nutrient management
Fig. 1	151.83	-26.57	Nutrient management
Fig. 1	-105	40.57	Nutrient management
Fig. 1	-105	40.57	Nutrient management
Fig. 1	120.7	31.55	Nutrient management
Fig. 1	120.7	31.55	Nutrient management
Fig. 1	120.7	31.55	Nutrient management
Fig. 1	120.7	31.55	Nutrient management
Fig. 1	120.7	31.55	Nutrient management
Fig. 1	120.7	31.55	Nutrient management
Fig. 1	120.7	31.55	Nutrient management
Fig. 1	120.7	31.55	Nutrient management
Fig. 1	2.19	41.44	Nutrient management
Fig. 1	-3.43	40.31	Nutrient management
Fig. 1	-3.43	40.31	Nutrient management
Fig. 1	-3.43	40.31	Nutrient management
Fig. 1	-3.43	40.31	Nutrient management
Fig. 1	-3.43	40.31	Nutrient management
Fig. 1	-3.43	40.31	Nutrient management
Fig. 1	-3.43	40.31	Nutrient management
Fig. 1	-3.43	40.31	Nutrient management
Fig. 1	-3.43	40.31	Nutrient management
Fig. 1	-3.43	40.31	Nutrient management
Fig. 1	-3.43	40.31	Nutrient management
Fig. 1	-3.43	40.31	Nutrient management
Fig. 1	-3.76	40.44	Nutrient management
Fig. 1	-3.76	40.44	Nutrient management
Fig. 1	-3.43	40.31	Nutrient management
Fig. 1	-3.43	40.31	Nutrient management
Fig. 1	-3.43	40.31	Nutrient management
Fig. 1	-3.43	40.31	Nutrient management
Fig. 1	-91.23	30.47	Nutrient management
Fig. 1	-91.23	30.47	Nutrient management
Fig. 1	-91.23	30.47	Nutrient management
Fig. 1	-91.23	30.47	Nutrient management
Fig. 1	108.03	34.06	Nutrient management
Fig. 1	108.03	34.06	Nutrient management
Fig. 1	108.03	34.06	Crop management
Fig. 1	112.8	30.12	Nutrient management
Fig. 1	112.8	30.12	Crop management
Fig. 1	114.4	35	Nutrient management
Fig. 1	114.4	35	Nutrient management
Fig. 1	114.4	35	Nutrient management
Fig. 1	77.7	29.67	Nutrient management
Fig. 1	77.7	29.67	Nutrient management
Fig. 1	77.7	29.67	Nutrient management
Fig. 1	77.7	29.67	Nutrient management
Fig. 1	77.7	29.67	Nutrient management
Fig. 1	121.1	28.89	Nutrient management
Fig. 1	121.1	28.89	Nutrient management
Fig. 1	121.1	28.89	Nutrient management
Fig. 1	110.38	20.01	Nutrient management
Fig. 1	110.38	20.01	Nutrient management
Fig. 1	110.38	20.01	Nutrient management
Fig. 1	110.38	20.01	Nutrient management
Fig. 1	110.38	20.01	Nutrient management
Fig. 1	110.38	20.01	Nutrient management
Fig. 1	115.23	33.08	Nutrient management
Fig. 1	115.23	33.08	Nutrient management
Fig. 1	115.23	33.08	Nutrient management
Fig. 1	115.23	33.08	Nutrient management
Fig. 1	115.23	33.08	Nutrient management
Fig. 1	115.23	33.08	Nutrient management
Fig. 1	115.23	33.08	Nutrient management
Fig. 1	114.53	32.18	Nutrient management
Fig. 1	114.53	32.18	Nutrient management
Fig. 1	114.53	32.18	Nutrient management
Fig. 1	116.18	40.14	Nutrient management
Fig. 1	116.18	40.14	Nutrient management
Fig. 1	116.18	40.14	Nutrient management
Fig. 1	116.18	40.14	Nutrient management
Fig. 1	116.18	40.14	Nutrient management
Fig. 1	116.18	40.14	Nutrient management
Fig. 1	116.18	40.14	Nutrient management
Fig. 1	111.9	26.8	Nutrient management
Fig. 1	111.9	26.8	Crop management
Fig. 1	108	34.29	Nutrient management
Fig. 1	108	34.29	Crop management
Fig. 1	113.71	34.8	Nutrient management
Fig. 1	113.71	34.8	Crop management
Fig. 1	116.18	40.14	Nutrient management
Fig. 1	116.18	40.14	Crop management
Fig. 1	107.6	34.6	Nutrient management
Fig. 1	107.6	34.6	Nutrient management
Fig. 1	107.6	34.6	Nutrient management
Fig. 1	126.59	45.8	Nutrient management
Fig. 1	126.59	45.8	Nutrient management
Fig. 1	126.59	45.8	Nutrient management
Fig. 1	126.59	45.8	Nutrient management
Fig. 1	126.59	45.8	Nutrient management
Fig. 1	126.59	45.8	Nutrient management
Fig. 1	126.59	45.8	Nutrient management
Fig. 1	-106.64	52.14	Crop management
Fig. 1	-106.64	52.14	Crop management
Fig. 1	-106.64	52.14	Crop management
Fig. 1	115.29	26.43	Nutrient management
Fig. 1	115.29	26.43	Nutrient management
Fig. 1	115.29	26.43	Nutrient management
Fig. 1	115.29	26.43	Nutrient management
Fig. 1	115.29	26.43	Nutrient management
Fig. 1	115.29	26.43	Nutrient management
Fig. 1	115.87	28.42	Nutrient management
Fig. 1	115.87	28.42	Nutrient management
Fig. 1	115.87	28.42	Nutrient management
Fig. 1	115.87	28.42	Nutrient management
Fig. 1	115.87	28.42	Nutrient management
Fig. 1	115.87	28.42	Nutrient management
Fig. 1	120.89	15.68	Nutrient management
Fig. 1	120.89	15.68	Nutrient management
Fig. 1	120.89	15.68	Nutrient management
Fig. 1	120.89	15.68	Nutrient management
Fig. 1	120.89	15.68	Nutrient management
Fig. 1	-117.19	46.75	Soil management
Fig. 1	-117.19	46.75	Soil management
Fig. 1	105.38	30.87	Nutrient management
Fig. 1	105.38	30.87	Nutrient management
Fig. 1	105.38	30.87	Nutrient management
Fig. 1	105.38	30.87	Nutrient management
Fig. 1	105.38	30.87	Nutrient management
Fig. 1	105.38	30.87	Nutrient management
Fig. 1	105.38	30.87	Nutrient management
Fig. 1	105.38	30.87	Nutrient management
Fig. 1	105.38	30.87	Nutrient management
Fig. 1	105.38	30.87	Nutrient management
Fig. 1	103.65	30.55	Nutrient management
Fig. 1	103.65	30.55	Nutrient management
Fig. 1	103.65	30.55	Nutrient management
Fig. 1	103.65	30.55	Nutrient management
Fig. 1	103.65	30.55	Nutrient management
Fig. 1	-3.57	40.32	Crop management
Fig. 1	-3.57	40.32	Crop management
Fig. 1	-3.57	40.32	Crop management
Fig. 1	-3.57	40.32	Crop management
Fig. 1	-3.57	40.32	Crop management
Fig. 1	-3.57	40.32	Crop management
Fig. 1	-3.57	40.32	Crop management
Fig. 1	-3.57	40.32	Crop management
Fig. 1	-3.57	40.32	Crop management
Fig. 1	-3.57	40.32	Crop management
Fig. 1	-70.87	46.78	Nutrient management
Fig. 1	-70.87	46.78	Nutrient management
Fig. 1	-70.87	46.78	Nutrient management
Fig. 1	-70.87	46.78	Nutrient management
Fig. 1	-70.87	46.78	Nutrient management
Fig. 1	-70.87	46.78	Nutrient management
Fig. 1	-70.87	46.78	Nutrient management
Fig. 1	-70.87	46.78	Nutrient management
Fig. 1	-70.87	46.78	Nutrient management
Fig. 1	-70.87	46.78	Nutrient management
Fig. 1	-70.87	46.78	Nutrient management
Fig. 1	-70.87	46.78	Nutrient management
Fig. 1	124.75	43.46	Nutrient management
Fig. 1	124.75	43.46	Nutrient management
Fig. 1	124.75	43.46	Nutrient management
Fig. 1	124.75	43.46	Nutrient management
Fig. 1	113.05	28.25	Nutrient management
Fig. 1	113.05	28.25	Nutrient management
Fig. 1	113.05	28.25	Nutrient management
Fig. 1	113.05	28.25	Nutrient management
Fig. 1	118.63	31.92	Nutrient management
Fig. 1	118.63	31.92	Nutrient management
Fig. 1	104.1	35.01	Crop management
Fig. 1	104.1	35.01	Crop management
Fig. 1	104.1	35.01	Crop management
Fig. 1	117.34	36.24	Nutrient management
Fig. 1	117.34	36.24	Nutrient management
Fig. 1	117.34	36.24	Nutrient management
Fig. 1	117.34	36.24	Nutrient management
Fig. 1	117.34	36.24	Nutrient management
Fig. 1	117.34	36.24	Nutrient management
Fig. 1	71.3	31.12	Crop management
Fig. 1	71.3	31.12	Soil management
Fig. 1	71.3	31.12	Crop management
Fig. 1	71.3	31.12	Soil management
Fig. 1	-0.35	51.8	Nutrient management
Fig. 1	-0.35	51.8	Crop management
Fig. 1	-0.35	51.8	Nutrient management
Fig. 1	-0.35	51.8	Crop management
Fig. 1	-109.15	27.55	Crop management
Fig. 1	-109.15	27.55	Crop management
Fig. 1	-109.15	27.55	Crop management
Fig. 1	-109.15	27.55	Crop management
Fig. 1	-109.15	27.55	Soil management
Fig. 1	-109.15	27.55	Soil management
Fig. 1	-100.76	20.5	Soil management
Fig. 1	-100.76	20.5	Crop management
Fig. 1	-101.32	20.74	Soil management
Fig. 1	117.15	36.15	Nutrient management
Fig. 1	117.15	36.15	Nutrient management
Fig. 1	117.15	36.15	Nutrient management
Fig. 1	117.15	36.15	Nutrient management
Fig. 1	117.15	36.15	Nutrient management
Fig. 1	117.15	36.15	Nutrient management
Fig. 1	117.15	36.15	Nutrient management
Fig. 1	117.15	36.15	Nutrient management
Fig. 1	117.15	36.15	Nutrient management
Fig. 1	117.15	36.15	Nutrient management
Fig. 1	117.15	36.15	Nutrient management
Fig. 1	117.15	36.15	Nutrient management
Fig. 1	117.15	36.15	Nutrient management
Fig. 1	117.15	36.15	Nutrient management
Fig. 1	117.15	36.15	Nutrient management
Fig. 1	117.15	36.15	Nutrient management
Fig. 1	132.95	46.52	Nutrient management
Fig. 1	112.62	30.39	Nutrient management
Fig. 1	112.62	30.39	Nutrient management
Fig. 1	112.62	30.39	Nutrient management
Fig. 1	112.62	30.39	Nutrient management
Fig. 1	112.62	30.39	Nutrient management
Fig. 1	112.62	30.39	Nutrient management
Fig. 1	112.62	30.39	Nutrient management
Fig. 1	112.62	30.39	Nutrient management
Fig. 1	112.62	30.39	Nutrient management
Fig. 1	112.62	30.39	Nutrient management
Fig. 1	111.91	27.19	Nutrient management
Fig. 1	111.91	27.19	Nutrient management
Fig. 1	111.91	27.19	Nutrient management
Fig. 1	111.91	27.19	Nutrient management
Fig. 1	111.91	27.19	Nutrient management
Fig. 1	111.91	27.19	Nutrient management
Fig. 1	111.91	27.19	Nutrient management
Fig. 1	111.91	27.19	Nutrient management
Fig. 1	-3.28	40.53	Nutrient management
Fig. 1	112.23	30.44	Nutrient management
Fig. 1	112.23	30.44	Nutrient management
Fig. 1	126.82	45.86	Nutrient management
Fig. 1	126.82	45.86	Nutrient management
Fig. 1	126.82	45.86	Nutrient management
Fig. 1	126.59	45.8	Nutrient management
Fig. 1	126.59	45.8	Nutrient management
Fig. 1	126.59	45.8	Nutrient management
Fig. 1	126.59	45.8	Nutrient management
Fig. 1	126.59	45.8	Nutrient management
Fig. 1	126.59	45.8	Nutrient management
Fig. 1	117.15	36.15	Nutrient management
Fig. 1	117.15	36.15	Nutrient management
Fig. 1	117.15	36.15	Nutrient management
Fig. 1	117.15	36.15	Nutrient management
Fig. 1	104.45	30.27	Nutrient management
Fig. 1	112.49	31.03	Nutrient management
Fig. 1	112.49	31.03	Nutrient management
Fig. 1	112.49	31.03	Nutrient management
Fig. 1	112.49	31.03	Nutrient management
Fig. 1	112.49	31.03	Nutrient management
Fig. 1	112.49	31.03	Nutrient management
Fig. 1	112.49	31.03	Nutrient management
Fig. 1	111.79	31.11	Nutrient management
Fig. 1	111.79	31.11	Nutrient management
Fig. 1	111.79	31.11	Nutrient management
Fig. 1	111.79	31.11	Nutrient management
Fig. 1	111.79	31.11	Nutrient management
Fig. 1	111.79	31.11	Nutrient management
Fig. 1	111.79	31.11	Nutrient management
Fig. 1	112.19	31.38	Nutrient management
Fig. 1	112.19	31.38	Nutrient management
Fig. 1	112.19	31.38	Nutrient management
Fig. 1	112.19	31.38	Nutrient management
Fig. 1	112.19	31.38	Nutrient management
Fig. 1	112.19	31.38	Nutrient management
Fig. 1	112.19	31.38	Nutrient management
Fig. 1	104.8	30.5	Nutrient management
Fig. 1	104.8	30.5	Nutrient management
Fig. 1	104.8	30.5	Nutrient management
Fig. 1	-104.99	40.66	Nutrient management
Fig. 1	-104.99	40.66	Nutrient management
Fig. 1	-104.99	40.66	Nutrient management
Fig. 1	-104.99	40.66	Nutrient management
Fig. 1	-104.99	40.66	Nutrient management
Fig. 1	-104.99	40.66	Nutrient management
Fig. 1	-104.99	40.66	Nutrient management
Fig. 1	-104.99	40.66	Nutrient management
Fig. 1	73.03	30.51	Nutrient management
Fig. 1	73.03	30.51	Nutrient management
Fig. 1	73.03	30.51	Nutrient management
Fig. 1	73.03	30.51	Nutrient management
Fig. 1	73.03	30.51	Nutrient management
Fig. 1	73.03	30.51	Nutrient management
Fig. 1	73.03	30.51	Nutrient management
Fig. 1	114.69	38.26	Nutrient management
Fig. 1	114.69	38.26	Nutrient management
Fig. 1	115.2	37.91	Nutrient management
Fig. 1	115.2	37.91	Nutrient management
Fig. 1	115.2	37.91	Nutrient management
Fig. 1	115.32	38.01	Nutrient management
Fig. 1	115.32	38.01	Nutrient management
Fig. 1	115.32	38.01	Nutrient management
Fig. 1	115.32	38.01	Nutrient management
Fig. 1	115.32	38.01	Nutrient management
Fig. 1	115.32	38.01	Nutrient management
Fig. 1	114.48	38.12	Nutrient management
Fig. 1	114.48	38.12	Nutrient management
Fig. 1	114.48	38.12	Nutrient management
Fig. 1	114.48	38.12	Nutrient management
Fig. 1	114.48	38.12	Nutrient management
Fig. 1	114.48	38.12	Nutrient management
Fig. 1	114.48	38.12	Nutrient management
Fig. 1	114.48	38.12	Nutrient management
Fig. 1	114.48	38.12	Nutrient management
Fig. 1	114.49	35.53	Nutrient management
Fig. 1	114.49	35.53	Nutrient management
Fig. 1	114.49	35.53	Nutrient management
Fig. 1	114.49	35.53	Nutrient management
Fig. 1	114.49	35.53	Nutrient management
Fig. 1	114.49	35.53	Nutrient management
Fig. 1	142.07	-37.82	Nutrient management
Fig. 1	142.07	-37.82	Nutrient management
Fig. 1	142.1	-37.79	Nutrient management
Fig. 1	142.1	-37.79	Nutrient management
Fig. 1	115	36	Nutrient management
Fig. 1	115	36	Nutrient management
Fig. 1	115	36	Nutrient management
Fig. 1	115	36	Nutrient management
Fig. 1	115	36	Nutrient management
Fig. 1	115	36	Nutrient management
Fig. 1	115	36	Nutrient management
Fig. 1	115	36	Nutrient management
Fig. 1	115	36	Nutrient management
Fig. 1	115	36	Nutrient management
Fig. 1	115	36	Nutrient management
Fig. 1	115	36	Nutrient management
Fig. 1	115	36	Nutrient management
Fig. 1	115	36	Nutrient management
Fig. 1	115	36	Nutrient management
Fig. 1	115	36	Nutrient management
Fig. 1	115	36	Nutrient management
Fig. 1	115	36	Nutrient management
Fig. 1	113.81	28.32	Nutrient management
Fig. 1	111.26	34.51	Nutrient management
Fig. 1	111.26	34.51	Nutrient management
Fig. 1	114.31	35.71	Nutrient management
Fig. 1	114.31	35.71	Nutrient management
Fig. 1	121.08	36.87	Nutrient management
Fig. 1	120.65	37.38	Nutrient management
Fig. 1	115.12	37.51	Nutrient management
Fig. 1	115.12	37.51	Nutrient management
Fig. 1	119.9	31.28	Nutrient management
Fig. 1	119.9	31.28	Nutrient management
Fig. 1	119.9	31.28	Nutrient management
Fig. 1	119.9	31.28	Nutrient management
Fig. 1	119.9	31.28	Nutrient management
Fig. 1	119.9	31.28	Nutrient management
Fig. 1	123.37	41.52	Nutrient management
Fig. 1	123.37	41.52	Nutrient management
Fig. 1	123.37	41.52	Nutrient management
Fig. 1	110.45	19.97	Nutrient management
Fig. 1	110.45	19.97	Nutrient management
Fig. 1	117.15	36.17	Nutrient management
Fig. 1	117.15	36.17	Nutrient management
Fig. 1	117.15	36.17	Nutrient management
Fig. 1	117.15	36.17	Nutrient management
Fig. 1	117.15	36.17	Nutrient management
Fig. 1	117.15	36.17	Nutrient management
Fig. 1	117.15	36.17	Nutrient management
Fig. 1	117.15	36.17	Nutrient management
Fig. 1	119.96	33.08	Nutrient management
Fig. 1	119.96	33.08	Nutrient management
Fig. 1	119.96	33.08	Nutrient management
Fig. 1	119.96	33.08	Nutrient management
Fig. 1	117.15	36.15	Soil management
Fig. 1	117.15	36.15	Soil management
Fig. 1	117.15	36.15	Soil management
Fig. 1	117.15	36.15	Soil management
Fig. 1	117.15	36.15	Nutrient management
Fig. 1	117.15	36.15	Nutrient management
Fig. 1	117.15	36.15	Nutrient management
Fig. 1	117.15	36.15	Nutrient management
Fig. 1	117.15	36.15	Soil management
Fig. 1	117.15	36.15	Soil management
Fig. 1	117.15	36.15	Soil management
Fig. 1	117.15	36.15	Soil management
Fig. 1	117.15	36.15	Nutrient management
Fig. 1	117.15	36.15	Nutrient management
Fig. 1	117.15	36.15	Nutrient management
Fig. 1	117.15	36.15	Nutrient management
Fig. 1	119.78	31.43	Nutrient management
Fig. 1	119.78	31.43	Nutrient management
Fig. 1	119.78	31.43	Nutrient management
Fig. 1	119.78	31.43	Nutrient management
Fig. 1	119.78	31.43	Nutrient management
Fig. 1	119.78	31.43	Nutrient management
Fig. 1	119.78	31.43	Nutrient management
Fig. 1	119.78	31.43	Nutrient management
Fig. 1	119.78	31.43	Nutrient management
Fig. 1	119.78	31.43	Nutrient management
Fig. 1	119.78	31.43	Nutrient management
Fig. 1	119.78	31.43	Nutrient management
Fig. 1	108.35	22.88	Soil management
Fig. 1	108.35	22.88	Soil management
Fig. 1	108.35	22.88	Crop management
Fig. 1	108.35	22.88	Crop management
Fig. 1	108.35	22.88	Soil management
Fig. 1	108.35	22.88	Soil management
Fig. 1	108.35	22.88	Crop management
Fig. 1	108.35	22.88	Crop management
Fig. 1	108.35	22.88	Soil management
Fig. 1	108.35	22.88	Soil management
Fig. 1	108.35	22.88	Crop management
Fig. 1	108.35	22.88	Crop management
Fig. 1	108.35	22.88	Soil management
Fig. 1	108.35	22.88	Soil management
Fig. 1	108.35	22.88	Crop management
Fig. 1	108.35	22.88	Crop management
Fig. 1	111.86	26.75	Soil management
Fig. 1	111.86	26.75	Soil management
Fig. 1	111.86	26.75	Soil management
Fig. 1	111.86	26.75	Soil management
Fig. 1	111.86	26.75	Soil management
Fig. 1	111.86	26.75	Soil management
Fig. 1	111.86	26.75	Soil management
Fig. 1	111.86	26.75	Soil management
Fig. 1	130.26	46.62	Nutrient management
Fig. 1	130.26	46.62	Nutrient management
Fig. 1	119.9	31.28	Crop management
Fig. 1	119.9	31.28	Crop management
Fig. 1	119.9	31.28	Crop management
Fig. 1	119.9	31.28	Crop management
Fig. 1	119.9	31.28	Crop management
Fig. 1	119.9	31.28	Crop management
Fig. 1	119.9	31.28	Crop management
Fig. 1	119.9	31.28	Crop management
Fig. 1	119.9	31.28	Nutrient management
Fig. 1	119.9	31.28	Nutrient management
Fig. 1	119.9	31.28	Nutrient management
Fig. 1	119.9	31.28	Nutrient management
Fig. 1	119.9	31.28	Nutrient management
Fig. 1	119.9	31.28	Nutrient management
Fig. 1	112.85	28.73	Nutrient management
Fig. 1	112.85	28.73	Nutrient management
Fig. 1	112.85	28.73	Nutrient management
Fig. 1	112.85	28.73	Nutrient management
Fig. 1	112.85	28.73	Nutrient management
Fig. 1	116.86	40.47	Nutrient management
Fig. 1	116.86	40.47	Nutrient management
Fig. 1	116.86	40.47	Nutrient management
Fig. 1	116.86	40.47	Nutrient management
Fig. 1	116.86	40.47	Nutrient management
Fig. 1	116.86	40.47	Nutrient management
Fig. 1	75.63	31.7	Soil management
Fig. 1	75.63	31.7	Soil management
Fig. 1	71.82	33.92	Soil management
Fig. 1	71.82	33.92	Soil management
Fig. 1	71.61	34.19	Soil management
Fig. 1	71.61	34.19	Soil management
Fig. 1	-111.44	49.49	Nutrient management
Fig. 1	-111.79	49.5	Nutrient management
Fig. 1	-112.85	49.8	Nutrient management
Fig. 1	-112.88	49.84	Nutrient management
Fig. 1	-111.39	49.91	Nutrient management
Fig. 1	-113.58	50.04	Nutrient management
Fig. 1	-113.11	50.14	Nutrient management
Fig. 1	-113.11	50.14	Nutrient management
Fig. 1	126.59	45.8	Nutrient management
Fig. 1	126.59	45.8	Nutrient management
Fig. 1	126.59	45.8	Nutrient management
Fig. 1	126.59	45.8	Nutrient management
Fig. 1	126.82	45.86	Nutrient management
Fig. 1	126.82	45.86	Nutrient management
Fig. 1	126.16	45.34	Nutrient management
Fig. 1	126.59	45.8	Nutrient management
Fig. 1	126.59	45.8	Nutrient management
Fig. 1	126.42	45.4	Nutrient management
Fig. 1	126.42	45.4	Nutrient management
Fig. 1	126.42	45.4	Nutrient management
Fig. 1	126.42	45.4	Nutrient management
Fig. 1	125.1	45.51	Nutrient management
Fig. 1	125.1	45.51	Nutrient management
Fig. 1	125.1	45.51	Nutrient management
Fig. 1	125.1	45.51	Nutrient management
Fig. 1	127.46	45.74	Nutrient management
Fig. 1	127.46	45.74	Nutrient management
Fig. 1	127.46	45.74	Nutrient management
Fig. 1	127.46	45.74	Nutrient management
Fig. 1	126.59	45.8	Nutrient management
Fig. 1	126.59	45.8	Nutrient management
Fig. 1	126.59	45.8	Nutrient management
Fig. 1	126.59	45.8	Nutrient management
Fig. 1	113.09	28.19	Nutrient management
Fig. 1	113.09	28.19	Nutrient management
Fig. 1	126.59	45.8	Nutrient management
Fig. 1	126.59	45.8	Nutrient management
Fig. 1	126.59	45.8	Nutrient management
Fig. 1	126.59	45.8	Nutrient management
Fig. 1	114.64	34.1	Nutrient management
Fig. 1	-111.04	45.72	Crop management
Fig. 1	-111.04	45.72	Crop management
Fig. 1	-111.04	45.72	Crop management
Fig. 1	-111.65	45.86	Crop management
Fig. 1	-111.65	45.86	Crop management
Fig. 1	-111.65	45.86	Crop management
Fig. 1	-105.25	53.53	Nutrient management
Fig. 1	-105.25	53.53	Nutrient management
Fig. 1	-73.46	4.06	Nutrient management
Fig. 1	-73.46	4.06	Nutrient management
Fig. 1	-73.46	4.06	Nutrient management
Fig. 1	-73.46	4.06	Nutrient management
Fig. 1	-73.46	4.06	Nutrient management
Fig. 1	-73.46	4.06	Nutrient management
Fig. 1	-73.46	4.06	Nutrient management
Fig. 1	-73.46	4.06	Nutrient management
Fig. 1	-73.46	4.06	Nutrient management
Fig. 1	-73.46	4.06	Nutrient management
Fig. 1	-73.46	4.06	Nutrient management
Fig. 1	-73.46	4.06	Nutrient management
Fig. 1	-73.46	4.06	Nutrient management
Fig. 1	-73.46	4.06	Nutrient management
Fig. 1	-73.46	4.06	Nutrient management
Fig. 1	-73.46	4.06	Nutrient management
Fig. 1	-73.46	4.06	Nutrient management
Fig. 1	-73.46	4.06	Nutrient management
Fig. 1	75.79	30.93	Nutrient management
Fig. 1	75.79	30.93	Nutrient management
Fig. 1	75.79	30.93	Nutrient management
Fig. 1	75.79	30.93	Nutrient management
Fig. 1	75.79	30.93	Nutrient management
Fig. 1	75.79	30.93	Nutrient management
Fig. 1	146.04	-34.35	Nutrient management
Fig. 1	146.04	-34.35	Nutrient management
Fig. 1	146.04	-34.35	Nutrient management
Fig. 1	146.04	-34.35	Nutrient management
Fig. 1	146.04	-34.35	Nutrient management
Fig. 1	146.04	-34.35	Nutrient management
Fig. 1	17.21	46.74	Nutrient management
Fig. 1	17.21	46.74	Nutrient management
Fig. 1	17.21	46.74	Crop management
Fig. 1	17.21	46.74	Crop management
Fig. 1	37.27	-0.52	Soil management
Fig. 1	37.27	-0.52	Nutrient management
Fig. 1	37.27	-0.52	Nutrient management
Fig. 1	37.27	-0.52	Nutrient management
Fig. 1	-86.56	37.38	Soil management
Fig. 1	-86.56	37.38	Soil management
Fig. 1	-86.56	37.38	Soil management
Fig. 1	-86.56	37.38	Soil management
Fig. 1	-86.56	37.38	Soil management
Fig. 1	-86.56	37.38	Soil management
Fig. 1	-147.88	64.82	Nutrient management
Fig. 1	-147.88	64.82	Nutrient management
Fig. 1	-147.88	64.82	Nutrient management
Fig. 1	142.3	-36.66	Crop management
Fig. 1	142.3	-36.66	Crop management
Fig. 1	142.3	-36.66	Crop management
Fig. 1	142.3	-36.66	Crop management
Fig. 1	118.78	32.68	Nutrient management
Fig. 1	118.78	32.68	Nutrient management
Fig. 1	118.78	32.68	Nutrient management
Fig. 1	118.78	32.68	Nutrient management
Fig. 1	118.78	32.68	Nutrient management
Fig. 1	118.78	32.68	Nutrient management
Fig. 1	118.78	32.68	Nutrient management
Fig. 1	118.78	32.68	Nutrient management
Fig. 1	118.78	32.68	Nutrient management
Fig. 1	118.78	32.68	Nutrient management
Fig. 1	118.78	32.68	Nutrient management
Fig. 1	118.78	32.68	Nutrient management
Fig. 1	118.78	32.68	Nutrient management
Fig. 1	118.78	32.68	Nutrient management
Fig. 1	118.78	32.68	Nutrient management
Fig. 1	118.78	32.68	Nutrient management
Fig. 1	-96.17	29.34	Soil management
Fig. 1	-96.17	29.34	Soil management
Fig. 1	-96.17	29.34	Soil management
Fig. 1	-96.17	29.34	Soil management
Fig. 1	-96.17	29.34	Soil management
Fig. 1	-96.17	29.34	Soil management
Fig. 1	-114.35	42.55	Nutrient management
Fig. 1	-114.35	42.55	Nutrient management
Fig. 1	-114.35	42.55	Nutrient management
Fig. 1	-114.35	42.55	Nutrient management
Fig. 1	126.59	45.8	Nutrient management
Fig. 1	126.59	45.8	Nutrient management
Fig. 1	113.88	34.13	Nutrient management
Fig. 1	113.88	34.13	Nutrient management
Fig. 1	113.88	34.13	Nutrient management
Fig. 1	113	34.94	Nutrient management
Fig. 1	113	34.94	Nutrient management
Fig. 1	113	34.94	Nutrient management
Fig. 1	112.15	30.35	Nutrient management
Fig. 1	112.15	30.35	Nutrient management
Fig. 1	125.41	43.8	Nutrient management
Fig. 1	125.41	43.8	Nutrient management
Fig. 1	125.41	43.8	Nutrient management
Fig. 1	125.41	43.8	Nutrient management
Fig. 1	125.41	43.8	Nutrient management
Fig. 1	125.41	43.8	Nutrient management
Fig. 1	125.41	43.8	Nutrient management
Fig. 1	125.41	43.8	Nutrient management
Fig. 1	111.87	26.75	Nutrient management
Fig. 1	111.87	26.75	Nutrient management
Fig. 1	111.86	26.75	Nutrient management
Fig. 1	111.86	26.75	Nutrient management
Fig. 1	86	44.32	Nutrient management
Fig. 1	124.91	43.87	Nutrient management
Fig. 1	118.52	31.28	Nutrient management
Fig. 1	118.52	31.28	Nutrient management
Fig. 1	118.52	31.28	Nutrient management
Fig. 1	120.82	30.8	Nutrient management
Fig. 1	117.15	36.15	Nutrient management
Fig. 1	112.85	28.73	Nutrient management
Fig. 1	112.85	28.73	Nutrient management
Fig. 1	112.85	28.73	Nutrient management
Fig. 1	112.85	28.73	Nutrient management
Fig. 1	112.85	28.73	Nutrient management
Fig. 1	112.85	28.73	Nutrient management
Fig. 1	112.9	28.78	Nutrient management
Fig. 1	112.9	28.78	Nutrient management
Fig. 1	112.9	28.78	Nutrient management
Fig. 1	112.9	28.78	Nutrient management
Fig. 1	112.9	28.78	Nutrient management
Fig. 1	112.9	28.78	Nutrient management
Fig. 1	112.9	28.78	Nutrient management
Fig. 1	112.9	28.78	Nutrient management
Fig. 1	112.9	28.78	Nutrient management
Fig. 1	112.9	28.78	Nutrient management
Fig. 1	112.9	28.78	Nutrient management
Fig. 1	112.9	28.78	Nutrient management
Fig. 1	116.63	37.28	Nutrient management
Fig. 1	116.63	37.28	Nutrient management
Fig. 1	116.63	37.28	Nutrient management
Fig. 1	116.63	37.28	Nutrient management
Fig. 1	116.63	37.28	Nutrient management
Fig. 1	116.63	37.28	Nutrient management
Fig. 1	116.63	37.28	Nutrient management
Fig. 1	116.63	37.28	Nutrient management
Fig. 1	116.63	37.28	Nutrient management
Fig. 1	116.63	37.28	Nutrient management
Fig. 1	116.63	37.28	Nutrient management
Fig. 1	116.63	37.28	Nutrient management
Fig. 1	116.63	37.28	Nutrient management
Fig. 1	116.63	37.28	Nutrient management
Fig. 1	116.63	37.28	Nutrient management
Fig. 1	112.23	30.44	Nutrient management
Fig. 1	112.23	30.44	Nutrient management
Fig. 1	112.23	30.44	Nutrient management
Fig. 1	112.23	30.44	Nutrient management
Fig. 1	112.23	30.44	Nutrient management
Fig. 1	116.18	40.14	Soil management
Fig. 1	115.34	28.16	Nutrient management
Fig. 1	115.9	28.88	Nutrient management
Fig. 1	124.82	43.54	Nutrient management
Fig. 1	124.82	43.54	Nutrient management
Fig. 1	112.9	28.78	Nutrient management
Fig. 1	112.9	28.78	Nutrient management
Fig. 1	112.9	28.78	Nutrient management
Fig. 1	113.36	23.13	Nutrient management
Fig. 1	113.36	23.13	Nutrient management
Fig. 1	113.36	23.13	Nutrient management
Fig. 1	113.36	23.13	Nutrient management
Fig. 1	112.44	28.2	Nutrient management
Fig. 1	115.96	32.98	Nutrient management
Fig. 1	117.06	36.72	Nutrient management
Fig. 1	117.06	36.72	Nutrient management
Fig. 1	117.06	36.72	Nutrient management
Fig. 1	117.06	36.72	Nutrient management
Fig. 1	116.55	33.16	Soil management
Fig. 1	116.55	33.16	Soil management
Fig. 1	116.55	33.16	Soil management
Fig. 1	116.55	33.16	Soil management
Fig. 1	116.55	33.16	Soil management
Fig. 1	124.27	43.5	Nutrient management
Fig. 1	124.27	43.5	Nutrient management
Fig. 1	124.27	43.5	Nutrient management
Fig. 1	135.78	35.06	Nutrient management
Fig. 1	135.78	35.06	Nutrient management
Fig. 1	135.78	35.06	Nutrient management
Fig. 1	135.78	35.06	Nutrient management
Fig. 1	116.18	40.14	Nutrient management
Fig. 1	116.18	40.14	Nutrient management
Fig. 1	116.18	40.14	Nutrient management
Fig. 1	116.18	40.14	Nutrient management
Fig. 1	116.18	40.14	Nutrient management
Fig. 1	116.18	40.14	Nutrient management
Fig. 1	114.01	33.42	Nutrient management
Fig. 1	114.01	33.42	Nutrient management
Fig. 1	114.01	33.42	Nutrient management
Fig. 1	114.01	33.42	Nutrient management
Fig. 1	108	34.29	Nutrient management
Fig. 1	108	34.29	Nutrient management
Fig. 1	108	34.29	Nutrient management
Fig. 1	108	34.29	Nutrient management
Fig. 1	112.2	36.96	Nutrient management
Fig. 1	112.2	36.96	Nutrient management
Fig. 1	112.2	36.96	Nutrient management
Fig. 1	112.2	36.96	Nutrient management
Fig. 1	111.87	26.75	Nutrient management
Fig. 1	111.87	26.75	Nutrient management
Fig. 1	111.87	26.75	Nutrient management
Fig. 1	111.87	26.75	Nutrient management
Fig. 1	116.8	39.6	Nutrient management
Fig. 1	116.8	39.6	Nutrient management
Fig. 1	110.45	29.88	Crop management
Fig. 1	110.45	29.88	Crop management
Fig. 1	115.48	30.84	Crop management
Fig. 1	115.48	30.84	Crop management
Fig. 1	113.97	30.97	Crop management
Fig. 1	113.93	31.01	Crop management
Fig. 1	108	34.29	Nutrient management
Fig. 1	108	34.29	Nutrient management
Fig. 1	120.67	30.83	Nutrient management
Fig. 1	120.67	30.83	Nutrient management
Fig. 1	120.67	30.83	Nutrient management
Fig. 1	120.67	30.83	Nutrient management
Fig. 1	120.67	30.83	Nutrient management
Fig. 1	120.67	30.83	Nutrient management
Fig. 1	120.67	30.83	Nutrient management
Fig. 1	120.67	30.83	Nutrient management
Fig. 1	120.67	30.83	Nutrient management
Fig. 1	120.67	30.83	Nutrient management
Fig. 1	120.67	30.83	Nutrient management
Fig. 1	120.67	30.83	Nutrient management
Fig. 1	120.67	30.83	Nutrient management
Fig. 1	120.67	30.83	Nutrient management
Fig. 1	120.67	30.83	Nutrient management
Fig. 1	120.67	30.83	Nutrient management
Fig. 1	120.67	30.83	Nutrient management
Fig. 1	120.67	30.83	Nutrient management
Fig. 1	120.67	30.83	Nutrient management
Fig. 1	120.67	30.83	Nutrient management
Fig. 1	120.67	30.83	Nutrient management
Fig. 1	119.07	26.23	Nutrient management
Fig. 1	119.07	26.23	Nutrient management
Fig. 1	119.07	26.23	Nutrient management
Fig. 1	119.07	26.23	Nutrient management
Fig. 1	-109.95	47.05	Soil management
Fig. 1	-109.95	47.05	Soil management
Fig. 1	-109.95	47.05	Soil management
Fig. 1	-109.95	47.05	Soil management
Fig. 1	113.36	23.13	Nutrient management
Fig. 1	117.63	34.88	Nutrient management
Fig. 1	117.63	34.88	Nutrient management
Fig. 1	117.63	34.88	Nutrient management
Fig. 1	117.63	34.88	Nutrient management
Fig. 1	117.63	34.88	Nutrient management
Fig. 1	117.63	34.88	Nutrient management
Fig. 1	120.47	31.3	Nutrient management
Fig. 1	120.47	31.3	Nutrient management
Fig. 1	120.47	31.3	Nutrient management
Fig. 1	112.63	30.37	Crop management
Fig. 1	112.63	30.37	Crop management
Fig. 1	107.29	30.72	Nutrient management
Fig. 1	107.29	30.72	Nutrient management
Fig. 1	107.29	30.72	Nutrient management
Fig. 1	107.29	30.72	Nutrient management
Fig. 1	121.35	41.13	Nutrient management
Fig. 1	121.35	41.13	Crop management
Fig. 1	121.35	41.13	Nutrient management
Fig. 1	121.35	41.13	Nutrient management
Fig. 1	121.35	41.13	Crop management
Fig. 1	121.35	41.13	Nutrient management
Fig. 1	121.35	41.13	Nutrient management
Fig. 1	121.35	41.13	Crop management
Fig. 1	121.35	41.13	Nutrient management
Fig. 1	114.85	38.21	Nutrient management
Fig. 1	114.85	38.21	Nutrient management
Fig. 1	114.85	38.21	Nutrient management
Fig. 1	114.85	38.21	Nutrient management
Fig. 1	114.85	38.21	Nutrient management
Fig. 1	114.85	38.21	Nutrient management
Fig. 1	114.85	38.21	Nutrient management
Fig. 1	114.85	38.21	Nutrient management
Fig. 1	114.85	38.21	Nutrient management
Fig. 1	114.85	38.21	Nutrient management
Fig. 1	114.85	38.21	Nutrient management
Fig. 1	114.85	38.21	Nutrient management
Fig. 1	114.85	38.21	Nutrient management
Fig. 1	115.32	38.01	Nutrient management
Fig. 1	115.32	38.01	Nutrient management
Fig. 1	115.32	38.01	Nutrient management
Fig. 1	117.15	36.15	Nutrient management
Fig. 1	117.15	36.15	Nutrient management
Fig. 1	106.01	38.2	Nutrient management
Fig. 1	106.01	38.2	Nutrient management
Fig. 1	106.01	38.2	Nutrient management
Fig. 1	106.28	38.11	Nutrient management
Fig. 1	106.28	38.11	Nutrient management
Fig. 1	106.28	38.12	Nutrient management
Fig. 1	106.28	38.12	Nutrient management
Fig. 1	106.28	38.12	Nutrient management
Fig. 1	115.48	38.85	Nutrient management
Fig. 1	115.48	38.85	Nutrient management
Fig. 1	115.48	38.85	Crop management
Fig. 1	115.48	38.85	Nutrient management
Fig. 1	115.48	38.85	Nutrient management
Fig. 1	115.48	38.85	Crop management
Fig. 1	124.84	43.72	Nutrient management
Fig. 1	124.84	43.72	Nutrient management
Fig. 1	124.84	43.72	Nutrient management
Fig. 1	124.84	43.72	Nutrient management
Fig. 1	124.84	43.72	Nutrient management
Fig. 1	124.84	43.72	Nutrient management
Fig. 1	124.84	43.72	Nutrient management
Fig. 1	124.84	43.72	Nutrient management
Fig. 1	126.88	46.95	Nutrient management
Fig. 1	126.88	46.95	Nutrient management
Fig. 1	126.88	46.95	Nutrient management
Fig. 1	126.88	46.95	Nutrient management
Fig. 1	126.88	46.95	Nutrient management
Fig. 1	126.88	46.95	Nutrient management
Fig. 1	126.88	46.95	Nutrient management
Fig. 1	126.88	46.95	Nutrient management
Fig. 1	121.26	41.69	Nutrient management
Fig. 1	121.26	41.69	Nutrient management
Fig. 1	121.26	41.69	Crop management
Fig. 1	121.35	41.13	Nutrient management
Fig. 1	121.35	41.13	Crop management
Fig. 1	121.35	41.13	Nutrient management
Fig. 1	115.12	37.51	Nutrient management
Fig. 1	115.12	37.51	Nutrient management
Fig. 1	116.19	40.01	Nutrient management
Fig. 1	116.19	40.01	Nutrient management
Fig. 1	116.19	40.01	Nutrient management
Fig. 1	116.19	40.01	Nutrient management
Fig. 1	116.19	40.01	Nutrient management
Fig. 1	115.55	29.95	Nutrient management
Fig. 1	115.55	29.95	Nutrient management
Fig. 1	115.55	29.95	Nutrient management
Fig. 1	115.45	38.83	Nutrient management
Fig. 1	115.45	38.83	Nutrient management
Fig. 1	115.45	38.83	Nutrient management
Fig. 1	108.07	34.3	Crop management
Fig. 1	108.07	34.3	Crop management
Fig. 1	108.07	34.3	Soil management
Fig. 1	108.07	34.3	Soil management
Fig. 1	108.07	34.3	Crop management
Fig. 1	108.07	34.3	Crop management
Fig. 1	108.07	34.3	Soil management
Fig. 1	108.07	34.3	Soil management
Fig. 1	108.07	34.3	Crop management
Fig. 1	108.07	34.3	Crop management
Fig. 1	108.07	34.3	Soil management
Fig. 1	108.07	34.3	Soil management
Fig. 1	108.07	34.3	Crop management
Fig. 1	108.07	34.3	Crop management
Fig. 1	108.07	34.3	Soil management
Fig. 1	108.07	34.3	Soil management
Fig. 1	108.07	34.3	Crop management
Fig. 1	108.07	34.3	Crop management
Fig. 1	108.07	34.3	Soil management
Fig. 1	108.07	34.3	Soil management
Fig. 1	108.07	34.3	Crop management
Fig. 1	108.07	34.3	Crop management
Fig. 1	108.07	34.3	Soil management
Fig. 1	108.07	34.3	Soil management
Fig. 1	-4.52	37.77	Soil management
Fig. 1	-4.52	37.77	Crop management
Fig. 1	-4.52	37.77	Crop management
Fig. 1	-4.52	37.77	Crop management
Fig. 1	-4.52	37.77	Crop management
Fig. 1	120.9	31.6	Nutrient management
Fig. 1	120.9	31.6	Nutrient management
Fig. 1	120.9	31.6	Crop management
Fig. 1	120.9	31.6	Crop management
Fig. 1	120.9	31.6	Nutrient management
Fig. 1	120.9	31.6	Nutrient management
Fig. 1	120.9	31.6	Crop management
Fig. 1	120.9	31.6	Crop management
Fig. 1	112.44	28.2	Nutrient management
Fig. 1	112.44	28.2	Nutrient management
Fig. 1	112.44	28.2	Nutrient management
Fig. 1	112.44	28.2	Nutrient management
Fig. 1	112.44	28.2	Nutrient management
Fig. 1	112.44	28.2	Nutrient management
Fig. 1	112.44	28.2	Nutrient management
Fig. 1	112.44	28.2	Nutrient management
Fig. 1	114.93	36.89	Nutrient management
Fig. 1	114.93	36.89	Nutrient management
Fig. 1	114.93	36.89	Nutrient management
Fig. 1	114.93	36.89	Nutrient management
Fig. 1	114.93	36.89	Nutrient management
Fig. 1	114.93	36.89	Nutrient management
Fig. 1	106.54	26.45	Nutrient management
Fig. 1	106.54	26.45	Crop management
Fig. 1	106.54	26.45	Nutrient management
Fig. 1	106.54	26.45	Crop management
Fig. 1	106.54	26.45	Nutrient management
Fig. 1	106.54	26.45	Crop management
Fig. 1	106.54	26.45	Nutrient management
Fig. 1	106.54	26.45	Crop management
Fig. 1	106.54	26.45	Nutrient management
Fig. 1	106.54	26.45	Crop management
Fig. 1	106.54	26.45	Nutrient management
Fig. 1	106.54	26.45	Crop management
Fig. 1	117.15	36.17	Nutrient management
Fig. 1	117.15	36.17	Nutrient management
Fig. 1	117.15	36.17	Nutrient management
Fig. 1	117.15	36.17	Nutrient management
Fig. 1	117.15	36.17	Nutrient management
Fig. 1	117.15	36.17	Nutrient management
Fig. 1	117.15	36.17	Nutrient management
Fig. 1	117.15	36.17	Nutrient management
Fig. 1	116.38	33.78	Nutrient management
Fig. 1	116.38	33.78	Nutrient management
Fig. 1	115.55	29.95	Nutrient management
Fig. 1	115.55	29.95	Nutrient management
Fig. 1	115.55	29.95	Nutrient management
Fig. 1	115.55	29.95	Nutrient management
Fig. 1	115.55	29.95	Nutrient management
Fig. 1	115.55	29.95	Nutrient management
Fig. 1	115.55	29.95	Soil management
Fig. 1	115.55	29.95	Soil management
Fig. 1	115.55	29.95	Soil management
Fig. 1	115.55	29.95	Soil management
Fig. 1	116	40	Nutrient management
Fig. 1	116	40	Nutrient management
Fig. 1	-93.6	44.35	Nutrient management
Fig. 1	-93.6	44.35	Nutrient management
Fig. 1	77.18	28.62	Nutrient management
Fig. 1	77.18	28.62	Nutrient management
Fig. 1	77.18	28.62	Nutrient management
Fig. 1	77.18	28.62	Nutrient management
Fig. 1	-114.23	52.67	Nutrient management
Fig. 1	-114.23	52.67	Nutrient management
Fig. 1	-114.23	52.67	Nutrient management
Fig. 1	-114.23	52.67	Nutrient management
Fig. 1	-114.23	52.67	Nutrient management
Fig. 1	-114.23	52.67	Nutrient management
Fig. 1	-114.23	52.67	Soil management
Fig. 1	-114.23	52.67	Soil management
Fig. 1	-114.23	52.67	Soil management
Fig. 1	-114.23	52.67	Soil management
Fig. 1	-114.23	52.67	Soil management
Fig. 1	-114.23	52.67	Soil management
Fig. 1	-114.23	52.67	Soil management
Fig. 1	-114.23	52.67	Soil management
Fig. 1	-114.23	52.67	Soil management
Fig. 1	-114.23	52.67	Soil management
Fig. 1	-114.23	52.67	Nutrient management
Fig. 1	-114.23	52.67	Nutrient management
Fig. 1	-114.23	52.67	Nutrient management
Fig. 1	-114.23	52.67	Nutrient management
Fig. 1	-114.23	52.67	Nutrient management
Fig. 1	-114.23	52.67	Nutrient management
Fig. 1	-114.23	52.67	Nutrient management
Fig. 1	-114.23	52.67	Nutrient management
Fig. 1	-114.23	52.67	Nutrient management
Fig. 1	-114.23	52.67	Nutrient management
Fig. 1	-114.23	52.67	Nutrient management
Fig. 1	-114.23	52.67	Nutrient management
Fig. 1	-114.23	52.67	Nutrient management
Fig. 1	-114.23	52.67	Nutrient management
Fig. 1	-114.23	52.67	Nutrient management
Fig. 1	-114.23	52.67	Nutrient management
Fig. 1	-113.41	53.43	Soil management
Fig. 1	-113.41	53.43	Soil management
Fig. 1	-113.41	53.43	Soil management
Fig. 1	-113.41	53.43	Soil management
Fig. 1	-113.41	53.43	Soil management
Fig. 1	-113.41	53.43	Soil management
Fig. 1	-113.41	53.43	Soil management
Fig. 1	-113.41	53.43	Soil management
Fig. 1	-113.41	53.43	Soil management
Fig. 1	-113.41	53.43	Soil management
Fig. 1	-113.41	53.43	Nutrient management
Fig. 1	-113.41	53.43	Nutrient management
Fig. 1	-113.41	53.43	Nutrient management
Fig. 1	-113.41	53.43	Nutrient management
Fig. 1	-113.41	53.43	Nutrient management
Fig. 1	-113.41	53.43	Nutrient management
Fig. 1	-113.41	53.43	Nutrient management
Fig. 1	-113.41	53.43	Nutrient management
Fig. 1	-113.41	53.43	Nutrient management
Fig. 1	-113.41	53.43	Nutrient management
Fig. 1	-113.41	53.43	Nutrient management
Fig. 1	-113.41	53.43	Nutrient management
Fig. 1	-113.41	53.43	Nutrient management
Fig. 1	-113.41	53.43	Nutrient management
Fig. 1	-113.41	53.43	Nutrient management
Fig. 1	-113.41	53.43	Nutrient management
Fig. 1	113.35	23.65	Nutrient management
Fig. 1	113.35	23.65	Nutrient management
Fig. 1	-43.65	-22.7	Nutrient management
Fig. 1	-43.65	-22.7	Nutrient management
Fig. 1	-43.65	-22.7	Nutrient management
Fig. 1	-43.67	-22.75	Nutrient management
Fig. 1	-43.67	-22.75	Nutrient management
Fig. 1	-43.67	-22.75	Nutrient management
Fig. 1	28.26	-20.65	Nutrient management
Fig. 1	28.26	-20.65	Nutrient management
Fig. 1	28.26	-20.65	Nutrient management
Fig. 1	28.26	-20.65	Nutrient management
Fig. 1	28.26	-20.65	Nutrient management
Fig. 1	28.26	-20.65	Nutrient management
Fig. 1	28.26	-20.65	Crop management
Fig. 1	28.26	-20.65	Crop management
Fig. 1	28.26	-20.65	Crop management
Fig. 1	28.26	-20.65	Crop management
Fig. 1	28.26	-20.65	Crop management
Fig. 1	28.26	-20.65	Crop management
Fig. 1	28.26	-20.65	Soil management
Fig. 1	28.26	-20.65	Soil management
Fig. 1	28.26	-20.65	Soil management
Fig. 1	28.26	-20.65	Soil management
Fig. 1	-75.78	38.35	Soil management
Fig. 1	-81.23	36.21	Soil management
Fig. 1	-81.23	36.21	Soil management
Fig. 1	-58.3	-37.75	Soil management
Fig. 1	-58.3	-37.75	Soil management
Fig. 1	-58.3	-37.75	Soil management
Fig. 1	-58.3	-37.75	Soil management
Fig. 1	-58.3	-37.75	Nutrient management
Fig. 1	120.9	31.6	Nutrient management
Fig. 1	120.9	31.6	Nutrient management
Fig. 1	120.9	31.6	Nutrient management
Fig. 1	120.9	31.6	Nutrient management
Fig. 1	120.9	31.59	Nutrient management
Fig. 1	120.9	31.59	Nutrient management
Fig. 1	120.9	31.59	Nutrient management
Fig. 1	120.9	31.59	Nutrient management
Fig. 1	120.9	31.59	Nutrient management
Fig. 1	120.9	31.59	Nutrient management
Fig. 1	120.9	31.59	Nutrient management
Fig. 1	120.9	31.59	Nutrient management
Fig. 1	120.9	31.59	Nutrient management
Fig. 1	120.9	31.59	Nutrient management
Fig. 1	120.9	31.59	Nutrient management
Fig. 1	120.9	31.59	Nutrient management
Fig. 1	120.9	31.59	Nutrient management
Fig. 1	120.9	31.59	Nutrient management
Fig. 1	120.9	31.59	Nutrient management
Fig. 1	120.9	31.59	Nutrient management
Fig. 1	120.9	31.59	Nutrient management
Fig. 1	120.9	31.59	Nutrient management
Fig. 1	120.9	31.59	Nutrient management
Fig. 1	120.9	31.59	Nutrient management
Fig. 1	120.9	31.59	Nutrient management
Fig. 1	120.9	31.59	Nutrient management
Fig. 1	120.9	31.59	Nutrient management
Fig. 1	120.9	31.59	Nutrient management
Fig. 1	120.9	31.59	Nutrient management
Fig. 1	120.9	31.59	Nutrient management
Fig. 1	120.9	31.59	Nutrient management
Fig. 1	120.9	31.59	Nutrient management
Fig. 1	120.9	31.59	Nutrient management
Fig. 1	120.9	31.59	Nutrient management
Fig. 1	120.9	31.59	Nutrient management
Fig. 1	120.9	31.59	Nutrient management
Fig. 1	119.46	29.02	Nutrient management
Fig. 1	119.46	29.02	Nutrient management
Fig. 1	119.46	29.02	Nutrient management
Fig. 1	119.85	34.3	Nutrient management
Fig. 1	119.85	34.3	Nutrient management
Fig. 1	119.85	34.3	Nutrient management
Fig. 1	119.85	34.3	Nutrient management
Fig. 1	119.85	34.3	Nutrient management
Fig. 1	119.85	34.3	Nutrient management
Fig. 1	119.85	34.3	Nutrient management
Fig. 1	119.85	34.3	Nutrient management
Fig. 1	119.85	34.3	Nutrient management
Fig. 1	119.85	34.3	Nutrient management
Fig. 1	119.85	34.3	Nutrient management
Fig. 1	119.85	34.3	Nutrient management
Fig. 1	116.92	28.25	Crop management
Fig. 1	116.92	28.25	Crop management
Fig. 1	116.92	28.25	Crop management
Fig. 1	116.92	28.25	Crop management
Fig. 1	116.92	28.25	Crop management
Fig. 1	116.92	28.25	Crop management
Fig. 1	116.92	28.25	Crop management
Fig. 1	116.92	28.25	Crop management
Fig. 1	14.43	50.23	Nutrient management
Fig. 1	14.43	50.23	Nutrient management
Fig. 1	14.43	50.23	Nutrient management
Fig. 1	14.43	50.23	Nutrient management
Fig. 1	-86.93	41.44	Nutrient management
Fig. 1	-86.93	41.44	Nutrient management
Fig. 1	-86.93	41.44	Nutrient management
Fig. 1	-86.93	41.44	Nutrient management
Fig. 1	-86.93	41.44	Nutrient management
Fig. 1	-89.52	45.09	Nutrient management
Fig. 1	-89.52	45.09	Nutrient management
Fig. 1	-89.52	45.09	Nutrient management
Fig. 1	-89.52	45.09	Nutrient management
Fig. 1	-89.52	45.09	Nutrient management
Fig. 1	-89.52	45.09	Nutrient management
Fig. 1	132.31	-14.47	Nutrient management
Fig. 1	132.31	-14.47	Nutrient management
Fig. 1	132.31	-14.47	Nutrient management
Fig. 1	-71.18	46.61	Nutrient management
Fig. 1	-71.18	46.61	Nutrient management
Fig. 1	-71.18	46.61	Nutrient management
Fig. 1	-71.18	46.61	Nutrient management
Fig. 1	-71.18	46.61	Nutrient management
Fig. 1	-71.18	46.61	Nutrient management
Fig. 1	-71.18	46.61	Nutrient management
Fig. 1	-71.18	46.61	Nutrient management
Fig. 1	-91.95	39.93	Nutrient management
Fig. 1	-91.95	39.93	Nutrient management
Fig. 1	116.59	39.6	Nutrient management
Fig. 1	116.59	39.6	Nutrient management
Fig. 1	116.59	39.6	Nutrient management
Fig. 1	116.59	39.6	Nutrient management
Fig. 1	116.59	39.6	Nutrient management
Fig. 1	116.59	39.6	Nutrient management
Fig. 1	117.15	36.17	Nutrient management
Fig. 1	117.15	36.17	Nutrient management
Fig. 1	117.15	36.17	Nutrient management
Fig. 1	117.15	36.17	Nutrient management
Fig. 1	117.15	36.17	Nutrient management
Fig. 1	117.15	36.17	Nutrient management
Fig. 1	117.15	36.17	Nutrient management
Fig. 1	117.15	36.17	Nutrient management
Fig. 1	-91.81	40.02	Nutrient management
Fig. 1	-91.81	40.02	Nutrient management
Fig. 1	-91.81	40.02	Nutrient management
Fig. 1	-91.81	40.02	Nutrient management
Fig. 1	-91.81	40.02	Nutrient management
Fig. 1	-91.81	40.02	Nutrient management
Fig. 1	-91.42	34.47	Nutrient management
Fig. 1	-91.42	34.47	Nutrient management
Fig. 1	-91.42	34.47	Nutrient management
Fig. 1	-91.42	34.47	Nutrient management
Fig. 1	-91.42	34.47	Nutrient management
Fig. 1	-91.42	34.47	Nutrient management
Fig. 1	-91.42	34.47	Nutrient management
Fig. 1	-91.42	34.47	Nutrient management
Fig. 1	-74.95	39.9	Nutrient management
Fig. 1	-74.95	39.9	Nutrient management
Fig. 1	-74.95	39.9	Nutrient management
Fig. 1	-74.95	39.9	Nutrient management
Fig. 1	-74.95	39.9	Nutrient management
Fig. 1	-74.95	39.9	Nutrient management
Fig. 1	-74.04	40.81	Nutrient management
Fig. 1	-74.04	40.81	Nutrient management
Fig. 1	-74.04	40.81	Nutrient management
Fig. 1	-74.04	40.81	Nutrient management
Fig. 1	-74.04	40.81	Nutrient management
Fig. 1	-74.04	40.81	Nutrient management
Fig. 1	-95.77	39.08	Crop management
Fig. 1	-75.18	40.12	Crop management
Fig. 1	77.02	28.07	Crop management
Fig. 1	116.65	37.96	Nutrient management
Fig. 1	116.65	37.96	Nutrient management
Fig. 1	116.65	37.96	Nutrient management
Fig. 1	116.65	37.96	Nutrient management
Fig. 1	116.65	37.96	Nutrient management
Fig. 1	116.65	37.96	Nutrient management
Fig. 1	116	40	Nutrient management
Fig. 1	116	40	Nutrient management
Fig. 1	100.09	14.48	Nutrient management
Fig. 1	100.09	14.48	Nutrient management
Fig. 1	100.09	14.48	Nutrient management
Fig. 1	100.09	14.48	Nutrient management
Fig. 1	100.09	14.48	Nutrient management
Fig. 1	100.09	14.48	Nutrient management
Fig. 1	100.09	14.48	Nutrient management
Fig. 1	100.09	14.48	Nutrient management
Fig. 1	100.09	14.48	Nutrient management
Fig. 1	100.09	14.48	Nutrient management
Fig. 1	100.09	14.48	Nutrient management
Fig. 1	100.09	14.48	Nutrient management
Fig. 1	100.09	14.48	Crop management
Fig. 1	100.09	14.48	Crop management
Fig. 1	-0.36	51.81	Crop management
Fig. 1	-0.36	51.81	Nutrient management
Fig. 1	-0.36	51.81	Nutrient management
Fig. 1	-0.36	51.81	Nutrient management
Fig. 1	-0.36	51.81	Nutrient management
Fig. 1	124.5	44.53	Nutrient management
Fig. 1	124.5	44.53	Nutrient management
Fig. 1	124.5	44.53	Nutrient management
Fig. 1	124.5	44.53	Nutrient management
Fig. 1	124.5	44.53	Nutrient management
Fig. 1	124.5	44.53	Nutrient management
Fig. 1	117.15	36.17	Nutrient management
Fig. 1	117.15	36.17	Nutrient management
Fig. 1	117.15	36.17	Nutrient management
Fig. 1	117.15	36.17	Nutrient management
Fig. 1	117.15	36.17	Nutrient management
Fig. 1	117.15	36.17	Nutrient management
Fig. 1	117.15	36.17	Nutrient management
Fig. 1	117.15	36.17	Nutrient management
Fig. 1	117.15	36.17	Nutrient management
Fig. 1	117.15	36.17	Nutrient management
Fig. 1	117.15	36.17	Nutrient management
Fig. 1	117.15	36.17	Nutrient management
Fig. 1	117.15	36.17	Nutrient management
Fig. 1	117.15	36.17	Nutrient management
Fig. 1	117.15	36.17	Nutrient management
Fig. 1	117.15	36.17	Nutrient management
Fig. 1	117.15	36.17	Nutrient management
Fig. 1	117.15	36.17	Nutrient management
Fig. 1	117.15	36.17	Nutrient management
Fig. 1	117.15	36.17	Nutrient management
Fig. 1	117.15	36.17	Nutrient management
Fig. 1	117.15	36.17	Nutrient management
Fig. 1	117.15	36.17	Nutrient management
Fig. 1	117.15	36.17	Nutrient management
Fig. 1	117.15	36.17	Nutrient management
Fig. 1	117.15	36.17	Nutrient management
Fig. 1	117.15	36.17	Nutrient management
Fig. 1	117.15	36.17	Nutrient management
Fig. 1	116.46	39.8	Crop management
Fig. 1	116.46	39.8	Crop management
Fig. 1	116.46	39.8	Nutrient management
Fig. 1	116.46	39.8	Nutrient management
Fig. 1	116.46	39.8	Crop management
Fig. 1	116.46	39.8	Crop management
Fig. 1	116.46	39.8	Nutrient management
Fig. 1	116.46	39.8	Nutrient management
Fig. 1	109.88	18.95	Nutrient management
Fig. 1	109.88	18.95	Nutrient management
Fig. 1	109.88	18.95	Nutrient management
Fig. 1	109.88	18.95	Nutrient management
Fig. 1	124.82	43.54	Crop management
Fig. 1	124.82	43.54	Crop management
Fig. 1	124.82	43.54	Crop management
Fig. 1	124.82	43.54	Crop management
Fig. 1	108	34.29	Nutrient management
Fig. 1	108	34.29	Nutrient management
Fig. 1	108	34.29	Nutrient management
Fig. 1	108	34.29	Nutrient management
Fig. 1	108	34.29	Nutrient management
Fig. 1	108	34.29	Nutrient management
Fig. 1	108	34.29	Nutrient management
Fig. 1	-3.21	55.86	Nutrient management
Fig. 1	-3.21	55.86	Nutrient management
Fig. 1	-3.21	55.86	Nutrient management
Fig. 1	-3.21	55.86	Nutrient management
Fig. 1	113.6	34.9	Nutrient management
Fig. 1	113.6	34.9	Nutrient management
Fig. 1	113.6	34.9	Nutrient management
Fig. 1	113.6	34.9	Nutrient management
Fig. 1	116.18	40.14	Nutrient management
Fig. 1	116.18	40.14	Nutrient management
Fig. 1	115.48	38.85	Nutrient management
Fig. 1	115.48	38.85	Nutrient management
Fig. 1	115.48	38.85	Nutrient management
Fig. 1	-91.27	33.8	Nutrient management
Fig. 1	-91.27	33.8	Nutrient management
Fig. 1	-91.27	33.8	Nutrient management
Fig. 1	-91.27	33.8	Nutrient management
Fig. 1	-91.27	33.8	Nutrient management
Fig. 1	-91.27	33.8	Nutrient management
Fig. 1	-91.27	33.8	Nutrient management
Fig. 1	-91.27	33.8	Nutrient management
Fig. 1	115.32	38.01	Nutrient management
Fig. 1	115.32	38.01	Nutrient management
Fig. 1	115.32	38.01	Nutrient management
Fig. 1	115.32	38.01	Nutrient management
Fig. 1	115.32	38.01	Nutrient management
Fig. 1	115.32	38.01	Nutrient management
Fig. 1	-91.06	44.7	Nutrient management
Fig. 1	-91.06	44.7	Nutrient management
Fig. 1	-91.06	44.7	Nutrient management
Fig. 1	-91.06	44.7	Nutrient management
Fig. 1	-91.06	44.7	Nutrient management
Fig. 1	-91.06	44.7	Nutrient management
Fig. 1	-94.83	45.71	Nutrient management
Fig. 1	-94.83	45.71	Nutrient management
Fig. 1	13.52	37.5	Crop management
Fig. 1	13.52	37.5	Crop management
Fig. 1	13.52	37.5	Crop management
Fig. 1	13.52	37.5	Crop management
Fig. 1	13.52	37.5	Soil management
Fig. 1	13.52	37.5	Soil management
Fig. 1	13.52	37.5	Soil management
Fig. 1	5.58	51.99	Nutrient management
Fig. 1	5.58	51.99	Nutrient management
Fig. 1	5.58	51.99	Nutrient management
Fig. 1	5.58	51.99	Nutrient management
Fig. 1	117.15	36.15	Nutrient management
Fig. 1	117.15	36.15	Nutrient management
Fig. 1	117.15	36.15	Nutrient management
Fig. 1	117.15	36.15	Nutrient management
Fig. 1	77.18	28.62	Nutrient management
Fig. 1	77.18	28.62	Nutrient management
Fig. 1	77.18	28.62	Crop management
Fig. 1	77.18	28.62	Crop management
Fig. 1	77.18	28.62	Nutrient management
Fig. 1	77.18	28.62	Nutrient management
Fig. 1	77.18	28.62	Crop management
Fig. 1	77.18	28.62	Crop management
Fig. 1	77.18	28.62	Nutrient management
Fig. 1	77.18	28.62	Nutrient management
Fig. 1	77.18	28.62	Crop management
Fig. 1	77.18	28.62	Crop management
Fig. 1	77.18	28.62	Nutrient management
Fig. 1	77.18	28.62	Nutrient management
Fig. 1	77.18	28.62	Crop management
Fig. 1	77.18	28.62	Crop management
Fig. 1	77.18	28.62	Crop management
Fig. 1	77.18	28.62	Nutrient management
Fig. 1	77.18	28.62	Nutrient management
Fig. 1	77.18	28.62	Crop management
Fig. 1	77.18	28.62	Crop management
Fig. 1	77.18	28.62	Crop management
Fig. 1	77.18	28.62	Nutrient management
Fig. 1	77.18	28.62	Nutrient management
Fig. 1	77.18	28.62	Crop management
Fig. 1	77.18	28.62	Crop management
Fig. 1	77.18	28.62	Crop management
Fig. 1	77.18	28.62	Nutrient management
Fig. 1	77.18	28.62	Nutrient management
Fig. 1	77.18	28.62	Crop management
Fig. 1	77.18	28.62	Crop management
Fig. 1	77.18	28.62	Crop management
Fig. 1	77.18	28.62	Nutrient management
Fig. 1	77.18	28.62	Nutrient management
Fig. 1	77.18	28.62	Crop management
Fig. 1	77.18	28.62	Crop management
Fig. 1	132.67	47.26	Nutrient management
Fig. 1	132.67	47.26	Nutrient management
Fig. 1	132.67	47.26	Nutrient management
Fig. 1	132.67	47.26	Nutrient management
Fig. 1	120.57	32.36	Crop management
Fig. 1	120.57	32.36	Crop management
Fig. 1	120.57	32.36	Crop management
Fig. 1	-80.4	43.64	Nutrient management
Fig. 1	-85.56	36.99	Nutrient management
Fig. 1	-85.56	36.99	Nutrient management
Fig. 1	100.73	14.01	Nutrient management
Fig. 1	100.73	14.01	Nutrient management
Fig. 1	100.73	14.01	Nutrient management
Fig. 1	31.21	30.84	Nutrient management
Fig. 1	31.21	30.84	Nutrient management
Fig. 1	31.21	30.84	Nutrient management
Fig. 1	31.21	30.84	Nutrient management
Fig. 1	31.21	30.84	Nutrient management
Fig. 1	31.21	30.84	Nutrient management
Fig. 1	31.21	30.84	Nutrient management
Fig. 1	31.21	30.84	Nutrient management
Fig. 1	31.21	30.84	Nutrient management
Fig. 1	31.21	30.84	Nutrient management
Fig. 1	31.21	30.84	Nutrient management
Fig. 1	31.21	30.84	Nutrient management
Fig. 1	31.21	30.84	Nutrient management
Fig. 1	31.21	30.84	Nutrient management
Fig. 1	31.21	30.84	Nutrient management
Fig. 1	31.21	30.84	Nutrient management
Fig. 1	112.86	28.76	Nutrient management
Fig. 1	112.86	28.76	Nutrient management
Fig. 1	112.86	28.76	Nutrient management
Fig. 1	112.86	28.76	Nutrient management
Fig. 1	112.86	28.76	Nutrient management
Fig. 1	112.86	28.76	Nutrient management
Fig. 1	112.86	28.76	Nutrient management
Fig. 1	112.86	28.76	Nutrient management
Fig. 1	112.86	28.76	Nutrient management
Fig. 1	112.86	28.76	Nutrient management
Fig. 1	112.86	28.76	Nutrient management
Fig. 1	112.86	28.76	Nutrient management
Fig. 1	118.61	35.1	Nutrient management
Fig. 1	118.61	35.1	Nutrient management
Fig. 1	118.61	35.1	Nutrient management
Fig. 1	118.61	35.1	Nutrient management
Fig. 1	118.61	35.1	Nutrient management
Fig. 1	118.61	35.1	Nutrient management
Fig. 1	118.61	35.1	Nutrient management
Fig. 1	-108.23	36.79	Nutrient management
Fig. 1	-108.23	36.79	Nutrient management
Fig. 1	-108.23	36.79	Nutrient management
Fig. 1	-108.23	36.79	Nutrient management
Fig. 1	-108.23	36.79	Nutrient management
Fig. 1	-108.23	36.79	Nutrient management
Fig. 1	-108.23	36.79	Nutrient management
Fig. 1	-108.23	36.79	Nutrient management
Fig. 1	-108.23	36.79	Nutrient management
Fig. 1	-108.23	36.79	Nutrient management
Fig. 1	-108.23	36.79	Nutrient management
Fig. 1	-117.19	46.75	Nutrient management
Fig. 1	-117.19	46.75	Nutrient management
Fig. 1	-117.19	46.75	Nutrient management
Fig. 1	-117.19	46.75	Nutrient management
Fig. 1	-117.19	46.75	Nutrient management
Fig. 1	-117.19	46.75	Nutrient management
Fig. 1	-117.19	46.75	Nutrient management
Fig. 1	-117.19	46.75	Nutrient management
Fig. 1	-117.19	46.75	Nutrient management
Fig. 1	-80.54	39.2	Soil management
Fig. 1	-80.54	39.2	Soil management
Fig. 1	-80.54	39.2	Soil management
Fig. 1	-80.54	39.2	Soil management
Fig. 1	-80.54	39.2	Soil management
Fig. 1	-80.54	39.2	Soil management
Fig. 1	117.15	36.15	Nutrient management
Fig. 1	117.15	36.15	Nutrient management
Fig. 1	114.35	30.46	Crop management
Fig. 1	114.35	30.46	Crop management
Fig. 1	114.35	30.46	Crop management
Fig. 1	114.35	30.46	Soil management
Fig. 1	114.35	30.46	Soil management
Fig. 1	120.73	31.65	Nutrient management
Fig. 1	120.73	31.65	Nutrient management
Fig. 1	120.73	31.65	Nutrient management
Fig. 1	120.73	31.65	Nutrient management
Fig. 1	119.9	31.27	Nutrient management
Fig. 1	119.9	31.27	Nutrient management
Fig. 1	119.9	31.27	Nutrient management
Fig. 1	119.9	31.27	Nutrient management
Fig. 1	117.15	36.17	Nutrient management
Fig. 1	117.15	36.17	Nutrient management
Fig. 1	117.15	36.17	Nutrient management
Fig. 1	117.15	36.17	Nutrient management
Fig. 1	117.15	36.17	Nutrient management
Fig. 1	117.15	36.17	Nutrient management
Fig. 1	117.15	36.17	Nutrient management
Fig. 1	117.15	36.17	Nutrient management
Fig. 1	117.15	36.17	Nutrient management
Fig. 1	117.15	36.17	Nutrient management
Fig. 1	117.15	36.17	Nutrient management
Fig. 1	117.15	36.17	Nutrient management
Fig. 1	117.15	36.17	Nutrient management
Fig. 1	117.15	36.17	Nutrient management
Fig. 1	117.15	36.17	Nutrient management
Fig. 1	117.15	36.17	Nutrient management
Fig. 1	114.16	32.94	Nutrient management
Fig. 1	114.16	32.94	Nutrient management
Fig. 1	114.16	32.94	Nutrient management
Fig. 1	113.98	33.21	Nutrient management
Fig. 1	113.98	33.21	Nutrient management
Fig. 1	113.98	33.21	Nutrient management
Fig. 1	126.76	45.99	Nutrient management
Fig. 1	126.76	45.99	Nutrient management
Fig. 1	126.76	45.99	Nutrient management
Fig. 1	126.76	45.99	Nutrient management
Fig. 1	116.86	38.59	Nutrient management
Fig. 1	116.86	38.59	Nutrient management
Fig. 1	116.86	38.59	Crop management
Fig. 1	116.86	38.59	Nutrient management
Fig. 1	116.86	38.59	Nutrient management
Fig. 1	116.86	38.59	Nutrient management
Fig. 1	116.86	38.59	Crop management
Fig. 1	116.86	38.59	Nutrient management
Fig. 1	116.95	37.59	Nutrient management
Fig. 1	116.95	37.59	Nutrient management
Fig. 1	116.95	37.59	Nutrient management
Fig. 1	116.95	37.59	Nutrient management
Fig. 1	116.95	37.59	Nutrient management
Fig. 1	116.95	37.59	Nutrient management
Fig. 1	116.95	37.59	Nutrient management
Fig. 1	116.95	37.59	Nutrient management
Fig. 1	116.95	37.59	Nutrient management
Fig. 1	116.95	37.59	Nutrient management
Fig. 1	104.02	31.02	Nutrient management
Fig. 1	104.02	31.02	Nutrient management
Fig. 1	104.02	31.02	Nutrient management
Fig. 1	104.02	31.02	Nutrient management
Fig. 1	104.02	31.02	Nutrient management
Fig. 1	119.9	31.27	Nutrient management
Fig. 1	119.9	31.27	Nutrient management
Fig. 1	119.9	31.27	Nutrient management
Fig. 1	119.9	31.27	Nutrient management
Fig. 1	119.9	31.27	Nutrient management
Fig. 1	119.9	31.27	Nutrient management
Fig. 1	-95.3	37.54	Nutrient management
Fig. 1	-95.3	37.54	Nutrient management
Fig. 1	108.3	23.85	Crop management
Fig. 1	108.3	23.85	Crop management
Fig. 1	108.3	23.85	Soil management
Fig. 1	108.3	23.85	Soil management
Fig. 1	110.62	32.63	Nutrient management
Fig. 1	110.62	32.63	Nutrient management
Fig. 1	110.62	32.63	Nutrient management
Fig. 1	110.62	32.63	Nutrient management
Fig. 1	-93.78	42.02	Soil management
Fig. 1	-93.78	42.02	Soil management
Fig. 1	-93.78	42.02	Soil management
Fig. 1	-93.78	42.02	Soil management
Fig. 1	140.09	36.05	Crop management
Fig. 1	140.09	36.05	Crop management
Fig. 1	140.09	36.05	Crop management
Fig. 1	-98.1	49.18	Nutrient management
Fig. 1	-98.1	49.18	Nutrient management
Fig. 1	-98.1	49.18	Nutrient management
Fig. 1	-96.48	41.38	Crop management
Fig. 1	-96.48	41.38	Crop management
Fig. 1	-93.07	44.75	Nutrient management
Fig. 1	-93.07	44.75	Nutrient management
Fig. 1	-93.07	44.75	Nutrient management
Fig. 1	-93.07	44.75	Nutrient management
Fig. 1	-93.07	44.75	Nutrient management
Fig. 1	-93.07	44.75	Nutrient management
Fig. 1	-93.07	44.75	Soil management
Fig. 1	-93.07	44.75	Soil management
Fig. 1	-93.07	44.75	Soil management
Fig. 1	0.92	41.67	Nutrient management
Fig. 1	0.92	41.67	Nutrient management
Fig. 1	0.92	41.67	Nutrient management
Fig. 1	0.92	41.67	Nutrient management
Fig. 1	-97.06	34.32	Nutrient management
Fig. 1	-97.06	34.32	Nutrient management
Fig. 1	-97.06	34.32	Nutrient management
Fig. 1	-97.06	34.32	Nutrient management
Fig. 1	-97.06	34.32	Nutrient management
Fig. 1	-97.08	36.14	Nutrient management
Fig. 1	-97.08	36.14	Nutrient management
Fig. 1	-97.08	36.14	Nutrient management
Fig. 1	-97.08	36.14	Nutrient management
Fig. 1	-97.08	36.14	Nutrient management
Fig. 1	-97.2	37.13	Nutrient management
Fig. 1	-97.2	37.13	Nutrient management
Fig. 1	-97.2	37.13	Nutrient management
Fig. 1	-97.2	37.13	Nutrient management
Fig. 1	-97.2	37.13	Nutrient management
Fig. 1	116.56	36.83	Nutrient management
Fig. 1	116.56	36.83	Nutrient management
Fig. 1	116.56	36.83	Nutrient management
Fig. 1	116.56	36.83	Nutrient management
Fig. 1	113.77	35.51	Nutrient management
Fig. 1	113.77	35.51	Nutrient management
Fig. 1	127.03	45.52	Nutrient management
Fig. 1	127.03	45.52	Nutrient management
Fig. 1	119.07	26.23	Crop management
Fig. 1	117.78	31.65	Nutrient management
Fig. 1	117.78	31.65	Nutrient management
Fig. 1	117.78	31.65	Crop management
Fig. 1	124.98	43.63	Nutrient management
Fig. 1	124.98	43.63	Nutrient management
Fig. 1	124.98	43.63	Nutrient management
Fig. 1	124.98	43.63	Nutrient management
Fig. 1	114.29	35.66	Nutrient management
Fig. 1	114.29	35.66	Nutrient management
Fig. 1	114.29	35.66	Nutrient management
Fig. 1	114.29	35.66	Nutrient management
Fig. 1	114.29	35.66	Nutrient management
Fig. 1	114.29	35.66	Nutrient management
Fig. 1	114.29	35.66	Nutrient management
Fig. 1	114.29	35.66	Nutrient management
Fig. 1	114.29	35.66	Nutrient management
Fig. 1	114.29	35.66	Nutrient management
Fig. 1	114.29	35.66	Nutrient management
Fig. 1	114.29	35.66	Nutrient management
Fig. 1	114.29	35.66	Nutrient management
Fig. 1	114.29	35.66	Nutrient management
Fig. 1	132.95	46.52	Nutrient management
Fig. 1	132.95	46.52	Nutrient management
Fig. 1	132.95	46.52	Nutrient management
Fig. 1	113.71	34.8	Nutrient management
Fig. 1	113.71	34.8	Nutrient management
Fig. 1	113.71	34.8	Nutrient management
Fig. 1	113.71	34.8	Nutrient management
Fig. 1	120.91	31.59	Nutrient management
Fig. 1	120.91	31.59	Nutrient management
Fig. 1	120.91	31.59	Nutrient management
Fig. 1	120.91	31.59	Nutrient management
Fig. 1	120.91	31.59	Nutrient management
Fig. 1	120.91	31.59	Nutrient management
Fig. 1	120.91	31.59	Nutrient management
Fig. 1	120.91	31.59	Nutrient management
Fig. 1	120.91	31.59	Nutrient management
Fig. 1	116.43	37.62	Nutrient management
Fig. 1	116.43	37.62	Nutrient management
Fig. 1	116.43	37.62	Nutrient management
Fig. 1	107.8	35.2	Nutrient management
Fig. 1	107.8	35.2	Nutrient management
Fig. 1	107.8	35.2	Nutrient management
Fig. 1	107.8	35.2	Nutrient management
Fig. 1	114.76	34.87	Nutrient management
Fig. 1	114.76	34.87	Nutrient management
Fig. 1	114.76	34.87	Nutrient management
Fig. 1	114.76	34.87	Nutrient management
Fig. 1	114.76	34.87	Nutrient management
Fig. 1	114.76	34.87	Nutrient management
Fig. 1	114.76	34.87	Nutrient management
Fig. 1	114.76	34.87	Nutrient management
Fig. 1	114.76	34.87	Nutrient management
Fig. 1	114.76	34.87	Nutrient management
Fig. 1	114.76	34.87	Nutrient management
Fig. 1	114.76	34.87	Nutrient management
Fig. 1	114.76	34.87	Nutrient management
Fig. 1	114.76	34.87	Nutrient management
Fig. 1	114.76	34.87	Nutrient management
Fig. 1	114.76	34.87	Nutrient management
Fig. 1	114.76	34.87	Nutrient management
Fig. 1	114.76	34.87	Nutrient management
Fig. 1	114.76	34.87	Nutrient management
Fig. 1	114.76	34.87	Nutrient management
Fig. 1	114.76	34.87	Nutrient management
Fig. 1	114.76	34.87	Nutrient management
Fig. 1	114.76	34.87	Nutrient management
Fig. 1	114.76	34.87	Nutrient management
Fig. 1	114.76	34.87	Nutrient management
Fig. 1	114.76	34.87	Nutrient management
Fig. 1	114.76	34.87	Nutrient management
Fig. 1	114.76	34.87	Nutrient management
Fig. 1	114.76	34.87	Nutrient management
Fig. 1	114.76	34.87	Nutrient management
Fig. 1	114.76	34.87	Nutrient management
Fig. 1	114.76	34.87	Nutrient management
Fig. 1	117.2	36.97	Nutrient management
Fig. 1	117.2	36.97	Nutrient management
Fig. 1	117.2	36.97	Nutrient management
Fig. 1	117.2	36.97	Nutrient management
Fig. 1	113.71	34.8	Nutrient management
Fig. 1	113.71	34.8	Nutrient management
Fig. 1	113.71	34.8	Nutrient management
Fig. 1	113.71	34.8	Nutrient management
Fig. 1	113.71	34.8	Nutrient management
Fig. 1	113.71	34.8	Nutrient management
Fig. 1	113.63	34.9	Nutrient management
Fig. 1	113.63	34.9	Nutrient management
Fig. 1	113.63	34.9	Nutrient management
Fig. 1	113.63	34.9	Nutrient management
Fig. 1	113.63	34.9	Nutrient management
Fig. 1	113.63	34.9	Nutrient management
Fig. 1	115.32	38.01	Nutrient management
Fig. 1	115.32	38.01	Nutrient management
Fig. 1	115.32	38.01	Nutrient management
Fig. 1	115.32	38.01	Nutrient management
Fig. 1	115.32	38.01	Nutrient management
Fig. 1	115.32	38.01	Nutrient management
Fig. 1	115.32	38.01	Nutrient management
Fig. 1	115.32	38.01	Nutrient management
Fig. 1	114.29	35.66	Nutrient management
Fig. 1	114.29	35.66	Nutrient management
Fig. 1	114.29	35.66	Nutrient management
Fig. 1	114.29	35.66	Nutrient management
Fig. 1	114.29	35.66	Nutrient management
Fig. 1	114.29	35.66	Nutrient management
Fig. 1	114.29	35.66	Nutrient management
Fig. 1	114.29	35.66	Nutrient management
Fig. 1	120.82	32.74	Nutrient management
Fig. 1	120.82	32.74	Nutrient management
Fig. 1	120.82	32.74	Nutrient management
Fig. 1	126.89	46.96	Nutrient management
Fig. 1	126.89	46.96	Nutrient management
Fig. 1	126.89	46.96	Nutrient management
Fig. 1	126.89	46.96	Nutrient management
Fig. 1	126.89	46.96	Nutrient management
Fig. 1	115.62	29.99	Nutrient management
Fig. 1	115.62	29.99	Nutrient management
Fig. 1	115.62	29.99	Nutrient management
Fig. 1	115.62	29.99	Nutrient management
Fig. 1	116.91	39.1	Nutrient management
Fig. 1	116.91	39.1	Nutrient management
Fig. 1	116.91	39.1	Nutrient management
Fig. 1	116.91	39.1	Nutrient management
Fig. 1	116.91	39.1	Nutrient management
Fig. 1	116.91	39.1	Nutrient management
Fig. 1	116.91	39.1	Nutrient management
Fig. 1	116.91	39.1	Nutrient management
Fig. 1	116.91	39.1	Nutrient management
Fig. 1	116.91	39.1	Nutrient management
Fig. 1	116.91	39.1	Nutrient management
Fig. 1	116.91	39.1	Nutrient management
Fig. 1	118.97	27.82	Nutrient management
Fig. 1	118.97	27.82	Nutrient management
Fig. 1	118.99	27.87	Nutrient management
Fig. 1	118.99	27.87	Nutrient management
Fig. 1	117.27	36.27	Nutrient management
Fig. 1	120.4	37.63	Nutrient management
Fig. 1	120.4	37.63	Nutrient management
Fig. 1	120.7	31.55	Nutrient management
Fig. 1	120.7	31.55	Nutrient management
Fig. 1	120.7	31.55	Nutrient management
Fig. 1	120.7	31.55	Nutrient management
Fig. 1	106.19	29.05	Crop management
Fig. 1	106.19	29.05	Crop management
Fig. 1	106.44	30.44	Nutrient management
Fig. 1	106.44	30.44	Nutrient management
Fig. 1	106.44	30.44	Nutrient management
Fig. 1	106.42	30.43	Nutrient management
Fig. 1	106.42	30.43	Nutrient management
Fig. 1	-91.42	34.48	Nutrient management
Fig. 1	-91.42	34.48	Nutrient management
Fig. 1	-89.98	42.12	Nutrient management
Fig. 1	-89.98	42.12	Nutrient management
Fig. 1	-93.51	44.11	Nutrient management
Fig. 1	-93.51	44.11	Nutrient management
Fig. 1	-91.42	34.48	Nutrient management
Fig. 1	118.84	32.05	Nutrient management
Fig. 1	118.84	32.05	Nutrient management
Fig. 1	118.84	32.05	Nutrient management
Fig. 1	118.84	32.05	Nutrient management
Fig. 1	118.84	32.05	Nutrient management
Fig. 1	118.84	32.05	Nutrient management
Fig. 1	118.84	32.05	Nutrient management
Fig. 1	114.99	35.83	Nutrient management
Fig. 1	114.99	35.83	Nutrient management
Fig. 1	114.99	35.83	Nutrient management
Fig. 1	114.99	35.83	Nutrient management
Fig. 1	114.99	35.83	Nutrient management
Fig. 1	114.99	35.83	Nutrient management
Fig. 1	119.72	29.32	Crop management
Fig. 1	119.72	29.32	Crop management
Fig. 1	119.72	29.32	Crop management
Fig. 1	119.72	29.32	Crop management
Fig. 1	119.72	29.32	Nutrient management
Fig. 1	119.72	29.32	Nutrient management
Fig. 1	119.72	29.32	Nutrient management
Fig. 1	119.72	29.32	Nutrient management
Fig. 1	120.81	29.6	Nutrient management
Fig. 1	120.81	29.6	Nutrient management
Fig. 1	120.81	29.6	Nutrient management
Fig. 1	120.81	29.6	Nutrient management
Fig. 1	120.81	29.6	Nutrient management
Fig. 1	116.43	37.62	Nutrient management
Fig. 1	116.43	37.62	Nutrient management
Fig. 1	126.49	44.8	Nutrient management
Fig. 1	126.49	44.8	Nutrient management
Fig. 1	125.41	43.8	Nutrient management
Fig. 1	112.8	28.67	Nutrient management
Fig. 1	112.8	28.67	Nutrient management
Fig. 1	112.8	28.67	Nutrient management
Fig. 1	112.8	28.67	Nutrient management
Fig. 1	112.8	28.67	Nutrient management
Fig. 1	112.8	28.67	Nutrient management
Fig. 1	126.49	44.8	Nutrient management
Fig. 1	126.49	44.8	Nutrient management
Fig. 1	114.45	34.01	Nutrient management
Fig. 1	114.45	34.01	Nutrient management
Fig. 1	116.75	28.25	Crop management
Fig. 1	119.7	32.59	Crop management
Fig. 1	124.82	43.54	Nutrient management
Fig. 1	124.82	43.54	Nutrient management
Fig. 1	124.82	43.54	Nutrient management
Fig. 1	124.82	43.54	Nutrient management
Fig. 1	115.45	38.83	Nutrient management
Fig. 1	115.45	38.83	Nutrient management
Fig. 1	111.86	26.75	Nutrient management
Fig. 1	111.86	26.75	Nutrient management
Fig. 1	111.86	26.75	Nutrient management
Fig. 1	111.86	26.75	Nutrient management
Fig. 1	111.86	26.75	Nutrient management
Fig. 1	111.86	26.75	Nutrient management
Fig. 1	119.42	32.42	Crop management
Fig. 1	119.42	32.42	Nutrient management
Fig. 1	119.42	32.42	Nutrient management
Fig. 1	119.42	32.42	Nutrient management
Fig. 1	119.42	32.42	Nutrient management
Fig. 1	119.42	32.42	Crop management
Fig. 1	119.42	32.42	Nutrient management
Fig. 1	119.42	32.42	Nutrient management
Fig. 1	119.42	32.42	Nutrient management
Fig. 1	119.42	32.42	Nutrient management
Fig. 1	123.38	41.52	Nutrient management
Fig. 1	123.38	41.52	Nutrient management
Fig. 1	123.38	41.52	Nutrient management
Fig. 1	113.94	30.99	Soil management
Fig. 1	113.94	30.99	Crop management
Fig. 1	113.94	30.99	Soil management
Fig. 1	113.94	30.99	Crop management
Fig. 1	113.94	30.99	Soil management
Fig. 1	113.94	30.99	Crop management
Fig. 1	113.94	30.99	Soil management
Fig. 1	113.94	30.99	Crop management
Fig. 1	113.94	30.99	Soil management
Fig. 1	113.94	30.99	Soil management
Fig. 1	113.94	30.99	Nutrient management
Fig. 1	113.94	30.99	Nutrient management
Fig. 1	113.94	30.99	Nutrient management
Fig. 1	113.94	30.99	Nutrient management
Fig. 1	113.94	30.99	Crop management
Fig. 1	113.94	30.99	Crop management
Fig. 1	113.94	30.99	Soil management
Fig. 1	113.94	30.99	Soil management
Fig. 1	113.94	30.99	Nutrient management
Fig. 1	113.94	30.99	Nutrient management
Fig. 1	113.94	30.99	Nutrient management
Fig. 1	113.94	30.99	Nutrient management
Fig. 1	113.94	30.99	Crop management
Fig. 1	113.94	30.99	Crop management
Fig. 1	116.11	29.66	Nutrient management
Fig. 1	116.11	29.66	Nutrient management
Fig. 1	116.11	29.66	Nutrient management
Fig. 1	116.11	29.66	Nutrient management
Fig. 1	116.11	29.66	Nutrient management
Fig. 1	116.11	29.66	Nutrient management
Fig. 1	120.1	31.51	Nutrient management
Fig. 1	120.1	31.51	Nutrient management
Fig. 1	120.1	31.51	Nutrient management
Fig. 1	120.1	31.51	Nutrient management
Fig. 1	120.1	31.51	Nutrient management
Fig. 1	120.1	31.51	Nutrient management
Fig. 1	120.1	31.51	Nutrient management
Fig. 1	120.1	31.51	Nutrient management
Fig. 1	120.1	31.51	Nutrient management
Fig. 1	120.1	31.51	Nutrient management
Fig. 1	120.1	31.51	Nutrient management
Fig. 1	120.1	31.51	Nutrient management
Fig. 1	120.1	31.51	Nutrient management
Fig. 1	120.1	31.51	Nutrient management
Fig. 1	120.1	31.51	Nutrient management
Fig. 1	120.1	31.51	Nutrient management
Fig. 1	120.1	31.51	Nutrient management
Fig. 1	120.1	31.51	Nutrient management
Fig. 1	119.42	32.42	Crop management
Fig. 1	119.42	32.42	Crop management
Fig. 1	119.42	32.42	Crop management
Fig. 1	119.42	32.42	Crop management
Fig. 1	119.42	32.42	Crop management
Fig. 1	119.42	32.42	Crop management
Fig. 1	119.42	32.42	Crop management
Fig. 1	119.42	32.42	Crop management
Fig. 1	120.1	31.51	Nutrient management
Fig. 1	120.1	31.51	Nutrient management
Fig. 1	120.1	31.51	Nutrient management
Fig. 1	120.1	31.51	Nutrient management
Fig. 1	120.1	31.51	Nutrient management
Fig. 1	120.1	31.51	Nutrient management
Fig. 1	120.1	31.51	Nutrient management
Fig. 1	120.1	31.51	Nutrient management
Fig. 1	120.1	31.51	Nutrient management
Fig. 1	120.1	31.51	Nutrient management
Fig. 1	120.1	31.51	Nutrient management
Fig. 1	120.1	31.51	Nutrient management
Fig. 1	120.1	31.51	Nutrient management
Fig. 1	120.1	31.51	Nutrient management
Fig. 1	120.1	31.51	Nutrient management
Fig. 1	120.1	31.51	Nutrient management
Fig. 1	120.1	31.51	Nutrient management
Fig. 1	120.1	31.51	Nutrient management
Fig. 1	120.1	31.51	Nutrient management
Fig. 1	120.1	31.51	Nutrient management
Fig. 1	118.47	35.79	Nutrient management
Fig. 1	118.44	35.11	Nutrient management
Fig. 1	115	36.9	Nutrient management
Fig. 1	115	36.9	Nutrient management
Fig. 1	108.35	22.88	Soil management
Fig. 1	108.35	22.88	Soil management
Fig. 1	108.35	22.88	Soil management
Fig. 1	108.35	22.88	Soil management
Fig. 1	119.89	30.39	Nutrient management
Fig. 1	119.89	30.39	Nutrient management
Fig. 1	119.89	30.39	Nutrient management
Fig. 1	119.89	30.36	Nutrient management
Fig. 1	119.89	30.36	Nutrient management
Fig. 1	119.89	30.36	Nutrient management
Fig. 1	115.5	29.92	Soil management
Fig. 1	115.95	39.6	Nutrient management
Fig. 1	106.42	30.43	Nutrient management
Fig. 1	106.42	30.43	Nutrient management
Fig. 1	120.54	37.66	Nutrient management
Fig. 1	120.54	37.66	Nutrient management
Fig. 1	108.03	34.06	Nutrient management
Fig. 1	108.03	34.06	Nutrient management
Fig. 1	108.03	34.06	Crop management
Fig. 1	108.03	34.06	Nutrient management
Fig. 1	108.03	34.06	Nutrient management
Fig. 1	108.03	34.06	Nutrient management
Fig. 1	114.1	37.12	Nutrient management
Fig. 1	114.1	37.12	Nutrient management
Fig. 1	114.1	37.12	Nutrient management
Fig. 1	114.1	37.12	Nutrient management
Fig. 1	103.08	36.86	Nutrient management
Fig. 1	103.08	36.86	Crop management
Fig. 1	112.88	28.7	Nutrient management
Fig. 1	112.88	28.7	Nutrient management
Fig. 1	112.88	28.7	Nutrient management
Fig. 1	112.88	28.7	Nutrient management
Fig. 1	112.88	28.7	Nutrient management
Fig. 1	112.88	28.7	Nutrient management
Fig. 1	112.88	28.7	Nutrient management
Fig. 1	112.88	28.7	Nutrient management
Fig. 1	112.88	28.7	Nutrient management
Fig. 1	115.1	37.9	Nutrient management
Fig. 1	115.3	37.8	Nutrient management
Fig. 1	115.3	37.8	Nutrient management
Fig. 1	118.34	34.92	Nutrient management
Fig. 1	118.34	34.92	Nutrient management
Fig. 1	117.19	36.15	Nutrient management
Fig. 1	117.19	36.15	Nutrient management
Fig. 1	118.2	34.55	Nutrient management
Fig. 1	118.2	34.55	Nutrient management
Fig. 1	120.95	31.26	Nutrient management
Fig. 1	120.95	31.26	Nutrient management
[truncated: 437 more rows]

## Sheet: Fig. 2
Figure	Management	Group type	Group	n	mean	ci.lb	ci.ub
Fig. 2a	CC	Data	Meta-analytical data (ROM)	2	-13	-35.9113	19
Fig. 2a	CF	Data	Meta-analytical data (ROM)	14	1.9	-27.1	32.8144
Fig. 2a	EE	Data	Meta-analytical data (ROM)	16	14	-13.7438	57.395
Fig. 2a	ZT	Data	Meta-analytical data (ROM)	4	-2.3	-16.94	29.7044
Fig. 2a	OF	Data	Meta-analytical data (ROM)	12	-1.1	-43.0049	71.2242
Fig. 2a	RES	Data	Meta-analytical data (ROM)	6	6.9	-1	36
Fig. 2a	RFP	Data	Meta-analytical data (ROM)	3	28	25.2	31.4778
Fig. 2a	RFR	Data	Meta-analytical data (ROM)	8	17	-18.1773	82.5175
Fig. 2a	RFT	Data	Meta-analytical data (ROM)	8	6.7	-18.1773	42.48
Fig. 2a	ROT	Data	Meta-analytical data (ROM)	1	38	38	38
Fig. 2a	RT	Data	Meta-analytical data (ROM)	1	-9	-9	-9
Fig. 2a	CC	Data	Primary data (ROM)	52	22.2195	6.57	37.87
Fig. 2a	CF	Data	Primary data (ROM)	378	16.4093	10.23	22.59
Fig. 2a	EE	Data	Primary data (ROM)	767	30.5723	26.91	34.24
Fig. 2a	ZT	Data	Primary data (ROM)	123	-4.06321	-12.46	4.34
Fig. 2a	OF	Data	Primary data (ROM)	119	-1.23819	-16.02	13.55
Fig. 2a	RES	Data	Primary data (ROM)	208	24.4537	17.07	31.84
Fig. 2a	RFP	Data	Primary data (ROM)	146	25.6293	16.86	34.4
Fig. 2a	RFR	Data	Primary data (ROM)	382	39.3808	33.82	44.94
Fig. 2a	RFT	Data	Primary data (ROM)	196	23.9679	16.81	31.13
Fig. 2a	ROT	Data	Primary data (ROM)	24	16.3391	-10.05	42.73
Fig. 2a	RT	Data	Primary data (ROM)	41	2.22752	-29.12	33.58
Fig. 2b	CC	Method	Method1 (ROM)	52	8.2301	2.43353	14.027
Fig. 2b	CF	Method	Method1 (ROM)	378	5.91557	3.68791	8.14369
Fig. 2b	EE	Method	Method1 (ROM)	767	9.80454	8.63004	10.9808
Fig. 2b	ZT	Method	Method1 (ROM)	123	-1.55093	-4.75598	1.65658
Fig. 2b	OF	Method	Method1 (ROM)	119	-0.472619	-6.11483	5.17204
Fig. 2b	RES	Method	Method1 (ROM)	208	7.95967	5.55628	10.3639
Fig. 2b	RFP	Method	Method1 (ROM)	146	7.32486	4.81859	9.83152
Fig. 2b	RFR	Method	Method1 (ROM)	382	11.4992	9.87544	13.1225
Fig. 2b	RFT	Method	Method1 (ROM)	196	7.00342	4.91188	9.09619
Fig. 2b	ROT	Method	Method1 (ROM)	24	3.95242	-2.4311	10.3364
Fig. 2b	RT	Method	Method1 (ROM)	41	0.846903	-11.0714	12.7671
Fig. 2b	CC	Method	Method2 (MD)	52	5.03354	0.59	9.48
Fig. 2b	CF	Method	Method2 (MD)	378	4.89005	3.02	6.76
Fig. 2b	EE	Method	Method2 (MD)	767	7.91018	6.85	8.97
Fig. 2b	ZT	Method	Method2 (MD)	123	-0.894685	-3.56	1.77
Fig. 2b	OF	Method	Method2 (MD)	119	-0.859454	-4.73	3.01
Fig. 2b	RES	Method	Method2 (MD)	208	5.86289	3.7	8.03
Fig. 2b	RFP	Method	Method2 (MD)	146	6.55456	3.76	9.35
Fig. 2b	RFR	Method	Method2 (MD)	382	9.63983	8.03	11.25
Fig. 2b	RFT	Method	Method2 (MD)	196	6.29413	3.99	8.6
Fig. 2b	ROT	Method	Method2 (MD)	24	2.84591	-3.45	9.14
Fig. 2b	RT	Method	Method2 (MD)	41	0.854946	-6.87	8.58
Fig. 2b	CC	Method	Method3 (SMD)	52	4.92968	1.2788	8.5624
Fig. 2b	CF	Method	Method3 (SMD)	378	3.60321	2.4115	4.7775
Fig. 2b	EE	Method	Method3 (SMD)	767	6.56384	5.7358	7.4228
Fig. 2b	ZT	Method	Method3 (SMD)	123	-0.727628	-2.6712	1.2096
Fig. 2b	OF	Method	Method3 (SMD)	119	0.522331	-2.695	3.724
Fig. 2b	RES	Method	Method3 (SMD)	208	4.37386	2.8334	5.8953
Fig. 2b	RFP	Method	Method3 (SMD)	146	5.02758	3.1801	6.8558
Fig. 2b	RFR	Method	Method3 (SMD)	382	7.64961	6.468	8.8242
Fig. 2b	RFT	Method	Method3 (SMD)	196	4.56185	3.3101	5.8241
Fig. 2b	ROT	Method	Method3 (SMD)	24	3.2158	-0.724	7.1314
Fig. 2b	RT	Method	Method3 (SMD)	41	-0.0895486	-5.523	5.3652

## Sheet: Fig. 3
Figure	Moderator1	Parameter_estimate	Standard_error	p_value	CI_lower_boundary	CI_upper_boundary
Fig. 3a	EE	0.349457	0.0190252	2.36613e-75	0.312168	0.386746
Fig. 3a	CF	0.212862	0.0205949	4.85997e-25	0.172497	0.253227
Fig. 3a	OF	0.177056	0.0209847	3.24527e-17	0.135926	0.218185
Fig. 3a	MF	0.0955911	0.0195022	9.50859e-07	0.0573674	0.133815
Fig. 3a	RFP	0.141851	0.0181576	5.61962e-15	0.106263	0.177439
Fig. 3a	RFR	0.182726	0.0114963	6.93155e-57	0.160194	0.205259
Fig. 3a	RFT	0.203573	0.0136781	4.24264e-50	0.176764	0.230381
Fig. 3a	RES	0.0724905	0.0126629	1.03652e-08	0.0476717	0.0973092
Fig. 3a	CC/ROT	0.131686	0.0264654	6.49878e-07	0.0798146	0.183557
Fig. 3a	ZT/RT	-0.0638326	0.014355	8.7194e-06	-0.0919678	-0.0356973
Fig. 3a	Cr_w	-0.0352738	0.00162342	1.11166e-104	-0.0384557	-0.032092
Fig. 3a	Cr_m	-0.00492127	0.0114586	0.667572	-0.0273797	0.0175371
Fig. 3a	Cr_r	0	0	0	0	0
Fig. 3a	N_sc	-1.17858	0.00875712	0	-1.19574	-1.16141
Fig. 3a	Clay_sc	-0.0705786	0.0114637	7.42848e-10	-0.0930471	-0.0481101
Fig. 3a	SOC_sc	0.0626284	0.0112558	2.63489e-08	0.0405675	0.0846894
Fig. 3a	pH_sc	0.0521651	0.0142476	0.000250908	0.0242404	0.0800899
Fig. 3a	MAP_sc	0.125932	0.0191367	4.68371e-11	0.0884247	0.163439
Fig. 3a	MAT_sc	-0.0723234	0.0176377	4.12242e-05	-0.106893	-0.0377542
Fig. 3a	N_sq_sc	1.12004	0.00898712	0	1.10243	1.13766
Fig. 3a	RFP:Cr_m	-0.340436	0.0211115	1.68461e-58	-0.381814	-0.299059
Fig. 3a	MAT_sc:Cr_m	0.132247	0.0231118	1.05235e-08	0.0869489	0.177545
Fig. 3a	N_sc:SOC_sc	0.0627105	0.00401169	4.41042e-55	0.0548478	0.0705733
Fig. 3b	EE	8.09535	0.536735	2.10866e-51	7.04337	9.14733
Fig. 3b	CF	7.57675	0.585429	2.60074e-38	6.42932	8.72417
Fig. 3b	OF	3.78668	0.620424	1.03854e-09	2.57067	5.00269
Fig. 3b	MF	4.81496	0.541526	6.03067e-19	3.75359	5.87633
Fig. 3b	RFP	1.84786	0.534755	0.000549226	0.799758	2.89596
Fig. 3b	RFR	4.34107	0.354125	1.51125e-34	3.647	5.03515
Fig. 3b	RFT	3.27277	0.349266	7.22436e-21	2.58822	3.95732
Fig. 3b	RES	1.89298	0.341474	2.96404e-08	1.2237	2.56226
Fig. 3b	CC/ROT	1.55425	0.551656	0.00484089	0.473029	2.63548
Fig. 3b	ZT/RT	-2.86247	0.429896	2.76603e-11	-3.70505	-2.01989
Fig. 3b	Cr_w	0.12046	0.0633011	0.0570443	-0.0036077	0.244528
Fig. 3b	Cr_m	-0.721287	0.315814	0.0223773	-1.34027	-0.102304
Fig. 3b	Cr_r	0	0	0	0	0
Fig. 3b	N_sc	-30.1474	0.278366	0	-30.693	-29.6018
Fig. 3b	Clay_sc	-2.27532	0.324473	2.34337e-12	-2.91128	-1.63937
Fig. 3b	SOC_sc	1.15412	0.356136	0.00119252	0.456103	1.85213
Fig. 3b	pH_sc	0.273197	0.307416	0.37417	-0.329327	0.875722
Fig. 3b	MAP_sc	0.965579	0.385374	0.0122258	0.210259	1.7209
Fig. 3b	MAT_sc	-0.416345	0.492526	0.39793	-1.38168	0.548989
Fig. 3b	N_sq_sc	27.92	0.282154	0	27.367	28.4731
Fig. 3b	RFP:Cr_m	-3.04662	0.560965	5.6028e-08	-4.14609	-1.94715
Fig. 3b	MAT_sc:Cr_m	2.39387	0.645174	0.000206909	1.12935	3.65839
Fig. 3b	N_sc:SOC_sc	0.422131	0.122935	0.000595218	0.181184	0.663079
Fig. 3c	EE	1.23338	0.101285	4.10343e-34	1.03487	1.4319
Fig. 3c	CF	1.01766	0.122987	1.28957e-16	0.776611	1.25871
Fig. 3c	OF	0.280605	0.158341	0.0763679	-0.0297369	0.590947
Fig. 3c	MF	0.406306	0.118297	0.000593334	0.174449	0.638163
Fig. 3c	RFP	0.999009	0.158306	2.77898e-10	0.688736	1.30928
Fig. 3c	RFR	0.992295	0.0997881	2.67799e-23	0.796714	1.18788
Fig. 3c	RFT	0.616242	0.125301	8.73882e-07	0.370657	0.861827
Fig. 3c	RES	0.311126	0.11537	0.00700185	0.085004	0.537247
Fig. 3c	CC/ROT	0.4683	0.208222	0.0245098	0.0601923	0.876407
Fig. 3c	ZT/RT	-0.459156	0.119252	0.000117968	-0.692886	-0.225427
Fig. 3c	Cr_w	-0.0198643	0.103931	0.848425	-0.223566	0.183838
Fig. 3c	Cr_m	0.0563453	0.118059	0.633174	-0.175046	0.287736
Fig. 3c	Cr_r	0	0	0	0	0
Fig. 3c	N_sc	-0.17457	0.124562	0.161073	-0.418706	0.0695669
Fig. 3c	Clay_sc	-0.119599	0.0562935	0.0336228	-0.229932	-0.00926603
Fig. 3c	SOC_sc	-0.00324652	0.0638219	0.95943	-0.128335	0.121842
Fig. 3c	pH_sc	0.0579082	0.0809365	0.474315	-0.100724	0.216541
Fig. 3c	MAP_sc	0.144632	0.0911784	0.112682	-0.0340745	0.323338
Fig. 3c	MAT_sc	-0.105992	0.0781545	0.175038	-0.259172	0.0471875
Fig. 3c	N_sq_sc	0.175662	0.115355	0.127811	-0.05043	0.401754
Fig. 3c	RFP:Cr_m	-0.745715	0.258837	0.0039639	-1.25303	-0.238404
Fig. 3c	MAT_sc:Cr_m	0.142491	0.114854	0.214743	-0.0826184	0.367601
Fig. 3c	N_sc:SOC_sc	-0.0208121	0.0308977	0.500578	-0.0813704	0.0397463

## Sheet: Fig. 4
Figure	lon	lat	improvement		Figure	lon	lat	lower_improvement		Figure	lon	lat	upper_improvement
Fig. 4a	19.25	69.75	25.4935		Fig. 4b	19.25	69.75	15.0679		Fig. 4c	19.25	69.75	35.9192
Fig. 4a	20.25	69.75	25.6275		Fig. 4b	20.25	69.75	17.5274		Fig. 4c	20.25	69.75	33.7276
Fig. 4a	20.75	69.75	25.5097		Fig. 4b	20.75	69.75	15.9465		Fig. 4c	20.75	69.75	35.0728
Fig. 4a	21.25	69.75	25.4027		Fig. 4b	21.25	69.75	13.7886		Fig. 4c	21.25	69.75	37.0168
Fig. 4a	21.75	69.75	25.3676		Fig. 4b	21.75	69.75	13.0371		Fig. 4c	21.75	69.75	37.6981
Fig. 4a	22.25	69.75	25.3198		Fig. 4b	22.25	69.75	11.8784		Fig. 4c	22.25	69.75	38.7612
Fig. 4a	15.75	69.25	25.9625		Fig. 4b	15.75	69.25	18.0702		Fig. 4c	15.75	69.25	33.8549
Fig. 4a	17.25	69.25	25.7589		Fig. 4b	17.25	69.25	18.3284		Fig. 4c	17.25	69.25	33.1893
Fig. 4a	18.25	69.25	25.4433		Fig. 4b	18.25	69.25	14.2865		Fig. 4c	18.25	69.25	36.6001
Fig. 4a	19.75	69.25	25.3487		Fig. 4b	19.75	69.25	12.6019		Fig. 4c	19.75	69.25	38.0955
Fig. 4a	14.75	68.75	25.842		Fig. 4b	14.75	68.75	18.3468		Fig. 4c	14.75	68.75	33.3373
Fig. 4a	15.25	68.75	25.7964		Fig. 4b	15.25	68.75	17.2099		Fig. 4c	15.25	68.75	34.3829
Fig. 4a	15.75	68.75	25.6946		Fig. 4b	15.75	68.75	15.4727		Fig. 4c	15.75	68.75	35.9165
Fig. 4a	16.25	68.75	25.9085		Fig. 4b	16.25	68.75	16.4332		Fig. 4c	16.25	68.75	35.3837
Fig. 4a	16.75	68.75	25.9395		Fig. 4b	16.75	68.75	18.1202		Fig. 4c	16.75	68.75	33.7588
Fig. 4a	17.75	68.75	25.3968		Fig. 4b	17.75	68.75	13.7292		Fig. 4c	17.75	68.75	37.0644
Fig. 4a	18.25	68.75	25.2951		Fig. 4b	18.25	68.75	11.4999		Fig. 4c	18.25	68.75	39.0902
Fig. 4a	18.75	68.75	25.3229		Fig. 4b	18.75	68.75	12.0259		Fig. 4c	18.75	68.75	38.6199
Fig. 4a	19.25	68.75	25.3106		Fig. 4b	19.25	68.75	11.6704		Fig. 4c	19.25	68.75	38.9509
Fig. 4a	13.75	68.25	25.9858		Fig. 4b	13.75	68.25	17.6184		Fig. 4c	13.75	68.25	34.3531
Fig. 4a	16.75	68.25	25.8412		Fig. 4b	16.75	68.25	15.164		Fig. 4c	16.75	68.25	36.5185
Fig. 4a	17.25	68.25	25.4454		Fig. 4b	17.25	68.25	14.3957		Fig. 4c	17.25	68.25	36.495
Fig. 4a	14.75	67.25	25.6213		Fig. 4b	14.75	67.25	16.0239		Fig. 4c	14.75	67.25	35.2186
Fig. 4a	13.25	66.75	26.2435		Fig. 4b	13.25	66.75	18.0312		Fig. 4c	13.25	66.75	34.4558
Fig. 4a	13.75	66.75	25.8072		Fig. 4b	13.75	66.75	16.5867		Fig. 4c	13.75	66.75	35.0278
Fig. 4a	12.75	66.25	26.5508		Fig. 4b	12.75	66.25	18.6195		Fig. 4c	12.75	66.25	34.4821
Fig. 4a	13.25	66.25	26.0503		Fig. 4b	13.25	66.25	14.6391		Fig. 4c	13.25	66.25	37.4615
Fig. 4a	13.75	66.25	25.497		Fig. 4b	13.75	66.25	12.0082		Fig. 4c	13.75	66.25	38.9859
Fig. 4a	14.75	66.25	25.3083		Fig. 4b	14.75	66.25	11.4517		Fig. 4c	14.75	66.25	39.165
Fig. 4a	23.75	66.25	24.9896		Fig. 4b	23.75	66.25	4.27635		Fig. 4c	23.75	66.25	45.7029
Fig. 4a	25.25	66.25	25.1051		Fig. 4b	25.25	66.25	3.57187		Fig. 4c	25.25	66.25	46.6384
Fig. 4a	13.25	65.75	25.3712		Fig. 4b	13.25	65.75	8.19299		Fig. 4c	13.25	65.75	42.5493
Fig. 4a	14.25	65.75	25.3834		Fig. 4b	14.25	65.75	13.2924		Fig. 4c	14.25	65.75	37.4744
Fig. 4a	21.75	65.75	25.1409		Fig. 4b	21.75	65.75	7.63752		Fig. 4c	21.75	65.75	42.6442
Fig. 4a	13.25	65.25	25.188		Fig. 4b	13.25	65.25	9.05404		Fig. 4c	13.25	65.25	41.3219
Fig. 4a	11.75	64.75	25.9361		Fig. 4b	11.75	64.75	12.8991		Fig. 4c	11.75	64.75	38.973
Fig. 4a	12.25	64.75	25.2926		Fig. 4b	12.25	64.75	7.43126		Fig. 4c	12.25	64.75	43.154
Fig. 4a	20.75	64.75	25.1105		Fig. 4b	20.75	64.75	6.80154		Fig. 4c	20.75	64.75	43.4194
Fig. 4a	10.25	64.25	26.1544		Fig. 4b	10.25	64.25	18.1746		Fig. 4c	10.25	64.25	34.1342
Fig. 4a	10.75	64.25	25.6668		Fig. 4b	10.75	64.25	10.2308		Fig. 4c	10.75	64.25	41.1029
Fig. 4a	11.25	64.25	25.8239		Fig. 4b	11.25	64.25	9.9489		Fig. 4c	11.25	64.25	41.6989
Fig. 4a	11.75	64.25	25.6691		Fig. 4b	11.75	64.25	8.01306		Fig. 4c	11.75	64.25	43.3251
Fig. 4a	12.25	64.25	25.2691		Fig. 4b	12.25	64.25	7.3925		Fig. 4c	12.25	64.25	43.1457
Fig. 4a	12.75	64.25	25.0902		Fig. 4b	12.75	64.25	6.74507		Fig. 4c	12.75	64.25	43.4354
Fig. 4a	13.75	64.25	25.1878		Fig. 4b	13.75	64.25	8.84197		Fig. 4c	13.75	64.25	41.5336
Fig. 4a	24.25	64.25	27.3473		Fig. 4b	24.25	64.25	8.00695		Fig. 4c	24.25	64.25	46.6876
Fig. 4a	25.75	64.25	25.1942		Fig. 4b	25.75	64.25	1.47668		Fig. 4c	25.75	64.25	48.9117
Fig. 4a	28.25	64.25	25.3296		Fig. 4b	28.25	64.25	6.68668		Fig. 4c	28.25	64.25	43.9726
Fig. 4a	8.75	63.75	26.4361		Fig. 4b	8.75	63.75	19.0501		Fig. 4c	8.75	63.75	33.8222
Fig. 4a	9.75	63.75	26.6693		Fig. 4b	9.75	63.75	18.7115		Fig. 4c	9.75	63.75	34.6271
Fig. 4a	10.25	63.75	25.985		Fig. 4b	10.25	63.75	11.9729		Fig. 4c	10.25	63.75	39.9972
Fig. 4a	10.75	63.75	25.6994		Fig. 4b	10.75	63.75	12.4531		Fig. 4c	10.75	63.75	38.9456
Fig. 4a	11.25	63.75	25.8813		Fig. 4b	11.25	63.75	12.1146		Fig. 4c	11.25	63.75	39.648
Fig. 4a	11.75	63.75	25.5117		Fig. 4b	11.75	63.75	7.46754		Fig. 4c	11.75	63.75	43.5559
Fig. 4a	12.25	63.75	25.185		Fig. 4b	12.25	63.75	7.68833		Fig. 4c	12.25	63.75	42.6817
Fig. 4a	23.25	63.75	28.0761		Fig. 4b	23.25	63.75	11.8965		Fig. 4c	23.25	63.75	44.2558
Fig. 4a	24.25	63.75	26.7766		Fig. 4b	24.25	63.75	3.63381		Fig. 4c	24.25	63.75	49.9194
Fig. 4a	25.25	63.75	26.6505		Fig. 4b	25.25	63.75	4.90527		Fig. 4c	25.25	63.75	48.3957
Fig. 4a	26.75	63.75	25.1035		Fig. 4b	26.75	63.75	3.39383		Fig. 4c	26.75	63.75	46.8132
Fig. 4a	27.25	63.75	25.2289		Fig. 4b	27.25	63.75	3.80863		Fig. 4c	27.25	63.75	46.6492
Fig. 4a	28.75	63.75	25.0075		Fig. 4b	28.75	63.75	3.63214		Fig. 4c	28.75	63.75	46.3828
Fig. 4a	8.25	63.25	26.7847		Fig. 4b	8.25	63.25	18.6981		Fig. 4c	8.25	63.25	34.8712
Fig. 4a	8.75	63.25	26.2803		Fig. 4b	8.75	63.25	13.5338		Fig. 4c	8.75	63.25	39.0268
Fig. 4a	9.25	63.25	26.0266		Fig. 4b	9.25	63.25	10.5861		Fig. 4c	9.25	63.25	41.4671
Fig. 4a	9.75	63.25	25.5567		Fig. 4b	9.75	63.25	9.04975		Fig. 4c	9.75	63.25	42.0637
Fig. 4a	10.25	63.25	25.9497		Fig. 4b	10.25	63.25	11.7757		Fig. 4c	10.25	63.25	40.1237
Fig. 4a	10.75	63.25	25.6846		Fig. 4b	10.75	63.25	10.8445		Fig. 4c	10.75	63.25	40.5247
Fig. 4a	11.25	63.25	25.5194		Fig. 4b	11.25	63.25	6.82107		Fig. 4c	11.25	63.25	44.2178
Fig. 4a	11.75	63.25	25.4566		Fig. 4b	11.75	63.25	7.45047		Fig. 4c	11.75	63.25	43.4626
Fig. 4a	21.75	63.25	28.3873		Fig. 4b	21.75	63.25	20.0661		Fig. 4c	21.75	63.25	36.7085
Fig. 4a	22.25	63.25	28.6669		Fig. 4b	22.25	63.25	15.1617		Fig. 4c	22.25	63.25	42.1722
Fig. 4a	22.75	63.25	27.7322		Fig. 4b	22.75	63.25	7.08108		Fig. 4c	22.75	63.25	48.3834
Fig. 4a	23.25	63.25	26.9316		Fig. 4b	23.25	63.25	5.01022		Fig. 4c	23.25	63.25	48.853
Fig. 4a	23.75	63.25	27.2419		Fig. 4b	23.75	63.25	7.19599		Fig. 4c	23.75	63.25	47.2878
Fig. 4a	26.25	63.25	25.2069		Fig. 4b	26.25	63.25	4.69703		Fig. 4c	26.25	63.25	45.7168
Fig. 4a	27.25	63.25	25.0747		Fig. 4b	27.25	63.25	3.77295		Fig. 4c	27.25	63.25	46.3764
Fig. 4a	27.75	63.25	25.0046		Fig. 4b	27.75	63.25	2.1754		Fig. 4c	27.75	63.25	47.8337
Fig. 4a	29.25	63.25	25.1054		Fig. 4b	29.25	63.25	5.86267		Fig. 4c	29.25	63.25	44.348
Fig. 4a	6.75	62.75	26.2858		Fig. 4b	6.75	62.75	18.6692		Fig. 4c	6.75	62.75	33.9023
Fig. 4a	7.75	62.75	26.0048		Fig. 4b	7.75	62.75	13.029		Fig. 4c	7.75	62.75	38.9805
Fig. 4a	8.25	62.75	26.1642		Fig. 4b	8.25	62.75	13.3383		Fig. 4c	8.25	62.75	38.9901
Fig. 4a	8.75	62.75	25.9479		Fig. 4b	8.75	62.75	10.7729		Fig. 4c	8.75	62.75	41.1228
Fig. 4a	9.75	62.75	25.4379		Fig. 4b	9.75	62.75	8.20858		Fig. 4c	9.75	62.75	42.6672
Fig. 4a	11.25	62.75	25.3286		Fig. 4b	11.25	62.75	7.33157		Fig. 4c	11.25	62.75	43.3256
Fig. 4a	11.75	62.75	25.4364		Fig. 4b	11.75	62.75	8.78144		Fig. 4c	11.75	62.75	42.0914
Fig. 4a	21.25	62.75	27.2987		Fig. 4b	21.25	62.75	18.2826		Fig. 4c	21.25	62.75	36.3147
Fig. 4a	22.25	62.75	27.9892		Fig. 4b	22.25	62.75	6.92844		Fig. 4c	22.25	62.75	49.05
Fig. 4a	22.75	62.75	27.6096		Fig. 4b	22.75	62.75	6.22012		Fig. 4c	22.75	62.75	48.999
Fig. 4a	23.75	62.75	27.6328		Fig. 4b	23.75	62.75	6.36032		Fig. 4c	23.75	62.75	48.9054
Fig. 4a	25.25	62.75	25.5472		Fig. 4b	25.25	62.75	5.48695		Fig. 4c	25.25	62.75	45.6074
Fig. 4a	25.75	62.75	25.9275		Fig. 4b	25.75	62.75	8.23915		Fig. 4c	25.75	62.75	43.6158
Fig. 4a	26.75	62.75	25.2206		Fig. 4b	26.75	62.75	7.1579		Fig. 4c	26.75	62.75	43.2833
Fig. 4a	39.75	62.75	24.9017		Fig. 4b	39.75	62.75	1.86746		Fig. 4c	39.75	62.75	47.9359
Fig. 4a	43.25	62.75	25.0309		Fig. 4b	43.25	62.75	4.8072		Fig. 4c	43.25	62.75	45.2545
Fig. 4a	46.25	62.75	24.9535		Fig. 4b	46.25	62.75	3.08011		Fig. 4c	46.25	62.75	46.8268
Fig. 4a	152.75	62.75	26.8414		Fig. 4b	152.75	62.75	12.2747		Fig. 4c	152.75	62.75	41.408
Fig. 4a	5.75	62.25	26.0972		Fig. 4b	5.75	62.25	17.0257		Fig. 4c	5.75	62.25	35.1687
Fig. 4a	6.25	62.25	26.0378		Fig. 4b	6.25	62.25	13.9748		Fig. 4c	6.25	62.25	38.1008
Fig. 4a	6.75	62.25	25.8213		Fig. 4b	6.75	62.25	11.1082		Fig. 4c	6.75	62.25	40.5344
Fig. 4a	7.25	62.25	25.6423		Fig. 4b	7.25	62.25	11.6298		Fig. 4c	7.25	62.25	39.6548
Fig. 4a	8.25	62.25	25.9766		Fig. 4b	8.25	62.25	9.92894		Fig. 4c	8.25	62.25	42.0242
Fig. 4a	8.75	62.25	25.6051		Fig. 4b	8.75	62.25	9.6696		Fig. 4c	8.75	62.25	41.5406
Fig. 4a	9.25	62.25	25.3961		Fig. 4b	9.25	62.25	9.09248		Fig. 4c	9.25	62.25	41.6996
Fig. 4a	9.75	62.25	25.339		Fig. 4b	9.75	62.25	8.90752		Fig. 4c	9.75	62.25	41.7705
Fig. 4a	10.25	62.25	25.4087		Fig. 4b	10.25	62.25	8.93402		Fig. 4c	10.25	62.25	41.8834
Fig. 4a	11.75	62.25	25.476		Fig. 4b	11.75	62.25	10.5907		Fig. 4c	11.75	62.25	40.3612
Fig. 4a	21.75	62.25	27.7293		Fig. 4b	21.75	62.25	8.08971		Fig. 4c	21.75	62.25	47.3689
Fig. 4a	22.25	62.25	27.8812		Fig. 4b	22.25	62.25	6.4146		Fig. 4c	22.25	62.25	49.3478
Fig. 4a	24.75	62.25	25.3769		Fig. 4b	24.75	62.25	3.66257		Fig. 4c	24.75	62.25	47.0913
Fig. 4a	26.25	62.25	25.3308		Fig. 4b	26.25	62.25	5.03625		Fig. 4c	26.25	62.25	45.6253
Fig. 4a	27.25	62.25	25.0536		Fig. 4b	27.25	62.25	2.70099		Fig. 4c	27.25	62.25	47.4062
Fig. 4a	27.75	62.25	25.2002		Fig. 4b	27.75	62.25	4.66637		Fig. 4c	27.75	62.25	45.7341
Fig. 4a	28.75	62.25	27.7821		Fig. 4b	28.75	62.25	12.1436		Fig. 4c	28.75	62.25	43.4206
Fig. 4a	30.25	62.25	26.5144		Fig. 4b	30.25	62.25	2.14896		Fig. 4c	30.25	62.25	50.8798
Fig. 4a	39.25	62.25	24.9895		Fig. 4b	39.25	62.25	3.66743		Fig. 4c	39.25	62.25	46.3116
Fig. 4a	40.25	62.25	26.5492		Fig. 4b	40.25	62.25	5.2921		Fig. 4c	40.25	62.25	47.8064
Fig. 4a	40.75	62.25	26.5276		Fig. 4b	40.75	62.25	4.75607		Fig. 4c	40.75	62.25	48.2992
Fig. 4a	44.75	62.25	25.087		Fig. 4b	44.75	62.25	5.41167		Fig. 4c	44.75	62.25	44.7623
Fig. 4a	50.25	62.25	25.1054		Fig. 4b	50.25	62.25	6.4055		Fig. 4c	50.25	62.25	43.8053
Fig. 4a	130.75	62.25	25.4698		Fig. 4b	130.75	62.25	13.9856		Fig. 4c	130.75	62.25	36.9539
Fig. 4a	131.75	62.25	26.9901		Fig. 4b	131.75	62.25	14.8858		Fig. 4c	131.75	62.25	39.0945
Fig. 4a	132.25	62.25	25.4598		Fig. 4b	132.25	62.25	13.7476		Fig. 4c	132.25	62.25	37.172
Fig. 4a	132.75	62.25	25.4171		Fig. 4b	132.75	62.25	12.935		Fig. 4c	132.75	62.25	37.8993
Fig. 4a	133.25	62.25	26.9345		Fig. 4b	133.25	62.25	13.8081		Fig. 4c	133.25	62.25	40.061
Fig. 4a	5.75	61.75	25.5422		Fig. 4b	5.75	61.75	10.5008		Fig. 4c	5.75	61.75	40.5837
Fig. 4a	6.25	61.75	25.6869		Fig. 4b	6.25	61.75	10.5668		Fig. 4c	6.25	61.75	40.8069
Fig. 4a	6.75	61.75	25.719		Fig. 4b	6.75	61.75	12.4567		Fig. 4c	6.75	61.75	38.9813
Fig. 4a	7.25	61.75	25.6741		Fig. 4b	7.25	61.75	12.2498		Fig. 4c	7.25	61.75	39.0985
Fig. 4a	8.25	61.75	25.532		Fig. 4b	8.25	61.75	10.9876		Fig. 4c	8.25	61.75	40.0763
Fig. 4a	8.75	61.75	25.4122		Fig. 4b	8.75	61.75	10.612		Fig. 4c	8.75	61.75	40.2124
Fig. 4a	9.25	61.75	25.363		Fig. 4b	9.25	61.75	10.7383		Fig. 4c	9.25	61.75	39.9876
Fig. 4a	9.75	61.75	25.3067		Fig. 4b	9.75	61.75	8.6542		Fig. 4c	9.75	61.75	41.9592
Fig. 4a	10.25	61.75	25.3019		Fig. 4b	10.25	61.75	8.11858		Fig. 4c	10.25	61.75	42.4851
Fig. 4a	10.75	61.75	27.0434		Fig. 4b	10.75	61.75	10.0518		Fig. 4c	10.75	61.75	44.035
Fig. 4a	11.25	61.75	25.5338		Fig. 4b	11.25	61.75	8.7876		Fig. 4c	11.25	61.75	42.28
Fig. 4a	11.75	61.75	25.5022		Fig. 4b	11.75	61.75	8.3575		Fig. 4c	11.75	61.75	42.647
Fig. 4a	16.25	61.75	26.9416		Fig. 4b	16.25	61.75	13.0676		Fig. 4c	16.25	61.75	40.8157
Fig. 4a	17.25	61.75	27.5082		Fig. 4b	17.25	61.75	18.4813		Fig. 4c	17.25	61.75	36.535
Fig. 4a	22.75	61.75	27.7108		Fig. 4b	22.75	61.75	6.03542		Fig. 4c	22.75	61.75	49.3862
Fig. 4a	23.25	61.75	27.8022		Fig. 4b	23.25	61.75	9.13532		Fig. 4c	23.25	61.75	46.469
Fig. 4a	24.25	61.75	25.4831		Fig. 4b	24.25	61.75	6.07761		Fig. 4c	24.25	61.75	44.8886
Fig. 4a	24.75	61.75	25.3823		Fig. 4b	24.75	61.75	4.91136		Fig. 4c	24.75	61.75	45.8532
Fig. 4a	27.25	61.75	25.1678		Fig. 4b	27.25	61.75	6.69495		Fig. 4c	27.25	61.75	43.6406
Fig. 4a	29.75	61.75	25.5886		Fig. 4b	29.75	61.75	10.1249		Fig. 4c	29.75	61.75	41.0523
Fig. 4a	36.25	61.75	25.3307		Fig. 4b	36.25	61.75	10.0379		Fig. 4c	36.25	61.75	40.6234
Fig. 4a	38.75	61.75	25.0923		Fig. 4b	38.75	61.75	5.02218		Fig. 4c	38.75	61.75	45.1624
Fig. 4a	39.25	61.75	25.0857		Fig. 4b	39.25	61.75	4.67145		Fig. 4c	39.25	61.75	45.4999
Fig. 4a	46.75	61.75	26.6277		Fig. 4b	46.75	61.75	5.48097		Fig. 4c	46.75	61.75	47.7743
Fig. 4a	48.25	61.75	25.1097		Fig. 4b	48.25	61.75	5.99318		Fig. 4c	48.25	61.75	44.2263
Fig. 4a	50.75	61.75	25.1698		Fig. 4b	50.75	61.75	7.78586		Fig. 4c	50.75	61.75	42.5537
Fig. 4a	53.75	61.75	25.2572		Fig. 4b	53.75	61.75	9.12685		Fig. 4c	53.75	61.75	41.3875
Fig. 4a	130.25	61.75	25.4341		Fig. 4b	130.25	61.75	13.18		Fig. 4c	130.25	61.75	37.6881
Fig. 4a	130.75	61.75	25.4521		Fig. 4b	130.75	61.75	13.5441		Fig. 4c	130.75	61.75	37.36
Fig. 4a	131.75	61.75	27.0125		Fig. 4b	131.75	61.75	15.239		Fig. 4c	131.75	61.75	38.7859
Fig. 4a	132.25	61.75	25.4689		Fig. 4b	132.25	61.75	13.8481		Fig. 4c	132.25	61.75	37.0897
Fig. 4a	133.25	61.75	25.4323		Fig. 4b	133.25	61.75	13.2175		Fig. 4c	133.25	61.75	37.6471
Fig. 4a	-148.75	61.25	27.0704		Fig. 4b	-148.75	61.25	17.2621		Fig. 4c	-148.75	61.25	36.8786
Fig. 4a	5.25	61.25	25.5843		Fig. 4b	5.25	61.25	14.8686		Fig. 4c	5.25	61.25	36.2999
Fig. 4a	5.75	61.25	25.4728		Fig. 4b	5.75	61.25	10.3918		Fig. 4c	5.75	61.25	40.5538
Fig. 4a	6.25	61.25	25.8156		Fig. 4b	6.25	61.25	10.6914		Fig. 4c	6.25	61.25	40.9399
Fig. 4a	6.75	61.25	26.0254		Fig. 4b	6.75	61.25	12.8872		Fig. 4c	6.75	61.25	39.1636
Fig. 4a	7.25	61.25	25.5344		Fig. 4b	7.25	61.25	11.5042		Fig. 4c	7.25	61.25	39.5646
Fig. 4a	8.25	61.25	27.0137		Fig. 4b	8.25	61.25	13.4713		Fig. 4c	8.25	61.25	40.5561
Fig. 4a	8.75	61.25	25.402		Fig. 4b	8.75	61.25	11.062		Fig. 4c	8.75	61.25	39.742
Fig. 4a	9.25	61.25	25.283		Fig. 4b	9.25	61.25	9.46863		Fig. 4c	9.25	61.25	41.0974
Fig. 4a	10.25	61.25	25.2839		Fig. 4b	10.25	61.25	8.335		Fig. 4c	10.25	61.25	42.2327
Fig. 4a	10.75	61.25	25.4036		Fig. 4b	10.75	61.25	8.33727		Fig. 4c	10.75	61.25	42.4699
Fig. 4a	11.25	61.25	25.7846		Fig. 4b	11.25	61.25	9.38214		Fig. 4c	11.25	61.25	42.187
Fig. 4a	11.75	61.25	27.1544		Fig. 4b	11.75	61.25	10.6641		Fig. 4c	11.75	61.25	43.6446
Fig. 4a	12.25	61.25	25.3792		Fig. 4b	12.25	61.25	7.40898		Fig. 4c	12.25	61.25	43.3494
Fig. 4a	12.75	61.25	25.3173		Fig. 4b	12.75	61.25	7.78867		Fig. 4c	12.75	61.25	42.8459
Fig. 4a	16.75	61.25	27.8069		Fig. 4b	16.75	61.25	14.4809		Fig. 4c	16.75	61.25	41.1329
Fig. 4a	21.75	61.25	27.0079		Fig. 4b	21.75	61.25	13.4587		Fig. 4c	21.75	61.25	40.5572
Fig. 4a	22.25	61.25	26.8957		Fig. 4b	22.25	61.25	10.0672		Fig. 4c	22.25	61.25	43.7243
Fig. 4a	22.75	61.25	27.2019		Fig. 4b	22.75	61.25	9.90183		Fig. 4c	22.75	61.25	44.5019
Fig. 4a	23.25	61.25	27.2096		Fig. 4b	23.25	61.25	8.96441		Fig. 4c	23.25	61.25	45.4548
Fig. 4a	23.75	61.25	25.5585		Fig. 4b	23.75	61.25	8.63976		Fig. 4c	23.75	61.25	42.4772
Fig. 4a	24.25	61.25	25.5611		Fig. 4b	24.25	61.25	11.6734		Fig. 4c	24.25	61.25	39.4488
Fig. 4a	27.75	61.25	25.3706		Fig. 4b	27.75	61.25	12.2078		Fig. 4c	27.75	61.25	38.5335
Fig. 4a	29.75	61.25	25.3932		Fig. 4b	29.75	61.25	7.5114		Fig. 4c	29.75	61.25	43.275
Fig. 4a	36.75	61.25	26.6685		Fig. 4b	36.75	61.25	7.10893		Fig. 4c	36.75	61.25	46.228
Fig. 4a	38.75	61.25	25.2686		Fig. 4b	38.75	61.25	9.22725		Fig. 4c	38.75	61.25	41.3099
Fig. 4a	40.25	61.25	25.0843		Fig. 4b	40.25	61.25	3.77431		Fig. 4c	40.25	61.25	46.3942
Fig. 4a	40.75	61.25	25.0699		Fig. 4b	40.75	61.25	3.63305		Fig. 4c	40.75	61.25	46.5068
Fig. 4a	41.25	61.25	25.0799		Fig. 4b	41.25	61.25	3.99532		Fig. 4c	41.25	61.25	46.1645
Fig. 4a	41.75	61.25	25.1091		Fig. 4b	41.75	61.25	4.51205		Fig. 4c	41.75	61.25	45.7061
Fig. 4a	44.75	61.25	25.1404		Fig. 4b	44.75	61.25	5.2265		Fig. 4c	44.75	61.25	45.0542
Fig. 4a	46.25	61.25	25.1731		Fig. 4b	46.25	61.25	5.66714		Fig. 4c	46.25	61.25	44.6791
Fig. 4a	47.75	61.25	25.1575		Fig. 4b	47.75	61.25	6.7708		Fig. 4c	47.75	61.25	43.5442
Fig. 4a	48.25	61.25	25.1608		Fig. 4b	48.25	61.25	7.09416		Fig. 4c	48.25	61.25	43.2274
Fig. 4a	53.75	61.25	25.3686		Fig. 4b	53.75	61.25	11.5001		Fig. 4c	53.75	61.25	39.2371
Fig. 4a	56.75	61.25	27.0675		Fig. 4b	56.75	61.25	14.7559		Fig. 4c	56.75	61.25	39.3791
Fig. 4a	132.25	61.25	25.4212		Fig. 4b	132.25	61.25	12.9935		Fig. 4c	132.25	61.25	37.8489
Fig. 4a	5.75	60.75	26.5117		Fig. 4b	5.75	60.75	12.5557		Fig. 4c	5.75	60.75	40.4676
Fig. 4a	6.25	60.75	26.8981		Fig. 4b	6.25	60.75	11.5661		Fig. 4c	6.25	60.75	42.2302
Fig. 4a	6.75	60.75	27.0821		Fig. 4b	6.75	60.75	11.6871		Fig. 4c	6.75	60.75	42.4772
Fig. 4a	8.25	60.75	25.3025		Fig. 4b	8.25	60.75	9.99121		Fig. 4c	8.25	60.75	40.6137
Fig. 4a	10.25	60.75	26.0161		Fig. 4b	10.25	60.75	10.5112		Fig. 4c	10.25	60.75	41.5211
Fig. 4a	10.75	60.75	25.7988		Fig. 4b	10.75	60.75	13.4262		Fig. 4c	10.75	60.75	38.1714
Fig. 4a	11.25	60.75	27.6854		Fig. 4b	11.25	60.75	14.9392		Fig. 4c	11.25	60.75	40.4316
Fig. 4a	11.75	60.75	27.7372		Fig. 4b	11.75	60.75	13.4081		Fig. 4c	11.75	60.75	42.0662
Fig. 4a	12.25	60.75	27.2059		Fig. 4b	12.25	60.75	12.4997		Fig. 4c	12.25	60.75	41.9121
Fig. 4a	15.75	60.75	27.7079		Fig. 4b	15.75	60.75	14.3601		Fig. 4c	15.75	60.75	41.0557
Fig. 4a	16.25	60.75	27.8824		Fig. 4b	16.25	60.75	13.4975		Fig. 4c	16.25	60.75	42.2674
Fig. 4a	21.75	60.75	25.6506		Fig. 4b	21.75	60.75	14.921		Fig. 4c	21.75	60.75	36.3802
Fig. 4a	22.25	60.75	27.0595		Fig. 4b	22.25	60.75	13.4084		Fig. 4c	22.25	60.75	40.7106
Fig. 4a	22.75	60.75	27.4195		Fig. 4b	22.75	60.75	12.7593		Fig. 4c	22.75	60.75	42.0796
Fig. 4a	23.25	60.75	27.6223		Fig. 4b	23.25	60.75	12.8779		Fig. 4c	23.25	60.75	42.3666
Fig. 4a	24.75	60.75	25.6103		Fig. 4b	24.75	60.75	8.58127		Fig. 4c	24.75	60.75	42.6392
Fig. 4a	25.25	60.75	26.062		Fig. 4b	25.25	60.75	9.21581		Fig. 4c	25.25	60.75	42.9082
Fig. 4a	25.75	60.75	26.1981		Fig. 4b	25.75	60.75	9.41046		Fig. 4c	25.75	60.75	42.9858
Fig. 4a	26.25	60.75	28.2638		Fig. 4b	26.25	60.75	13.0289		Fig. 4c	26.25	60.75	43.4986
Fig. 4a	26.75	60.75	27.5128		Fig. 4b	26.75	60.75	13.8597		Fig. 4c	26.75	60.75	41.1658
Fig. 4a	27.25	60.75	27.1762		Fig. 4b	27.25	60.75	12.1347		Fig. 4c	27.25	60.75	42.2178
Fig. 4a	27.75	60.75	25.5075		Fig. 4b	27.75	60.75	9.91597		Fig. 4c	27.75	60.75	41.099
Fig. 4a	28.25	60.75	27.1745		Fig. 4b	28.25	60.75	13.7632		Fig. 4c	28.25	60.75	40.5857
Fig. 4a	28.75	60.75	27.4419		Fig. 4b	28.75	60.75	13.0471		Fig. 4c	28.75	60.75	41.8366
Fig. 4a	29.25	60.75	27.5046		Fig. 4b	29.25	60.75	10.6279		Fig. 4c	29.25	60.75	44.3814
Fig. 4a	29.75	60.75	27.5316		Fig. 4b	29.75	60.75	11.214		Fig. 4c	29.75	60.75	43.8492
Fig. 4a	30.25	60.75	27.6169		Fig. 4b	30.25	60.75	15.2875		Fig. 4c	30.25	60.75	39.9464
Fig. 4a	34.75	60.75	26.8888		Fig. 4b	34.75	60.75	6.11133		Fig. 4c	34.75	60.75	47.6663
Fig. 4a	39.25	60.75	25.3106		Fig. 4b	39.25	60.75	7.92881		Fig. 4c	39.25	60.75	42.6923
Fig. 4a	41.75	60.75	25.1622		Fig. 4b	41.75	60.75	5.34113		Fig. 4c	41.75	60.75	44.9833
Fig. 4a	42.25	60.75	25.159		Fig. 4b	42.25	60.75	5.48135		Fig. 4c	42.25	60.75	44.8366
Fig. 4a	42.75	60.75	25.1508		Fig. 4b	42.75	60.75	5.66602		Fig. 4c	42.75	60.75	44.6355
Fig. 4a	43.25	60.75	25.1678		Fig. 4b	43.25	60.75	5.77762		Fig. 4c	43.25	60.75	44.5581
Fig. 4a	43.75	60.75	25.1831		Fig. 4b	43.75	60.75	6.10281		Fig. 4c	43.75	60.75	44.2633
Fig. 4a	45.75	60.75	25.1697		Fig. 4b	45.75	60.75	5.99391		Fig. 4c	45.75	60.75	44.3455
Fig. 4a	46.25	60.75	25.2215		Fig. 4b	46.25	60.75	7.19411		Fig. 4c	46.25	60.75	43.2488
Fig. 4a	49.25	60.75	25.2027		Fig. 4b	49.25	60.75	8.07416		Fig. 4c	49.25	60.75	42.3313
Fig. 4a	50.25	60.75	25.2446		Fig. 4b	50.25	60.75	8.73803		Fig. 4c	50.25	60.75	41.7511
Fig. 4a	6.25	60.25	28.0555		Fig. 4b	6.25	60.25	16.6249		Fig. 4c	6.25	60.25	39.4862
Fig. 4a	8.75	60.25	25.2429		Fig. 4b	8.75	60.25	8.43666		Fig. 4c	8.75	60.25	42.0492
Fig. 4a	9.75	60.25	25.5025		Fig. 4b	9.75	60.25	10.1804		Fig. 4c	9.75	60.25	40.8246
Fig. 4a	10.25	60.25	27.383		Fig. 4b	10.25	60.25	15.0182		Fig. 4c	10.25	60.25	39.7477
Fig. 4a	11.25	60.25	27.7135		Fig. 4b	11.25	60.25	15.7349		Fig. 4c	11.25	60.25	39.6921
Fig. 4a	11.75	60.25	27.7895		Fig. 4b	11.75	60.25	15.1926		Fig. 4c	11.75	60.25	40.3864
Fig. 4a	15.25	60.25	26.2688		Fig. 4b	15.25	60.25	14.6251		Fig. 4c	15.25	60.25	37.9125
Fig. 4a	16.25	60.25	28.1883		Fig. 4b	16.25	60.25	17.0448		Fig. 4c	16.25	60.25	39.3317
Fig. 4a	17.25	60.25	27.7058		Fig. 4b	17.25	60.25	14.845		Fig. 4c	17.25	60.25	40.5666
Fig. 4a	17.75	60.25	27.1667		Fig. 4b	17.75	60.25	15.179		Fig. 4c	17.75	60.25	39.1545
Fig. 4a	18.25	60.25	27.1588		Fig. 4b	18.25	60.25	17.4027		Fig. 4c	18.25	60.25	36.9149
Fig. 4a	18.75	60.25	27.4303		Fig. 4b	18.75	60.25	20.0942		Fig. 4c	18.75	60.25	34.7664
Fig. 4a	19.75	60.25	27.7033		Fig. 4b	19.75	60.25	20.0722		Fig. 4c	19.75	60.25	35.3345
Fig. 4a	20.75	60.25	26.0211		Fig. 4b	20.75	60.25	16.3259		Fig. 4c	20.75	60.25	35.7163
Fig. 4a	22.75	60.25	27.216		Fig. 4b	22.75	60.25	18.4685		Fig. 4c	22.75	60.25	35.9634
Fig. 4a	23.25	60.25	27.7194		Fig. 4b	23.25	60.25	15.6399		Fig. 4c	23.25	60.25	39.7989
Fig. 4a	23.75	60.25	26.7449		Fig. 4b	23.75	60.25	15.0189		Fig. 4c	23.75	60.25	38.4708
Fig. 4a	24.25	60.25	26.5464		Fig. 4b	24.25	60.25	15.5569		Fig. 4c	24.25	60.25	37.5359
Fig. 4a	30.25	60.25	25.8758		Fig. 4b	30.25	60.25	11.9198		Fig. 4c	30.25	60.25	39.8317
Fig. 4a	30.75	60.25	26.0261		Fig. 4b	30.75	60.25	15.1904		Fig. 4c	30.75	60.25	36.8619
Fig. 4a	31.75	60.25	27.5269		Fig. 4b	31.75	60.25	20.5977		Fig. 4c	31.75	60.25	34.4561
Fig. 4a	32.75	60.25	27.0717		Fig. 4b	32.75	60.25	14.7029		Fig. 4c	32.75	60.25	39.4405
Fig. 4a	33.75	60.25	26.5377		Fig. 4b	33.75	60.25	3.41761		Fig. 4c	33.75	60.25	49.6578
Fig. 4a	34.25	60.25	26.593		Fig. 4b	34.25	60.25	4.03929		Fig. 4c	34.25	60.25	49.1467
Fig. 4a	38.25	60.25	25.2084		Fig. 4b	38.25	60.25	6.37084		Fig. 4c	38.25	60.25	44.046
Fig. 4a	39.25	60.25	25.3038		Fig. 4b	39.25	60.25	6.44009		Fig. 4c	39.25	60.25	44.1675
Fig. 4a	39.75	60.25	25.2163		Fig. 4b	39.75	60.25	4.69897		Fig. 4c	39.75	60.25	45.7336
Fig. 4a	40.25	60.25	25.2327		Fig. 4b	40.25	60.25	5.81037		Fig. 4c	40.25	60.25	44.655
Fig. 4a	41.75	60.25	25.2011		Fig. 4b	41.75	60.25	6.01135		Fig. 4c	41.75	60.25	44.3908
Fig. 4a	42.25	60.25	25.1699		Fig. 4b	42.25	60.25	5.83053		Fig. 4c	42.25	60.25	44.5094
Fig. 4a	44.25	60.25	25.2599		Fig. 4b	44.25	60.25	7.77741		Fig. 4c	44.25	60.25	42.7423
Fig. 4a	45.75	60.25	25.2576		Fig. 4b	45.75	60.25	7.77939		Fig. 4c	45.75	60.25	42.7358
Fig. 4a	47.25	60.25	26.879		Fig. 4b	47.25	60.25	11.0245		Fig. 4c	47.25	60.25	42.7336
Fig. 4a	48.75	60.25	26.8748		Fig. 4b	48.75	60.25	11.2306		Fig. 4c	48.75	60.25	42.519
Fig. 4a	56.25	60.25	27.1346		Fig. 4b	56.25	60.25	16.6167		Fig. 4c	56.25	60.25	37.6526
Fig. 4a	64.25	60.25	27.2115		Fig. 4b	64.25	60.25	17.5677		Fig. 4c	64.25	60.25	36.8553
Fig. 4a	119.75	60.25	25.5313		Fig. 4b	119.75	60.25	15.3944		Fig. 4c	119.75	60.25	35.6682
Fig. 4a	6.25	59.75	27.4457		Fig. 4b	6.25	59.75	13.2609		Fig. 4c	6.25	59.75	41.6306
Fig. 4a	6.75	59.75	25.739		Fig. 4b	6.75	59.75	8.78691		Fig. 4c	6.75	59.75	42.691
Fig. 4a	7.75	59.75	25.2192		Fig. 4b	7.75	59.75	8.80341		Fig. 4c	7.75	59.75	41.635
Fig. 4a	8.25	59.75	25.218		Fig. 4b	8.25	59.75	8.34406		Fig. 4c	8.25	59.75	42.0919
Fig. 4a	9.75	59.75	26.8639		Fig. 4b	9.75	59.75	12.3336		Fig. 4c	9.75	59.75	41.3941
Fig. 4a	10.25	59.75	27.1265		Fig. 4b	10.25	59.75	16.9067		Fig. 4c	10.25	59.75	37.3464
Fig. 4a	10.75	59.75	27.2584		Fig. 4b	10.75	59.75	19.0745		Fig. 4c	10.75	59.75	35.4423
Fig. 4a	11.25	59.75	27.7838		Fig. 4b	11.25	59.75	17.6893		Fig. 4c	11.25	59.75	37.8782
Fig. 4a	11.75	59.75	28.1796		Fig. 4b	11.75	59.75	17.1449		Fig. 4c	11.75	59.75	39.2142
Fig. 4a	12.25	59.75	26.9434		Fig. 4b	12.25	59.75	17.7422		Fig. 4c	12.25	59.75	36.1446
Fig. 4a	12.75	59.75	27.2114		Fig. 4b	12.75	59.75	18.6977		Fig. 4c	12.75	59.75	35.7252
Fig. 4a	13.25	59.75	27.3766		Fig. 4b	13.25	59.75	18.8819		Fig. 4c	13.25	59.75	35.8714
Fig. 4a	14.75	59.75	26.4215		Fig. 4b	14.75	59.75	16.6703		Fig. 4c	14.75	59.75	36.1727
Fig. 4a	15.25	59.75	27.2234		Fig. 4b	15.25	59.75	17.1219		Fig. 4c	15.25	59.75	37.325
Fig. 4a	15.75	59.75	26.5459		Fig. 4b	15.75	59.75	15.5677		Fig. 4c	15.75	59.75	37.5241
Fig. 4a	16.75	59.75	28.3161		Fig. 4b	16.75	59.75	18.7807		Fig. 4c	16.75	59.75	37.8516
Fig. 4a	17.25	59.75	27.5005		Fig. 4b	17.25	59.75	17.6686		Fig. 4c	17.25	59.75	37.3323
Fig. 4a	17.75	59.75	27.3018		Fig. 4b	17.75	59.75	18.1487		Fig. 4c	17.75	59.75	36.4549
Fig. 4a	18.25	59.75	27.1212		Fig. 4b	18.25	59.75	16.6346		Fig. 4c	18.25	59.75	37.6078
Fig. 4a	18.75	59.75	27.3117		Fig. 4b	18.75	59.75	20.1819		Fig. 4c	18.75	59.75	34.4416
Fig. 4a	29.25	59.75	25.714		Fig. 4b	29.25	59.75	15.0007		Fig. 4c	29.25	59.75	36.4274
Fig. 4a	29.75	59.75	26.0704		Fig. 4b	29.75	59.75	16.3207		Fig. 4c	29.75	59.75	35.8201
Fig. 4a	30.75	59.75	27.1719		Fig. 4b	30.75	59.75	15.268		Fig. 4c	30.75	59.75	39.0757
Fig. 4a	31.25	59.75	27.0659		Fig. 4b	31.25	59.75	15.3555		Fig. 4c	31.25	59.75	38.7764
Fig. 4a	32.25	59.75	25.2692		Fig. 4b	32.25	59.75	8.26341		Fig. 4c	32.25	59.75	42.275
Fig. 4a	33.75	59.75	25.0798		Fig. 4b	33.75	59.75	4.40186		Fig. 4c	33.75	59.75	45.7577
Fig. 4a	34.25	59.75	26.6426		Fig. 4b	34.25	59.75	6.32193		Fig. 4c	34.25	59.75	46.9633
Fig. 4a	35.25	59.75	25.1153		Fig. 4b	35.25	59.75	4.90616		Fig. 4c	35.25	59.75	45.3245
Fig. 4a	36.25	59.75	25.1682		Fig. 4b	36.25	59.75	4.61993		Fig. 4c	36.25	59.75	45.7165
Fig. 4a	38.75	59.75	25.2702		Fig. 4b	38.75	59.75	7.49391		Fig. 4c	38.75	59.75	43.0466
Fig. 4a	39.25	59.75	25.5299		Fig. 4b	39.25	59.75	9.52098		Fig. 4c	39.25	59.75	41.5388
Fig. 4a	39.75	59.75	25.5206		Fig. 4b	39.75	59.75	8.6082		Fig. 4c	39.75	59.75	42.433
Fig. 4a	40.25	59.75	25.3554		Fig. 4b	40.25	59.75	7.23166		Fig. 4c	40.25	59.75	43.4791
Fig. 4a	40.75	59.75	25.3437		Fig. 4b	40.75	59.75	6.6818		Fig. 4c	40.75	59.75	44.0056
Fig. 4a	41.75	59.75	25.2738		Fig. 4b	41.75	59.75	6.94621		Fig. 4c	41.75	59.75	43.6014
Fig. 4a	42.75	59.75	25.2768		Fig. 4b	42.75	59.75	7.89152		Fig. 4c	42.75	59.75	42.662
Fig. 4a	43.25	59.75	25.2882		Fig. 4b	43.25	59.75	8.1907		Fig. 4c	43.25	59.75	42.3858
Fig. 4a	43.75	59.75	25.2854		Fig. 4b	43.75	59.75	8.14801		Fig. 4c	43.75	59.75	42.4228
Fig. 4a	45.25	59.75	25.3526		Fig. 4b	45.25	59.75	9.31919		Fig. 4c	45.25	59.75	41.3861
Fig. 4a	48.75	59.75	27.0797		Fig. 4b	48.75	59.75	13.7212		Fig. 4c	48.75	59.75	40.4382
Fig. 4a	56.75	59.75	25.7159		Fig. 4b	56.75	59.75	16.0219		Fig. 4c	56.75	59.75	35.4098
Fig. 4a	150.25	59.75	27.2474		Fig. 4b	150.25	59.75	19.985		Fig. 4c	150.25	59.75	34.5097
Fig. 4a	5.25	59.25	27.4414		Fig. 4b	5.25	59.25	19.4006		Fig. 4c	5.25	59.25	35.4823
Fig. 4a	5.75	59.25	25.7061		Fig. 4b	5.75	59.25	18.0864		Fig. 4c	5.75	59.25	33.3259
Fig. 4a	6.25	59.25	25.3955		Fig. 4b	6.25	59.25	12.4932		Fig. 4c	6.25	59.25	38.2978
Fig. 4a	7.25	59.25	26.7735		Fig. 4b	7.25	59.25	10.4439		Fig. 4c	7.25	59.25	43.103
Fig. 4a	7.75	59.25	25.2266		Fig. 4b	7.75	59.25	9.3425		Fig. 4c	7.75	59.25	41.1106
Fig. 4a	8.75	59.25	25.3865		Fig. 4b	8.75	59.25	11.0107		Fig. 4c	8.75	59.25	39.7622
Fig. 4a	9.25	59.25	26.9801		Fig. 4b	9.25	59.25	15.1696		Fig. 4c	9.25	59.25	38.7905
Fig. 4a	9.75	59.25	27.0735		Fig. 4b	9.75	59.25	16.4758		Fig. 4c	9.75	59.25	37.6712
Fig. 4a	10.25	59.25	27.4447		Fig. 4b	10.25	59.25	19.8932		Fig. 4c	10.25	59.25	34.9962
Fig. 4a	10.75	59.25	27.4334		Fig. 4b	10.75	59.25	20.7895		Fig. 4c	10.75	59.25	34.0774
Fig. 4a	11.25	59.25	27.7691		Fig. 4b	11.25	59.25	19.788		Fig. 4c	11.25	59.25	35.7501
Fig. 4a	11.75	59.25	28.5362		Fig. 4b	11.75	59.25	19.7034		Fig. 4c	11.75	59.25	37.3689
Fig. 4a	12.25	59.25	26.7538		Fig. 4b	12.25	59.25	18.4057		Fig. 4c	12.25	59.25	35.1019
Fig. 4a	12.75	59.25	27.5977		Fig. 4b	12.75	59.25	20.2577		Fig. 4c	12.75	59.25	34.9377
Fig. 4a	14.75	59.25	26.3764		Fig. 4b	14.75	59.25	17.3075		Fig. 4c	14.75	59.25	35.4453
Fig. 4a	15.25	59.25	26.9401		Fig. 4b	15.25	59.25	17.7483		Fig. 4c	15.25	59.25	36.1318
Fig. 4a	16.25	59.25	26.4992		Fig. 4b	16.25	59.25	18.0857		Fig. 4c	16.25	59.25	34.9126
Fig. 4a	16.75	59.25	26.0438		Fig. 4b	16.75	59.25	17.4637		Fig. 4c	16.75	59.25	34.624
Fig. 4a	17.25	59.25	27.2427		Fig. 4b	17.25	59.25	19.4563		Fig. 4c	17.25	59.25	35.0291
Fig. 4a	17.75	59.25	27.3057		Fig. 4b	17.75	59.25	20.4112		Fig. 4c	17.75	59.25	34.2003
Fig. 4a	24.75	59.25	26.1576		Fig. 4b	24.75	59.25	18.3662		Fig. 4c	24.75	59.25	33.9489
Fig. 4a	25.75	59.25	27.4082		Fig. 4b	25.75	59.25	16.7476		Fig. 4c	25.75	59.25	38.0688
Fig. 4a	26.25	59.25	26.8536		Fig. 4b	26.25	59.25	17.1661		Fig. 4c	26.25	59.25	36.5411
Fig. 4a	31.25	59.25	26.959		Fig. 4b	31.25	59.25	12.1364		Fig. 4c	31.25	59.25	41.7817
Fig. 4a	32.25	59.25	26.876		Fig. 4b	32.25	59.25	10.6609		Fig. 4c	32.25	59.25	43.0911
Fig. 4a	32.75	59.25	26.7561		Fig. 4b	32.75	59.25	8.38431		Fig. 4c	32.75	59.25	45.1278
Fig. 4a	33.75	59.25	26.7353		Fig. 4b	33.75	59.25	7.93134		Fig. 4c	33.75	59.25	45.5393
Fig. 4a	34.25	59.25	26.7517		Fig. 4b	34.25	59.25	7.80289		Fig. 4c	34.25	59.25	45.7005
Fig. 4a	34.75	59.25	25.1935		Fig. 4b	34.75	59.25	5.58768		Fig. 4c	34.75	59.25	44.7993
Fig. 4a	37.25	59.25	25.4089		Fig. 4b	37.25	59.25	6.90487		Fig. 4c	37.25	59.25	43.913
Fig. 4a	37.75	59.25	25.7428		Fig. 4b	37.75	59.25	9.84457		Fig. 4c	37.75	59.25	41.6411
Fig. 4a	38.25	59.25	25.6078		Fig. 4b	38.25	59.25	9.41552		Fig. 4c	38.25	59.25	41.8001
Fig. 4a	38.75	59.25	25.4216		Fig. 4b	38.75	59.25	7.61423		Fig. 4c	38.75	59.25	43.2289
Fig. 4a	39.25	59.25	25.5375		Fig. 4b	39.25	59.25	7.41491		Fig. 4c	39.25	59.25	43.6602
Fig. 4a	39.75	59.25	25.7536		Fig. 4b	39.75	59.25	9.84963		Fig. 4c	39.75	59.25	41.6575
Fig. 4a	40.75	59.25	27.0013		Fig. 4b	40.75	59.25	8.72099		Fig. 4c	40.75	59.25	45.2815
Fig. 4a	46.75	59.25	25.5892		Fig. 4b	46.75	59.25	13.2705		Fig. 4c	46.75	59.25	37.9079
Fig. 4a	47.25	59.25	27.1811		Fig. 4b	47.25	59.25	15.2934		Fig. 4c	47.25	59.25	39.0687
Fig. 4a	49.25	59.25	25.6072		Fig. 4b	49.25	59.25	14.3392		Fig. 4c	49.25	59.25	36.8753
Fig. 4a	5.75	58.75	27.3749		Fig. 4b	5.75	58.75	19.3132		Fig. 4c	5.75	58.75	35.4365
Fig. 4a	6.25	58.75	26.8989		Fig. 4b	6.25	58.75	12.045		Fig. 4c	6.25	58.75	41.7528
Fig. 4a	6.75	58.75	25.2029		Fig. 4b	6.75	58.75	7.97069		Fig. 4c	6.75	58.75	42.4351
Fig. 4a	7.25	58.75	25.176		Fig. 4b	7.25	58.75	7.85363		Fig. 4c	7.25	58.75	42.4984
Fig. 4a	7.75	58.75	25.293		Fig. 4b	7.75	58.75	8.98874		Fig. 4c	7.75	58.75	41.5972
Fig. 4a	8.75	58.75	27.001		Fig. 4b	8.75	58.75	15.2028		Fig. 4c	8.75	58.75	38.7993
Fig. 4a	11.25	58.75	27.4189		Fig. 4b	11.25	58.75	20.9832		Fig. 4c	11.25	58.75	33.8546
Fig. 4a	11.75	58.75	27.3715		Fig. 4b	11.75	58.75	18.2528		Fig. 4c	11.75	58.75	36.4903
Fig. 4a	12.25	58.75	28.6595		Fig. 4b	12.25	58.75	20.626		Fig. 4c	12.25	58.75	36.693
Fig. 4a	13.75	58.75	27.9526		Fig. 4b	13.75	58.75	21.6265		Fig. 4c	13.75	58.75	34.2787
Fig. 4a	15.25	58.75	26.1214		Fig. 4b	15.25	58.75	16.4614		Fig. 4c	15.25	58.75	35.7813
Fig. 4a	15.75	58.75	26.1683		Fig. 4b	15.75	58.75	17.1053		Fig. 4c	15.75	58.75	35.2314
Fig. 4a	16.75	58.75	25.872		Fig. 4b	16.75	58.75	18.2895		Fig. 4c	16.75	58.75	33.4545
Fig. 4a	17.25	58.75	27.3987		Fig. 4b	17.25	58.75	20.9679		Fig. 4c	17.25	58.75	33.8295
Fig. 4a	23.75	58.75	27.234		Fig. 4b	23.75	58.75	19.9937		Fig. 4c	23.75	58.75	34.4744
Fig. 4a	25.75	58.75	26.8857		Fig. 4b	25.75	58.75	16.6415		Fig. 4c	25.75	58.75	37.13
Fig. 4a	26.25	58.75	26.4383		Fig. 4b	26.25	58.75	15.65		Fig. 4c	26.25	58.75	37.2265
Fig. 4a	26.75	58.75	26.3208		Fig. 4b	26.75	58.75	15.8674		Fig. 4c	26.75	58.75	36.7742
Fig. 4a	29.25	58.75	27.126		Fig. 4b	29.25	58.75	14.0011		Fig. 4c	29.25	58.75	40.2508
Fig. 4a	29.75	58.75	27.1782		Fig. 4b	29.75	58.75	14.3644		Fig. 4c	29.75	58.75	39.9921
Fig. 4a	36.25	58.75	25.3385		Fig. 4b	36.25	58.75	6.36783		Fig. 4c	36.25	58.75	44.3092
Fig. 4a	37.75	58.75	25.9		Fig. 4b	37.75	58.75	13.56		Fig. 4c	37.75	58.75	38.2401
Fig. 4a	39.25	58.75	25.8104		Fig. 4b	39.25	58.75	7.97491		Fig. 4c	39.25	58.75	43.646
Fig. 4a	39.75	58.75	25.7481		Fig. 4b	39.75	58.75	7.8458		Fig. 4c	39.75	58.75	43.6504
Fig. 4a	40.25	58.75	25.8804		Fig. 4b	40.25	58.75	8.66222		Fig. 4c	40.25	58.75	43.0985
Fig. 4a	41.25	58.75	25.602		Fig. 4b	41.25	58.75	8.77576		Fig. 4c	41.25	58.75	42.4282
Fig. 4a	41.75	58.75	27.1178		Fig. 4b	41.75	58.75	10.8099		Fig. 4c	41.75	58.75	43.4257
Fig. 4a	42.25	58.75	27.1129		Fig. 4b	42.25	58.75	12.0245		Fig. 4c	42.25	58.75	42.2014
Fig. 4a	42.75	58.75	25.4932		Fig. 4b	42.75	58.75	9.80461		Fig. 4c	42.75	58.75	41.1817
Fig. 4a	43.75	58.75	27.0775		Fig. 4b	43.75	58.75	13.1525		Fig. 4c	43.75	58.75	41.0025
Fig. 4a	44.75	58.75	25.6411		Fig. 4b	44.75	58.75	13.268		Fig. 4c	44.75	58.75	38.0142
Fig. 4a	46.25	58.75	27.4707		Fig. 4b	46.25	58.75	15.4577		Fig. 4c	46.25	58.75	39.4838
Fig. 4a	50.25	58.75	26.0326		Fig. 4b	50.25	58.75	17.2654		Fig. 4c	50.25	58.75	34.7999
Fig. 4a	53.75	58.75	26.9201		Fig. 4b	53.75	58.75	18.0861		Fig. 4c	53.75	58.75	35.7541
Fig. 4a	55.25	58.75	25.9945		Fig. 4b	55.25	58.75	17.2782		Fig. 4c	55.25	58.75	34.7109
Fig. 4a	55.75	58.75	26.004		Fig. 4b	55.75	58.75	18.1869		Fig. 4c	55.75	58.75	33.8211
Fig. 4a	56.75	58.75	27.884		Fig. 4b	56.75	58.75	19.0722		Fig. 4c	56.75	58.75	36.6959
Fig. 4a	-116.25	58.25	27.5093		Fig. 4b	-116.25	58.25	21.7108		Fig. 4c	-116.25	58.25	33.3077
Fig. 4a	6.75	58.25	25.641		Fig. 4b	6.75	58.25	16.4076		Fig. 4c	6.75	58.25	34.8743
Fig. 4a	7.75	58.25	27.1383		Fig. 4b	7.75	58.25	16.9901		Fig. 4c	7.75	58.25	37.2864
Fig. 4a	11.75	58.25	27.3005		Fig. 4b	11.75	58.25	19.5841		Fig. 4c	11.75	58.25	35.0168
Fig. 4a	12.25	58.25	28.9665		Fig. 4b	12.25	58.25	20.7359		Fig. 4c	12.25	58.25	37.1971
Fig. 4a	12.75	58.25	30.6653		Fig. 4b	12.75	58.25	23.1331		Fig. 4c	12.75	58.25	38.1975
Fig. 4a	13.25	58.25	28.5745		Fig. 4b	13.25	58.25	20.4499		Fig. 4c	13.25	58.25	36.699
Fig. 4a	13.75	58.25	26.1658		Fig. 4b	13.75	58.25	17.5062		Fig. 4c	13.75	58.25	34.8254
Fig. 4a	14.25	58.25	26.0298		Fig. 4b	14.25	58.25	19.4278		Fig. 4c	14.25	58.25	32.6318
Fig. 4a	15.25	58.25	26.0681		Fig. 4b	15.25	58.25	17.3838		Fig. 4c	15.25	58.25	34.7524
Fig. 4a	15.75	58.25	27.883		Fig. 4b	15.75	58.25	19.8251		Fig. 4c	15.75	58.25	35.9409
Fig. 4a	16.25	58.25	28.1208		Fig. 4b	16.25	58.25	19.1776		Fig. 4c	16.25	58.25	37.064
Fig. 4a	16.75	58.25	26.5647		Fig. 4b	16.75	58.25	20.0162		Fig. 4c	16.75	58.25	33.1133
Fig. 4a	25.75	58.25	26.813		Fig. 4b	25.75	58.25	18.06		Fig. 4c	25.75	58.25	35.566
Fig. 4a	26.25	58.25	28.1596		Fig. 4b	26.25	58.25	19.1611		Fig. 4c	26.25	58.25	37.1582
Fig. 4a	26.75	58.25	28.1106		Fig. 4b	26.75	58.25	18.5305		Fig. 4c	26.75	58.25	37.6907
Fig. 4a	27.25	58.25	28.239		Fig. 4b	27.25	58.25	20.0458		Fig. 4c	27.25	58.25	36.4322
Fig. 4a	30.75	58.25	27.0483		Fig. 4b	30.75	58.25	14.0199		Fig. 4c	30.75	58.25	40.0766
Fig. 4a	37.75	58.25	25.8208		Fig. 4b	37.75	58.25	13.9101		Fig. 4c	37.75	58.25	37.7315
Fig. 4a	38.25	58.25	26.3587		Fig. 4b	38.25	58.25	19.3011		Fig. 4c	38.25	58.25	33.4163
Fig. 4a	38.75	58.25	26.4601		Fig. 4b	38.75	58.25	19.2169		Fig. 4c	38.75	58.25	33.7032
Fig. 4a	39.25	58.25	26.2508		Fig. 4b	39.25	58.25	11.6352		Fig. 4c	39.25	58.25	40.8663
Fig. 4a	39.75	58.25	25.9643		Fig. 4b	39.75	58.25	10.5282		Fig. 4c	39.75	58.25	41.4003
Fig. 4a	40.25	58.25	25.8037		Fig. 4b	40.25	58.25	10.9542		Fig. 4c	40.25	58.25	40.6533
Fig. 4a	41.25	58.25	27.4189		Fig. 4b	41.25	58.25	13.5921		Fig. 4c	41.25	58.25	41.2458
Fig. 4a	41.75	58.25	27.494		Fig. 4b	41.75	58.25	13.5783		Fig. 4c	41.75	58.25	41.4097
Fig. 4a	42.25	58.25	27.4433		Fig. 4b	42.25	58.25	14.4009		Fig. 4c	42.25	58.25	40.4857
Fig. 4a	42.75	58.25	25.7697		Fig. 4b	42.75	58.25	12.1766		Fig. 4c	42.75	58.25	39.3629
Fig. 4a	43.75	58.25	25.8681		Fig. 4b	43.75	58.25	13.1021		Fig. 4c	43.75	58.25	38.6341
Fig. 4a	45.75	58.25	25.7671		Fig. 4b	45.75	58.25	14.1355		Fig. 4c	45.75	58.25	37.3987
Fig. 4a	50.75	58.25	27.3707		Fig. 4b	50.75	58.25	18.2886		Fig. 4c	50.75	58.25	36.4527
Fig. 4a	51.25	58.25	27.6492		Fig. 4b	51.25	58.25	18.6068		Fig. 4c	51.25	58.25	36.6917
Fig. 4a	51.75	58.25	28.3266		Fig. 4b	51.75	58.25	19.3606		Fig. 4c	51.75	58.25	37.2926
Fig. 4a	52.25	58.25	26.9734		Fig. 4b	52.25	58.25	18.3292		Fig. 4c	52.25	58.25	35.6176
Fig. 4a	52.75	58.25	28.0022		Fig. 4b	52.75	58.25	19.4072		Fig. 4c	52.75	58.25	36.5972
Fig. 4a	53.25	58.25	26.6357		Fig. 4b	53.25	58.25	18.1297		Fig. 4c	53.25	58.25	35.1417
Fig. 4a	53.75	58.25	27.4468		Fig. 4b	53.75	58.25	19.3466		Fig. 4c	53.75	58.25	35.5471
Fig. 4a	54.25	58.25	26.4587		Fig. 4b	54.25	58.25	18.8437		Fig. 4c	54.25	58.25	34.0738
Fig. 4a	54.75	58.25	26.2484		Fig. 4b	54.75	58.25	18.3548		Fig. 4c	54.75	58.25	34.1421
Fig. 4a	55.25	58.25	26.2004		Fig. 4b	55.25	58.25	18.2836		Fig. 4c	55.25	58.25	34.1172
Fig. 4a	-4.25	57.75	29.6721		Fig. 4b	-4.25	57.75	4.82051		Fig. 4c	-4.25	57.75	54.5237
Fig. 4a	-3.25	57.75	34.1942		Fig. 4b	-3.25	57.75	25.1429		Fig. 4c	-3.25	57.75	43.2456
Fig. 4a	-2.75	57.75	30.0977		Fig. 4b	-2.75	57.75	22.2077		Fig. 4c	-2.75	57.75	37.9877
Fig. 4a	11.75	57.75	25.8594		Fig. 4b	11.75	57.75	18.9507		Fig. 4c	11.75	57.75	32.7681
Fig. 4a	12.75	57.75	30.7908		Fig. 4b	12.75	57.75	21.1472		Fig. 4c	12.75	57.75	40.4344
Fig. 4a	13.25	57.75	28.9427		Fig. 4b	13.25	57.75	19.744		Fig. 4c	13.25	57.75	38.1414
Fig. 4a	14.25	57.75	26.4616		Fig. 4b	14.25	57.75	18.0363		Fig. 4c	14.25	57.75	34.8868
Fig. 4a	14.75	57.75	26.2181		Fig. 4b	14.75	57.75	16.7894		Fig. 4c	14.75	57.75	35.6468
Fig. 4a	15.25	57.75	26.1875		Fig. 4b	15.25	57.75	16.5827		Fig. 4c	15.25	57.75	35.7922
Fig. 4a	15.75	57.75	26.4098		Fig. 4b	15.75	57.75	17.3556		Fig. 4c	15.75	57.75	35.464
Fig. 4a	18.75	57.75	27.5331		Fig. 4b	18.75	57.75	21.4874		Fig. 4c	18.75	57.75	33.5788
Fig. 4a	24.75	57.75	29.5164		Fig. 4b	24.75	57.75	19.7732		Fig. 4c	24.75	57.75	39.2596
Fig. 4a	25.25	57.75	28.4166		Fig. 4b	25.25	57.75	18.9365		Fig. 4c	25.25	57.75	37.8966
Fig. 4a	26.25	57.75	28.7332		Fig. 4b	26.25	57.75	17.92		Fig. 4c	26.25	57.75	39.5464
Fig. 4a	27.25	57.75	28.4822		Fig. 4b	27.25	57.75	18.5496		Fig. 4c	27.25	57.75	38.4149
Fig. 4a	28.25	57.75	46.9876		Fig. 4b	28.25	57.75	32.9802		Fig. 4c	28.25	57.75	60.9951
Fig. 4a	28.75	57.75	27.1455		Fig. 4b	28.75	57.75	14.6363		Fig. 4c	28.75	57.75	39.6546
Fig. 4a	29.75	57.75	27.1442		Fig. 4b	29.75	57.75	13.5179		Fig. 4c	29.75	57.75	40.7705
Fig. 4a	36.75	57.75	25.8579		Fig. 4b	36.75	57.75	12.212		Fig. 4c	36.75	57.75	39.5038
Fig. 4a	37.75	57.75	27.6236		Fig. 4b	37.75	57.75	13.6878		Fig. 4c	37.75	57.75	41.5594
Fig. 4a	38.25	57.75	27.5512		Fig. 4b	38.25	57.75	14.9301		Fig. 4c	38.25	57.75	40.1723
Fig. 4a	38.75	57.75	27.6133		Fig. 4b	38.75	57.75	15.3663		Fig. 4c	38.75	57.75	39.8603
Fig. 4a	39.25	57.75	27.8249		Fig. 4b	39.25	57.75	14.9003		Fig. 4c	39.25	57.75	40.7494
Fig. 4a	39.75	57.75	27.9509		Fig. 4b	39.75	57.75	16.2717		Fig. 4c	39.75	57.75	39.6301
Fig. 4a	40.25	57.75	27.9839		Fig. 4b	40.25	57.75	16.1384		Fig. 4c	40.25	57.75	39.8294
Fig. 4a	40.75	57.75	27.6611		Fig. 4b	40.75	57.75	17.5822		Fig. 4c	40.75	57.75	37.7401
Fig. 4a	41.25	57.75	27.6518		Fig. 4b	41.25	57.75	16.7723		Fig. 4c	41.25	57.75	38.5313
Fig. 4a	42.25	57.75	27.44		Fig. 4b	42.25	57.75	15.4379		Fig. 4c	42.25	57.75	39.442
Fig. 4a	45.25	57.75	27.2156		Fig. 4b	45.25	57.75	15.646		Fig. 4c	45.25	57.75	38.7851
Fig. 4a	46.25	57.75	27.5561		Fig. 4b	46.25	57.75	16.3704		Fig. 4c	46.25	57.75	38.7418
Fig. 4a	49.75	57.75	29.5256		Fig. 4b	49.75	57.75	20.9477		Fig. 4c	49.75	57.75	38.1034
Fig. 4a	50.25	57.75	30.0796		Fig. 4b	50.25	57.75	21.6301		Fig. 4c	50.25	57.75	38.5291
Fig. 4a	51.25	57.75	28.162		Fig. 4b	51.25	57.75	20.0106		Fig. 4c	51.25	57.75	36.3133
Fig. 4a	52.25	57.75	29.2648		Fig. 4b	52.25	57.75	21.3952		Fig. 4c	52.25	57.75	37.1344
Fig. 4a	53.75	57.75	28.3506		Fig. 4b	53.75	57.75	20.7344		Fig. 4c	53.75	57.75	35.9669
Fig. 4a	54.25	57.75	26.497		Fig. 4b	54.25	57.75	18.951		Fig. 4c	54.25	57.75	34.0431
Fig. 4a	54.75	57.75	26.625		Fig. 4b	54.75	57.75	18.669		Fig. 4c	54.75	57.75	34.5809
Fig. 4a	55.25	57.75	27.007		Fig. 4b	55.25	57.75	20.1029		Fig. 4c	55.25	57.75	33.911
Fig. 4a	55.75	57.75	26.8617		Fig. 4b	55.75	57.75	20.0265		Fig. 4c	55.75	57.75	33.6969
Fig. 4a	56.25	57.75	26.4006		Fig. 4b	56.25	57.75	19.2886		Fig. 4c	56.25	57.75	33.5126
Fig. 4a	56.75	57.75	26.2372		Fig. 4b	56.75	57.75	18.8441		Fig. 4c	56.75	57.75	33.6303
Fig. 4a	57.25	57.75	26.0474		Fig. 4b	57.25	57.75	17.6309		Fig. 4c	57.25	57.75	34.4639
Fig. 4a	57.75	57.75	25.994		Fig. 4b	57.75	57.75	17.6463		Fig. 4c	57.75	57.75	34.3416
Fig. 4a	63.25	57.75	27.5954		Fig. 4b	63.25	57.75	20.4977		Fig. 4c	63.25	57.75	34.6932
Fig. 4a	64.25	57.75	27.4887		Fig. 4b	64.25	57.75	20.0588		Fig. 4c	64.25	57.75	34.9186
Fig. 4a	82.75	57.75	27.3856		Fig. 4b	82.75	57.75	20.9492		Fig. 4c	82.75	57.75	33.822
Fig. 4a	83.75	57.75	25.8569		Fig. 4b	83.75	57.75	19.5239		Fig. 4c	83.75	57.75	32.1899
Fig. 4a	92.25	57.75	25.7192		Fig. 4b	92.25	57.75	17.6359		Fig. 4c	92.25	57.75	33.8024
Fig. 4a	-2.75	57.25	30.4043		Fig. 4b	-2.75	57.25	7.03237		Fig. 4c	-2.75	57.25	53.7763
Fig. 4a	-2.25	57.25	30.7018		Fig. 4b	-2.25	57.25	16.8563		Fig. 4c	-2.25	57.25	44.5473
Fig. 4a	9.75	57.25	60.7586		Fig. 4b	9.75	57.25	51.1267		Fig. 4c	9.75	57.25	70.3904
Fig. 4a	10.25	57.25	38.5044		Fig. 4b	10.25	57.25	30.8747		Fig. 4c	10.25	57.25	46.1342
Fig. 4a	12.25	57.25	29.0941		Fig. 4b	12.25	57.25	22.5295		Fig. 4c	12.25	57.25	35.6587
Fig. 4a	12.75	57.25	30.9976		Fig. 4b	12.75	57.25	20.9722		Fig. 4c	12.75	57.25	41.023
Fig. 4a	13.75	57.25	29.6551		Fig. 4b	13.75	57.25	20.2387		Fig. 4c	13.75	57.25	39.0715
Fig. 4a	14.25	57.25	28.2404		Fig. 4b	14.25	57.25	18.5335		Fig. 4c	14.25	57.25	37.9474
Fig. 4a	14.75	57.25	26.3043		Fig. 4b	14.75	57.25	16.7341		Fig. 4c	14.75	57.25	35.8744
Fig. 4a	15.75	57.25	27.3388		Fig. 4b	15.75	57.25	16.4336		Fig. 4c	15.75	57.25	38.2439
Fig. 4a	18.25	57.25	27.5695		Fig. 4b	18.25	57.25	21.4912		Fig. 4c	18.25	57.25	33.6479
Fig. 4a	24.75	57.25	31.7093		Fig. 4b	24.75	57.25	22.4646		Fig. 4c	24.75	57.25	40.954
Fig. 4a	26.75	57.25	28.9584		Fig. 4b	26.75	57.25	18.1963		Fig. 4c	26.75	57.25	39.7206
Fig. 4a	27.25	57.25	28.5512		Fig. 4b	27.25	57.25	17.869		Fig. 4c	27.25	57.25	39.2335
Fig. 4a	27.75	57.25	29.4275		Fig. 4b	27.75	57.25	18.2111		Fig. 4c	27.75	57.25	40.6438
Fig. 4a	28.25	57.25	28.6086		Fig. 4b	28.25	57.25	17.843		Fig. 4c	28.25	57.25	39.3742
Fig. 4a	28.75	57.25	27.366		Fig. 4b	28.75	57.25	15.8087		Fig. 4c	28.75	57.25	38.9232
Fig. 4a	29.25	57.25	27.3498		Fig. 4b	29.25	57.25	15.7877		Fig. 4c	29.25	57.25	38.912
Fig. 4a	29.75	57.25	27.3933		Fig. 4b	29.75	57.25	14.425		Fig. 4c	29.75	57.25	40.3616
Fig. 4a	37.75	57.25	28.145		Fig. 4b	37.75	57.25	17.3615		Fig. 4c	37.75	57.25	38.9286
Fig. 4a	38.25	57.25	27.7199		Fig. 4b	38.25	57.25	16.9805		Fig. 4c	38.25	57.25	38.4593
Fig. 4a	38.75	57.25	27.5498		Fig. 4b	38.75	57.25	16.1903		Fig. 4c	38.75	57.25	38.9094
Fig. 4a	39.25	57.25	27.5848		Fig. 4b	39.25	57.25	16.6876		Fig. 4c	39.25	57.25	38.4819
Fig. 4a	39.75	57.25	27.7114		Fig. 4b	39.75	57.25	17.0346		Fig. 4c	39.75	57.25	38.3881
Fig. 4a	40.25	57.25	27.5679		Fig. 4b	40.25	57.25	16.3758		Fig. 4c	40.25	57.25	38.76
Fig. 4a	40.75	57.25	27.4976		Fig. 4b	40.75	57.25	16.4543		Fig. 4c	40.75	57.25	38.5408
Fig. 4a	41.25	57.25	27.4125		Fig. 4b	41.25	57.25	16.6836		Fig. 4c	41.25	57.25	38.1413
Fig. 4a	41.75	57.25	27.5825		Fig. 4b	41.75	57.25	16.5129		Fig. 4c	41.75	57.25	38.6522
Fig. 4a	42.25	57.25	27.6497		Fig. 4b	42.25	57.25	16.4346		Fig. 4c	42.25	57.25	38.8649
Fig. 4a	43.25	57.25	27.9956		Fig. 4b	43.25	57.25	19.9637		Fig. 4c	43.25	57.25	36.0275
Fig. 4a	43.75	57.25	27.776		Fig. 4b	43.75	57.25	16.1673		Fig. 4c	43.75	57.25	39.3848
Fig. 4a	47.75	57.25	29.0311		Fig. 4b	47.75	57.25	19.9679		Fig. 4c	47.75	57.25	38.0943
Fig. 4a	48.25	57.25	28.5728		Fig. 4b	48.25	57.25	19.9978		Fig. 4c	48.25	57.25	37.1478
Fig. 4a	48.75	57.25	28.8839		Fig. 4b	48.75	57.25	20.6837		Fig. 4c	48.75	57.25	37.0841
Fig. 4a	49.25	57.25	30.2306		Fig. 4b	49.25	57.25	22.1411		Fig. 4c	49.25	57.25	38.3201
Fig. 4a	49.75	57.25	31.3707		Fig. 4b	49.75	57.25	23.3567		Fig. 4c	49.75	57.25	39.3847
Fig. 4a	51.75	57.25	29.61		Fig. 4b	51.75	57.25	22.1408		Fig. 4c	51.75	57.25	37.0791
Fig. 4a	52.25	57.25	29.5372		Fig. 4b	52.25	57.25	21.9364		Fig. 4c	52.25	57.25	37.1381
Fig. 4a	54.25	57.25	28.9846		Fig. 4b	54.25	57.25	21.8133		Fig. 4c	54.25	57.25	36.1559
Fig. 4a	54.75	57.25	29.0576		Fig. 4b	54.75	57.25	21.9161		Fig. 4c	54.75	57.25	36.1991
Fig. 4a	55.25	57.25	27.9318		Fig. 4b	55.25	57.25	21.3349		Fig. 4c	55.25	57.25	34.5287
Fig. 4a	56.75	57.25	26.8832		Fig. 4b	56.75	57.25	19.103		Fig. 4c	56.75	57.25	34.6635
Fig. 4a	57.25	57.25	25.9238		Fig. 4b	57.25	57.25	17.8144		Fig. 4c	57.25	57.25	34.0332
Fig. 4a	58.25	57.25	28.4443		Fig. 4b	58.25	57.25	18.6178		Fig. 4c	58.25	57.25	38.2709
Fig. 4a	63.25	57.25	27.6656		Fig. 4b	63.25	57.25	20.413		Fig. 4c	63.25	57.25	34.9182
Fig. 4a	63.75	57.25	27.6429		Fig. 4b	63.75	57.25	20.6601		Fig. 4c	63.75	57.25	34.6257
Fig. 4a	64.25	57.25	27.6392		Fig. 4b	64.25	57.25	20.7189		Fig. 4c	64.25	57.25	34.5595
Fig. 4a	64.75	57.25	27.5624		Fig. 4b	64.75	57.25	20.8923		Fig. 4c	64.75	57.25	34.2325
Fig. 4a	71.25	57.25	27.8176		Fig. 4b	71.25	57.25	19.9162		Fig. 4c	71.25	57.25	35.7191
Fig. 4a	84.25	57.25	27.5352		Fig. 4b	84.25	57.25	21.3033		Fig. 4c	84.25	57.25	33.7671
Fig. 4a	85.75	57.25	25.9442		Fig. 4b	85.75	57.25	19.5295		Fig. 4c	85.75	57.25	32.3588
Fig. 4a	86.25	57.25	26.012		Fig. 4b	86.25	57.25	19.7594		Fig. 4c	86.25	57.25	32.2645
Fig. 4a	94.75	57.25	25.8374		Fig. 4b	94.75	57.25	19.1143		Fig. 4c	94.75	57.25	32.5605
Fig. 4a	-121.25	56.75	27.5005		Fig. 4b	-121.25	56.75	22.2976		Fig. 4c	-121.25	56.75	32.7034
Fig. 4a	-3.75	56.75	32.4905		Fig. 4b	-3.75	56.75	3.40687		Fig. 4c	-3.75	56.75	61.5742
Fig. 4a	-3.25	56.75	36.5871		Fig. 4b	-3.25	56.75	9.40345		Fig. 4c	-3.25	56.75	63.7708
Fig. 4a	-2.75	56.75	39.0231		Fig. 4b	-2.75	56.75	20.8103		Fig. 4c	-2.75	56.75	57.2358
Fig. 4a	8.75	56.75	62.749		Fig. 4b	8.75	56.75	53.3631		Fig. 4c	8.75	56.75	72.135
Fig. 4a	9.25	56.75	67.9085		Fig. 4b	9.25	56.75	56.7174		Fig. 4c	9.25	56.75	79.0996
Fig. 4a	9.75	56.75	52.1182		Fig. 4b	9.75	56.75	41.5824		Fig. 4c	9.75	56.75	62.6541
Fig. 4a	10.25	56.75	43.0854		Fig. 4b	10.25	56.75	35.4231		Fig. 4c	10.25	56.75	50.7477
Fig. 4a	12.75	56.75	28.308		Fig. 4b	12.75	56.75	21.6618		Fig. 4c	12.75	56.75	34.9543
Fig. 4a	13.25	56.75	30.6772		Fig. 4b	13.25	56.75	19.7316		Fig. 4c	13.25	56.75	41.6228
Fig. 4a	13.75	56.75	29.7883		Fig. 4b	13.75	56.75	19.4768		Fig. 4c	13.75	56.75	40.0998
Fig. 4a	14.25	56.75	29.1804		Fig. 4b	14.25	56.75	18.1774		Fig. 4c	14.25	56.75	40.1833
Fig. 4a	14.75	56.75	27.2179		Fig. 4b	14.75	56.75	17.4063		Fig. 4c	14.75	56.75	37.0294
Fig. 4a	16.25	56.75	27.381		Fig. 4b	16.25	56.75	20.5293		Fig. 4c	16.25	56.75	34.2326
Fig. 4a	21.25	56.75	29.982		Fig. 4b	21.25	56.75	24.1022		Fig. 4c	21.25	56.75	35.8619
Fig. 4a	21.75	56.75	32.858		Fig. 4b	21.75	56.75	25.4509		Fig. 4c	21.75	56.75	40.2651
Fig. 4a	22.25	56.75	33.4026		Fig. 4b	22.25	56.75	25.4549		Fig. 4c	22.25	56.75	41.3503
Fig. 4a	23.25	56.75	32.4161		Fig. 4b	23.25	56.75	23.898		Fig. 4c	23.25	56.75	40.9343
Fig. 4a	24.75	56.75	30.183		Fig. 4b	24.75	56.75	20.0116		Fig. 4c	24.75	56.75	40.3544
Fig. 4a	26.25	56.75	29.3253		Fig. 4b	26.25	56.75	19.1765		Fig. 4c	26.25	56.75	39.474
Fig. 4a	27.25	56.75	30.8216		Fig. 4b	27.25	56.75	20.6308		Fig. 4c	27.25	56.75	41.0123
Fig. 4a	27.75	56.75	31.2626		Fig. 4b	27.75	56.75	20.5136		Fig. 4c	27.75	56.75	42.0115
Fig. 4a	28.25	56.75	29.7149		Fig. 4b	28.25	56.75	18.3127		Fig. 4c	28.25	56.75	41.1171
Fig. 4a	28.75	56.75	27.9357		Fig. 4b	28.75	56.75	16.4473		Fig. 4c	28.75	56.75	39.4241
Fig. 4a	29.25	56.75	28.4725		Fig. 4b	29.25	56.75	17.9239		Fig. 4c	29.25	56.75	39.0211
Fig. 4a	29.75	56.75	28.9894		Fig. 4b	29.75	56.75	17.902		Fig. 4c	29.75	56.75	40.0767
Fig. 4a	33.25	56.75	25.7111		Fig. 4b	33.25	56.75	13.9426		Fig. 4c	33.25	56.75	37.4796
Fig. 4a	37.25	56.75	30.5473		Fig. 4b	37.25	56.75	19.639		Fig. 4c	37.25	56.75	41.4557
Fig. 4a	38.75	56.75	28.0133		Fig. 4b	38.75	56.75	18.0065		Fig. 4c	38.75	56.75	38.0202
Fig. 4a	39.25	56.75	27.8246		Fig. 4b	39.25	56.75	17.7418		Fig. 4c	39.25	56.75	37.9074
Fig. 4a	39.75	56.75	27.6335		Fig. 4b	39.75	56.75	17.1125		Fig. 4c	39.75	56.75	38.1545
Fig. 4a	40.25	56.75	27.2897		Fig. 4b	40.25	56.75	16.6166		Fig. 4c	40.25	56.75	37.9628
Fig. 4a	42.25	56.75	27.5425		Fig. 4b	42.25	56.75	16.1708		Fig. 4c	42.25	56.75	38.9142
Fig. 4a	44.25	56.75	28.3763		Fig. 4b	44.25	56.75	17.2127		Fig. 4c	44.25	56.75	39.5398
Fig. 4a	47.25	56.75	30.0243		Fig. 4b	47.25	56.75	21.8259		Fig. 4c	47.25	56.75	38.2227
Fig. 4a	47.75	56.75	30.447		Fig. 4b	47.75	56.75	22.5755		Fig. 4c	47.75	56.75	38.3184
Fig. 4a	48.25	56.75	31.052		Fig. 4b	48.25	56.75	23.29		Fig. 4c	48.25	56.75	38.8141
Fig. 4a	49.25	56.75	29.5413		Fig. 4b	49.25	56.75	21.7072		Fig. 4c	49.25	56.75	37.3753
Fig. 4a	49.75	56.75	30.4479		Fig. 4b	49.75	56.75	22.4762		Fig. 4c	49.75	56.75	38.4196
Fig. 4a	50.25	56.75	30.7248		Fig. 4b	50.25	56.75	22.6324		Fig. 4c	50.25	56.75	38.8171
Fig. 4a	51.75	56.75	29.5819		Fig. 4b	51.75	56.75	21.7628		Fig. 4c	51.75	56.75	37.4009
Fig. 4a	52.25	56.75	29.5465		Fig. 4b	52.25	56.75	22.1032		Fig. 4c	52.25	56.75	36.9898
Fig. 4a	52.75	56.75	30.3688		Fig. 4b	52.75	56.75	23.034		Fig. 4c	52.75	56.75	37.7036
Fig. 4a	53.25	56.75	30.4007		Fig. 4b	53.25	56.75	23.4485		Fig. 4c	53.25	56.75	37.353
Fig. 4a	54.25	56.75	30.0715		Fig. 4b	54.25	56.75	23.6731		Fig. 4c	54.25	56.75	36.4699
Fig. 4a	54.75	56.75	29.3577		Fig. 4b	54.75	56.75	22.4561		Fig. 4c	54.75	56.75	36.2593
Fig. 4a	55.25	56.75	29.3796		Fig. 4b	55.25	56.75	22.0788		Fig. 4c	55.25	56.75	36.6804
Fig. 4a	55.75	56.75	29.2251		Fig. 4b	55.75	56.75	21.6235		Fig. 4c	55.75	56.75	36.8268
Fig. 4a	56.25	56.75	27.2887		Fig. 4b	56.25	56.75	19.7023		Fig. 4c	56.25	56.75	34.8751
Fig. 4a	56.75	56.75	28.0534		Fig. 4b	56.75	56.75	20.28		Fig. 4c	56.75	56.75	35.8269
Fig. 4a	57.25	56.75	25.8952		Fig. 4b	57.25	56.75	18.3168		Fig. 4c	57.25	56.75	33.4736
Fig. 4a	58.25	56.75	28.9695		Fig. 4b	58.25	56.75	20.2768		Fig. 4c	58.25	56.75	37.6622
Fig. 4a	58.75	56.75	28.3738		Fig. 4b	58.75	56.75	19.8625		Fig. 4c	58.75	56.75	36.8851
Fig. 4a	60.75	56.75	28.0622		Fig. 4b	60.75	56.75	21.9265		Fig. 4c	60.75	56.75	34.1979
Fig. 4a	61.25	56.75	28.2178		Fig. 4b	61.25	56.75	22.1469		Fig. 4c	61.25	56.75	34.2887
Fig. 4a	61.75	56.75	28.3585		Fig. 4b	61.75	56.75	21.8214		Fig. 4c	61.75	56.75	34.8955
Fig. 4a	62.25	56.75	28.1327		Fig. 4b	62.25	56.75	21.5094		Fig. 4c	62.25	56.75	34.7559
Fig. 4a	62.75	56.75	27.7459		Fig. 4b	62.75	56.75	20.6875		Fig. 4c	62.75	56.75	34.8043
Fig. 4a	63.25	56.75	27.7173		Fig. 4b	63.25	56.75	20.5361		Fig. 4c	63.25	56.75	34.8984
Fig. 4a	63.75	56.75	27.6667		Fig. 4b	63.75	56.75	20.7752		Fig. 4c	63.75	56.75	34.5581
Fig. 4a	64.25	56.75	27.6625		Fig. 4b	64.25	56.75	20.7513		Fig. 4c	64.25	56.75	34.5738
Fig. 4a	66.25	56.75	27.691		Fig. 4b	66.25	56.75	20.9171		Fig. 4c	66.25	56.75	34.4649
Fig. 4a	68.25	56.75	27.6636		Fig. 4b	68.25	56.75	19.3642		Fig. 4c	68.25	56.75	35.963
Fig. 4a	68.75	56.75	27.7219		Fig. 4b	68.75	56.75	19.1213		Fig. 4c	68.75	56.75	36.3225
Fig. 4a	69.25	56.75	27.8439		Fig. 4b	69.25	56.75	19.3423		Fig. 4c	69.25	56.75	36.3455
Fig. 4a	69.75	56.75	27.7623		Fig. 4b	69.75	56.75	19.6583		Fig. 4c	69.75	56.75	35.8663
Fig. 4a	70.25	56.75	27.9129		Fig. 4b	70.25	56.75	19.6131		Fig. 4c	70.25	56.75	36.2127
Fig. 4a	76.75	56.75	27.8996		Fig. 4b	76.75	56.75	20.3785		Fig. 4c	76.75	56.75	35.4206
Fig. 4a	77.25	56.75	27.8893		Fig. 4b	77.25	56.75	20.6547		Fig. 4c	77.25	56.75	35.1239
Fig. 4a	84.25	56.75	27.797		Fig. 4b	84.25	56.75	21.5808		Fig. 4c	84.25	56.75	34.0132
Fig. 4a	86.75	56.75	27.4885		Fig. 4b	86.75	56.75	20.6613		Fig. 4c	86.75	56.75	34.3157
Fig. 4a	90.75	56.75	25.9505		Fig. 4b	90.75	56.75	19.0639		Fig. 4c	90.75	56.75	32.8371
Fig. 4a	93.25	56.75	25.8547		Fig. 4b	93.25	56.75	19.558		Fig. 4c	93.25	56.75	32.1515
Fig. 4a	95.25	56.75	25.9059		Fig. 4b	95.25	56.75	19.3704		Fig. 4c	95.25	56.75	32.4414
Fig. 4a	104.25	56.75	27.3118		Fig. 4b	104.25	56.75	20.4446		Fig. 4c	104.25	56.75	34.179
Fig. 4a	-120.75	56.25	27.4981		Fig. 4b	-120.75	56.25	22.1762		Fig. 4c	-120.75	56.25	32.82
Fig. 4a	-120.25	56.25	27.5767		Fig. 4b	-120.25	56.25	22.311		Fig. 4c	-120.25	56.25	32.8424
Fig. 4a	-118.75	56.25	28.0654		Fig. 4b	-118.75	56.25	22.7362		Fig. 4c	-118.75	56.25	33.3946
Fig. 4a	-117.75	56.25	27.8227		Fig. 4b	-117.75	56.25	22.6349		Fig. 4c	-117.75	56.25	33.0105
Fig. 4a	-3.25	56.25	40.922		Fig. 4b	-3.25	56.25	25.8607		Fig. 4c	-3.25	56.25	55.9833
Fig. 4a	-2.75	56.25	46.5262		Fig. 4b	-2.75	56.25	38.2871		Fig. 4c	-2.75	56.25	54.7653
Fig. 4a	8.25	56.25	28.5669		Fig. 4b	8.25	56.25	22.1659		Fig. 4c	8.25	56.25	34.9679
Fig. 4a	8.75	56.25	58.1928		Fig. 4b	8.75	56.25	45.9749		Fig. 4c	8.75	56.25	70.4107
Fig. 4a	9.25	56.25	71.8166		Fig. 4b	9.25	56.25	55.6714		Fig. 4c	9.25	56.25	87.9618
Fig. 4a	9.75	56.25	53.8683		Fig. 4b	9.75	56.25	43.3183		Fig. 4c	9.75	56.25	64.4183
Fig. 4a	10.25	56.25	40.7799		Fig. 4b	10.25	56.25	33.5978		Fig. 4c	10.25	56.25	47.9619
Fig. 4a	10.75	56.25	36.4619		Fig. 4b	10.75	56.25	29.3708		Fig. 4c	10.75	56.25	43.5529
Fig. 4a	12.75	56.25	27.5483		Fig. 4b	12.75	56.25	21.4882		Fig. 4c	12.75	56.25	33.6084
Fig. 4a	13.75	56.25	25.854		Fig. 4b	13.75	56.25	14.6196		Fig. 4c	13.75	56.25	37.0883
Fig. 4a	14.25	56.25	27.4048		Fig. 4b	14.25	56.25	17.8442		Fig. 4c	14.25	56.25	36.9654
Fig. 4a	14.75	56.25	27.4006		Fig. 4b	14.75	56.25	19.4452		Fig. 4c	14.75	56.25	35.3559
Fig. 4a	15.25	56.25	25.7626		Fig. 4b	15.25	56.25	18.3683		Fig. 4c	15.25	56.25	33.1568
Fig. 4a	15.75	56.25	27.3542		Fig. 4b	15.75	56.25	20.4632		Fig. 4c	15.75	56.25	34.2453
Fig. 4a	21.75	56.25	30.6934		Fig. 4b	21.75	56.25	24.0496		Fig. 4c	21.75	56.25	37.3373
Fig. 4a	22.25	56.25	30.51		Fig. 4b	22.25	56.25	23.5133		Fig. 4c	22.25	56.25	37.5067
Fig. 4a	22.75	56.25	31.9669		Fig. 4b	22.75	56.25	24.0935		Fig. 4c	22.75	56.25	39.8404
Fig. 4a	23.75	56.25	31.1658		Fig. 4b	23.75	56.25	22.3401		Fig. 4c	23.75	56.25	39.9915
Fig. 4a	24.25	56.25	31.9466		Fig. 4b	24.25	56.25	22.6277		Fig. 4c	24.25	56.25	41.2655
Fig. 4a	24.75	56.25	30.4125		Fig. 4b	24.75	56.25	20.576		Fig. 4c	24.75	56.25	40.2489
Fig. 4a	25.25	56.25	29.4773		Fig. 4b	25.25	56.25	19.0443		Fig. 4c	25.25	56.25	39.9103
Fig. 4a	25.75	56.25	27.1039		Fig. 4b	25.75	56.25	17.396		Fig. 4c	25.75	56.25	36.8117
Fig. 4a	26.75	56.25	31.8125		Fig. 4b	26.75	56.25	22.2127		Fig. 4c	26.75	56.25	41.4122
Fig. 4a	29.75	56.25	30.3747		Fig. 4b	29.75	56.25	18.8398		Fig. 4c	29.75	56.25	41.9095
Fig. 4a	30.25	56.25	29.4869		Fig. 4b	30.25	56.25	18.2061		Fig. 4c	30.25	56.25	40.7676
Fig. 4a	34.25	56.25	27.2716		Fig. 4b	34.25	56.25	15.6107		Fig. 4c	34.25	56.25	38.9324
Fig. 4a	35.25	56.25	27.3932		Fig. 4b	35.25	56.25	15.4412		Fig. 4c	35.25	56.25	39.3451
Fig. 4a	35.75	56.25	27.5524		Fig. 4b	35.75	56.25	16.172		Fig. 4c	35.75	56.25	38.9328
Fig. 4a	36.25	56.25	27.6914		Fig. 4b	36.25	56.25	17.3713		Fig. 4c	36.25	56.25	38.0115
Fig. 4a	38.25	56.25	28.6578		Fig. 4b	38.25	56.25	19.3066		Fig. 4c	38.25	56.25	38.009
Fig. 4a	38.75	56.25	28.5699		Fig. 4b	38.75	56.25	18.4354		Fig. 4c	38.75	56.25	38.7044
Fig. 4a	39.25	56.25	28.3078		Fig. 4b	39.25	56.25	18.3159		Fig. 4c	39.25	56.25	38.2996
Fig. 4a	39.75	56.25	27.6607		Fig. 4b	39.75	56.25	17.7414		Fig. 4c	39.75	56.25	37.5801
Fig. 4a	40.25	56.25	27.323		Fig. 4b	40.25	56.25	17.5417		Fig. 4c	40.25	56.25	37.1042
Fig. 4a	40.75	56.25	27.3966		Fig. 4b	40.75	56.25	17.3796		Fig. 4c	40.75	56.25	37.4136
Fig. 4a	41.25	56.25	27.5064		Fig. 4b	41.25	56.25	17.2744		Fig. 4c	41.25	56.25	37.7385
Fig. 4a	42.25	56.25	27.5485		Fig. 4b	42.25	56.25	16.895		Fig. 4c	42.25	56.25	38.2021
Fig. 4a	42.75	56.25	28.0177		Fig. 4b	42.75	56.25	17.7436		Fig. 4c	42.75	56.25	38.2919
Fig. 4a	43.25	56.25	28.3122		Fig. 4b	43.25	56.25	19.0687		Fig. 4c	43.25	56.25	37.5558
Fig. 4a	43.75	56.25	28.3517		Fig. 4b	43.75	56.25	20.1319		Fig. 4c	43.75	56.25	36.5715
Fig. 4a	44.25	56.25	28.2358		Fig. 4b	44.25	56.25	19.6397		Fig. 4c	44.25	56.25	36.8318
Fig. 4a	46.25	56.25	29.8473		Fig. 4b	46.25	56.25	22.754		Fig. 4c	46.25	56.25	36.9407
Fig. 4a	46.75	56.25	28.2017		Fig. 4b	46.75	56.25	21.3947		Fig. 4c	46.75	56.25	35.0086
Fig. 4a	48.25	56.25	31.7245		Fig. 4b	48.25	56.25	24.4462		Fig. 4c	48.25	56.25	39.0028
Fig. 4a	48.75	56.25	30.9071		Fig. 4b	48.75	56.25	23.4859		Fig. 4c	48.75	56.25	38.3283
Fig. 4a	49.25	56.25	29.3172		Fig. 4b	49.25	56.25	21.5345		Fig. 4c	49.25	56.25	37.1
Fig. 4a	49.75	56.25	30.767		Fig. 4b	49.75	56.25	22.4274		Fig. 4c	49.75	56.25	39.1065
Fig. 4a	50.25	56.25	31.07		Fig. 4b	50.25	56.25	22.4572		Fig. 4c	50.25	56.25	39.6829
Fig. 4a	50.75	56.25	30.9588		Fig. 4b	50.75	56.25	22.355		Fig. 4c	50.75	56.25	39.5625
Fig. 4a	51.75	56.25	30.5326		Fig. 4b	51.75	56.25	22.5888		Fig. 4c	51.75	56.25	38.4765
Fig. 4a	52.25	56.25	30.2435		Fig. 4b	52.25	56.25	22.9929		Fig. 4c	52.25	56.25	37.494
Fig. 4a	52.75	56.25	30.7552		Fig. 4b	52.75	56.25	23.5756		Fig. 4c	52.75	56.25	37.9348
Fig. 4a	53.25	56.25	30.7483		Fig. 4b	53.25	56.25	23.5077		Fig. 4c	53.25	56.25	37.9889
Fig. 4a	53.75	56.25	29.7739		Fig. 4b	53.75	56.25	22.7302		Fig. 4c	53.75	56.25	36.8177
Fig. 4a	54.75	56.25	30.0431		Fig. 4b	54.75	56.25	22.4247		Fig. 4c	54.75	56.25	37.6615
Fig. 4a	55.25	56.25	29.5922		Fig. 4b	55.25	56.25	21.2876		Fig. 4c	55.25	56.25	37.8969
Fig. 4a	55.75	56.25	28.7529		Fig. 4b	55.75	56.25	21.0362		Fig. 4c	55.75	56.25	36.4697
Fig. 4a	56.25	56.25	28.3693		Fig. 4b	56.25	56.25	20.6637		Fig. 4c	56.25	56.25	36.0748
Fig. 4a	56.75	56.25	28.1339		Fig. 4b	56.75	56.25	20.7293		Fig. 4c	56.75	56.25	35.5384
Fig. 4a	58.25	56.25	27.9897		Fig. 4b	58.25	56.25	19.7691		Fig. 4c	58.25	56.25	36.2103
Fig. 4a	58.75	56.25	27.7815		Fig. 4b	58.75	56.25	20.0214		Fig. 4c	58.75	56.25	35.5416
Fig. 4a	59.25	56.25	26.0495		Fig. 4b	59.25	56.25	18.3699		Fig. 4c	59.25	56.25	33.7291
Fig. 4a	61.25	56.25	28.1986		Fig. 4b	61.25	56.25	21.8685		Fig. 4c	61.25	56.25	34.5286
Fig. 4a	61.75	56.25	28.2564		Fig. 4b	61.75	56.25	21.8889		Fig. 4c	61.75	56.25	34.624
Fig. 4a	62.25	56.25	27.9324		Fig. 4b	62.25	56.25	21.0509		Fig. 4c	62.25	56.25	34.814
Fig. 4a	62.75	56.25	27.794		Fig. 4b	62.75	56.25	20.9597		Fig. 4c	62.75	56.25	34.6283
Fig. 4a	63.25	56.25	27.7705		Fig. 4b	63.25	56.25	21.0081		Fig. 4c	63.25	56.25	34.533
Fig. 4a	63.75	56.25	27.7327		Fig. 4b	63.75	56.25	20.8397		Fig. 4c	63.75	56.25	34.6258
Fig. 4a	64.25	56.25	27.7305		Fig. 4b	64.25	56.25	20.8522		Fig. 4c	64.25	56.25	34.6089
Fig. 4a	64.75	56.25	27.7393		Fig. 4b	64.75	56.25	20.9661		Fig. 4c	64.75	56.25	34.5126
Fig. 4a	66.25	56.25	27.657		Fig. 4b	66.25	56.25	20.4244		Fig. 4c	66.25	56.25	34.8896
Fig. 4a	67.25	56.25	27.6472		Fig. 4b	67.25	56.25	20.2813		Fig. 4c	67.25	56.25	35.0131
Fig. 4a	67.75	56.25	27.6638		Fig. 4b	67.75	56.25	20.2872		Fig. 4c	67.75	56.25	35.0404
Fig. 4a	68.25	56.25	27.6336		Fig. 4b	68.25	56.25	19.7571		Fig. 4c	68.25	56.25	35.5101
Fig. 4a	68.75	56.25	27.6516		Fig. 4b	68.75	56.25	19.4371		Fig. 4c	68.75	56.25	35.8661
Fig. 4a	69.25	56.25	27.6384		Fig. 4b	69.25	56.25	19.3355		Fig. 4c	69.25	56.25	35.9413
Fig. 4a	69.75	56.25	27.624		Fig. 4b	69.75	56.25	19.0327		Fig. 4c	69.75	56.25	36.2152
Fig. 4a	70.25	56.25	27.6665		Fig. 4b	70.25	56.25	18.688		Fig. 4c	70.25	56.25	36.6451
Fig. 4a	70.75	56.25	27.7178		Fig. 4b	70.75	56.25	18.7055		Fig. 4c	70.75	56.25	36.7302
Fig. 4a	72.25	56.25	28.3698		Fig. 4b	72.25	56.25	21.2831		Fig. 4c	72.25	56.25	35.4565
Fig. 4a	73.25	56.25	27.949		Fig. 4b	73.25	56.25	20.8512		Fig. 4c	73.25	56.25	35.0468
Fig. 4a	73.75	56.25	28.25		Fig. 4b	73.75	56.25	21.3621		Fig. 4c	73.75	56.25	35.1379
Fig. 4a	74.25	56.25	28.347		Fig. 4b	74.25	56.25	21.3719		Fig. 4c	74.25	56.25	35.322
Fig. 4a	77.25	56.25	27.7744		Fig. 4b	77.25	56.25	20.8701		Fig. 4c	77.25	56.25	34.6787
Fig. 4a	83.25	56.25	26.0683		Fig. 4b	83.25	56.25	18.7621		Fig. 4c	83.25	56.25	33.3744
Fig. 4a	83.75	56.25	26.2531		Fig. 4b	83.75	56.25	19.0031		Fig. 4c	83.75	56.25	33.5031
Fig. 4a	86.25	56.25	27.9282		Fig. 4b	86.25	56.25	21.1795		Fig. 4c	86.25	56.25	34.6769
Fig. 4a	88.75	56.25	25.8158		Fig. 4b	88.75	56.25	18.9312		Fig. 4c	88.75	56.25	32.7004
Fig. 4a	89.25	56.25	25.8823		Fig. 4b	89.25	56.25	18.5934		Fig. 4c	89.25	56.25	33.1712
Fig. 4a	89.75	56.25	26.058		Fig. 4b	89.75	56.25	18.6321		Fig. 4c	89.75	56.25	33.4838
Fig. 4a	92.75	56.25	25.8816		Fig. 4b	92.75	56.25	19.9608		Fig. 4c	92.75	56.25	31.8023
Fig. 4a	93.25	56.25	25.8802		Fig. 4b	93.25	56.25	19.9341		Fig. 4c	93.25	56.25	31.8262
Fig. 4a	95.25	56.25	25.8742		Fig. 4b	95.25	56.25	19.3868		Fig. 4c	95.25	56.25	32.3616
Fig. 4a	95.75	56.25	25.835		Fig. 4b	95.75	56.25	18.9805		Fig. 4c	95.75	56.25	32.6894
Fig. 4a	96.25	56.25	25.8108		Fig. 4b	96.25	56.25	18.8983		Fig. 4c	96.25	56.25	32.7234
Fig. 4a	98.25	56.25	25.8091		Fig. 4b	98.25	56.25	19.1807		Fig. 4c	98.25	56.25	32.4375
Fig. 4a	99.25	56.25	25.7245		Fig. 4b	99.25	56.25	18.0972		Fig. 4c	99.25	56.25	33.3518
Fig. 4a	162.75	56.25	25.8414		Fig. 4b	162.75	56.25	19.12		Fig. 4c	162.75	56.25	32.5629
Fig. 4a	-121.25	55.75	27.4521		Fig. 4b	-121.25	55.75	22.4217		Fig. 4c	-121.25	55.75	32.4825
Fig. 4a	-120.75	55.75	25.9402		Fig. 4b	-120.75	55.75	20.7867		Fig. 4c	-120.75	55.75	31.0938
Fig. 4a	-120.25	55.75	26.0409		Fig. 4b	-120.25	55.75	20.8133		Fig. 4c	-120.25	55.75	31.2685
Fig. 4a	-118.75	55.75	27.6502		Fig. 4b	-118.75	55.75	22.1039		Fig. 4c	-118.75	55.75	33.1966
Fig. 4a	-117.25	55.75	27.75		Fig. 4b	-117.25	55.75	22.2904		Fig. 4c	-117.25	55.75	33.2095
Fig. 4a	-3.75	55.75	26.4612		Fig. 4b	-3.75	55.75	7.70318		Fig. 4c	-3.75	55.75	45.2192
Fig. 4a	-2.75	55.75	49.456		Fig. 4b	-2.75	55.75	25.7694		Fig. 4c	-2.75	55.75	73.1425
Fig. 4a	-2.25	55.75	56.7376		Fig. 4b	-2.25	55.75	39.7174		Fig. 4c	-2.25	55.75	73.7577
Fig. 4a	8.25	55.75	27.8616		Fig. 4b	8.25	55.75	21.2896		Fig. 4c	8.25	55.75	34.4336
Fig. 4a	8.75	55.75	38.4189		Fig. 4b	8.75	55.75	29.9174		Fig. 4c	8.75	55.75	46.9204
Fig. 4a	9.25	55.75	64.6573		Fig. 4b	9.25	55.75	50.4611		Fig. 4c	9.25	55.75	78.8536
Fig. 4a	9.75	55.75	48.9174		Fig. 4b	9.75	55.75	41.0379		Fig. 4c	9.75	55.75	56.7969
Fig. 4a	11.25	55.75	31.1056		Fig. 4b	11.25	55.75	24.1756		Fig. 4c	11.25	55.75	38.0356
Fig. 4a	11.75	55.75	33.0745		Fig. 4b	11.75	55.75	27.3746		Fig. 4c	11.75	55.75	38.7743
Fig. 4a	12.25	55.75	29.1892		Fig. 4b	12.25	55.75	23.5344		Fig. 4c	12.25	55.75	34.844
Fig. 4a	13.25	55.75	29.6974		Fig. 4b	13.25	55.75	23.2643		Fig. 4c	13.25	55.75	36.1305
Fig. 4a	13.75	55.75	26.3931		Fig. 4b	13.75	55.75	18.535		Fig. 4c	13.75	55.75	34.2512
Fig. 4a	21.25	55.75	30.4269		Fig. 4b	21.25	55.75	24.8641		Fig. 4c	21.25	55.75	35.9897
Fig. 4a	22.25	55.75	29.647		Fig. 4b	22.25	55.75	22.553		Fig. 4c	22.25	55.75	36.7409
Fig. 4a	22.75	55.75	30.6034		Fig. 4b	22.75	55.75	22.66		Fig. 4c	22.75	55.75	38.5469
Fig. 4a	23.25	55.75	34.4271		Fig. 4b	23.25	55.75	26.3893		Fig. 4c	23.25	55.75	42.4649
Fig. 4a	23.75	55.75	30.5725		Fig. 4b	23.75	55.75	22.1645		Fig. 4c	23.75	55.75	38.9805
Fig. 4a	24.25	55.75	30.5566		Fig. 4b	24.25	55.75	21.6121		Fig. 4c	24.25	55.75	39.5011
Fig. 4a	24.75	55.75	29.8037		Fig. 4b	24.75	55.75	20.8472		Fig. 4c	24.75	55.75	38.7602
Fig. 4a	25.25	55.75	30.1992		Fig. 4b	25.25	55.75	21.2601		Fig. 4c	25.25	55.75	39.1383
Fig. 4a	25.75	55.75	30.5736		Fig. 4b	25.75	55.75	22.1917		Fig. 4c	25.75	55.75	38.9555
Fig. 4a	26.25	55.75	31.9704		Fig. 4b	26.25	55.75	23.3406		Fig. 4c	26.25	55.75	40.6002
Fig. 4a	27.25	55.75	31.5222		Fig. 4b	27.25	55.75	22.5415		Fig. 4c	27.25	55.75	40.5028
Fig. 4a	27.75	55.75	30.9714		Fig. 4b	27.75	55.75	20.9709		Fig. 4c	27.75	55.75	40.9719
Fig. 4a	29.75	55.75	33.1311		Fig. 4b	29.75	55.75	21.0568		Fig. 4c	29.75	55.75	45.2054
Fig. 4a	30.75	55.75	31.515		Fig. 4b	30.75	55.75	18.5854		Fig. 4c	30.75	55.75	44.4447
Fig. 4a	31.25	55.75	29.3758		Fig. 4b	31.25	55.75	16.9972		Fig. 4c	31.25	55.75	41.7543
Fig. 4a	31.75	55.75	27.5977		Fig. 4b	31.75	55.75	14.624		Fig. 4c	31.75	55.75	40.5715
Fig. 4a	33.75	55.75	27.3464		Fig. 4b	33.75	55.75	15.139		Fig. 4c	33.75	55.75	39.5538
Fig. 4a	34.25	55.75	27.4465		Fig. 4b	34.25	55.75	16.1182		Fig. 4c	34.25	55.75	38.7747
Fig. 4a	34.75	55.75	27.6207		Fig. 4b	34.75	55.75	16.4535		Fig. 4c	34.75	55.75	38.7879
Fig. 4a	35.25	55.75	27.7738		Fig. 4b	35.25	55.75	16.8145		Fig. 4c	35.25	55.75	38.7332
Fig. 4a	38.25	55.75	25.4007		Fig. 4b	38.25	55.75	16.4204		Fig. 4c	38.25	55.75	34.3809
Fig. 4a	38.75	55.75	28.6591		Fig. 4b	38.75	55.75	17.9059		Fig. 4c	38.75	55.75	39.4123
Fig. 4a	39.25	55.75	28.4504		Fig. 4b	39.25	55.75	17.8665		Fig. 4c	39.25	55.75	39.0344
Fig. 4a	39.75	55.75	27.9021		Fig. 4b	39.75	55.75	17.3659		Fig. 4c	39.75	55.75	38.4384
Fig. 4a	40.75	55.75	27.7009		Fig. 4b	40.75	55.75	17.5415		Fig. 4c	40.75	55.75	37.8604
Fig. 4a	41.25	55.75	27.8069		Fig. 4b	41.25	55.75	17.7448		Fig. 4c	41.25	55.75	37.8689
Fig. 4a	41.75	55.75	27.9674		Fig. 4b	41.75	55.75	17.9163		Fig. 4c	41.75	55.75	38.0186
Fig. 4a	42.25	55.75	27.9386		Fig. 4b	42.25	55.75	18.2665		Fig. 4c	42.25	55.75	37.6106
Fig. 4a	44.25	55.75	28.9542		Fig. 4b	44.25	55.75	20.0786		Fig. 4c	44.25	55.75	37.8298
Fig. 4a	44.75	55.75	29.6273		Fig. 4b	44.75	55.75	20.7024		Fig. 4c	44.75	55.75	38.5523
Fig. 4a	45.25	55.75	30.1255		Fig. 4b	45.25	55.75	21.7418		Fig. 4c	45.25	55.75	38.5091
Fig. 4a	45.75	55.75	30.6859		Fig. 4b	45.75	55.75	22.2302		Fig. 4c	45.75	55.75	39.1416
Fig. 4a	46.75	55.75	28.54		Fig. 4b	46.75	55.75	20.586		Fig. 4c	46.75	55.75	36.494
Fig. 4a	47.25	55.75	28.676		Fig. 4b	47.25	55.75	20.9243		Fig. 4c	47.25	55.75	36.4276
Fig. 4a	47.75	55.75	29.5164		Fig. 4b	47.75	55.75	21.7989		Fig. 4c	47.75	55.75	37.2339
Fig. 4a	48.25	55.75	29.0345		Fig. 4b	48.25	55.75	21.9117		Fig. 4c	48.25	55.75	36.1572
Fig. 4a	48.75	55.75	28.3445		Fig. 4b	48.75	55.75	22.0885		Fig. 4c	48.75	55.75	34.6005
Fig. 4a	49.25	55.75	28.4116		Fig. 4b	49.25	55.75	21.9432		Fig. 4c	49.25	55.75	34.8799
Fig. 4a	49.75	55.75	29.1161		Fig. 4b	49.75	55.75	21.3982		Fig. 4c	49.75	55.75	36.8339
Fig. 4a	50.25	55.75	29.1077		Fig. 4b	50.25	55.75	21.2818		Fig. 4c	50.25	55.75	36.9336
Fig. 4a	50.75	55.75	29.8555		Fig. 4b	50.75	55.75	22.09		Fig. 4c	50.75	55.75	37.621
Fig. 4a	51.25	55.75	29.0433		Fig. 4b	51.25	55.75	21.5427		Fig. 4c	51.25	55.75	36.5438
Fig. 4a	51.75	55.75	29.6194		Fig. 4b	51.75	55.75	22.226		Fig. 4c	51.75	55.75	37.0129
Fig. 4a	52.25	55.75	29.5429		Fig. 4b	52.25	55.75	22.9918		Fig. 4c	52.25	55.75	36.0939
Fig. 4a	52.75	55.75	30.0455		Fig. 4b	52.75	55.75	24.0278		Fig. 4c	52.75	55.75	36.0633
Fig. 4a	53.25	55.75	30.4143		Fig. 4b	53.25	55.75	24.3728		Fig. 4c	53.25	55.75	36.4558
Fig. 4a	53.75	55.75	29.1763		Fig. 4b	53.75	55.75	22.3682		Fig. 4c	53.75	55.75	35.9844
Fig. 4a	54.25	55.75	29.2564		Fig. 4b	54.25	55.75	21.4295		Fig. 4c	54.25	55.75	37.0834
Fig. 4a	55.25	55.75	29.563		Fig. 4b	55.25	55.75	21.38		Fig. 4c	55.25	55.75	37.746
Fig. 4a	55.75	55.75	28.9781		Fig. 4b	55.75	55.75	20.6813		Fig. 4c	55.75	55.75	37.2748
Fig. 4a	56.25	55.75	28.9271		Fig. 4b	56.25	55.75	21.065		Fig. 4c	56.25	55.75	36.7891
Fig. 4a	56.75	55.75	28.3224		Fig. 4b	56.75	55.75	21.4385		Fig. 4c	56.75	55.75	35.2062
Fig. 4a	58.25	55.75	27.4444		Fig. 4b	58.25	55.75	19.6993		Fig. 4c	58.25	55.75	35.1894
Fig. 4a	58.75	55.75	27.4954		Fig. 4b	58.75	55.75	19.8168		Fig. 4c	58.75	55.75	35.1739
Fig. 4a	59.25	55.75	27.9023		Fig. 4b	59.25	55.75	20.8635		Fig. 4c	59.25	55.75	34.941
Fig. 4a	60.75	55.75	28.5654		Fig. 4b	60.75	55.75	23.1436		Fig. 4c	60.75	55.75	33.9872
Fig. 4a	61.25	55.75	28.5955		Fig. 4b	61.25	55.75	22.8528		Fig. 4c	61.25	55.75	34.3382
Fig. 4a	62.25	55.75	28.4146		Fig. 4b	62.25	55.75	22.1431		Fig. 4c	62.25	55.75	34.686
Fig. 4a	62.75	55.75	28.2682		Fig. 4b	62.75	55.75	21.9142		Fig. 4c	62.75	55.75	34.6222
Fig. 4a	63.25	55.75	28		Fig. 4b	63.25	55.75	21.4633		Fig. 4c	63.25	55.75	34.5366
Fig. 4a	63.75	55.75	27.8378		Fig. 4b	63.75	55.75	20.9471		Fig. 4c	63.75	55.75	34.7285
Fig. 4a	66.25	55.75	27.6807		Fig. 4b	66.25	55.75	20.2224		Fig. 4c	66.25	55.75	35.139
Fig. 4a	66.75	55.75	27.6626		Fig. 4b	66.75	55.75	19.6815		Fig. 4c	66.75	55.75	35.6437
Fig. 4a	67.75	55.75	27.7783		Fig. 4b	67.75	55.75	21.4423		Fig. 4c	67.75	55.75	34.1143
Fig. 4a	68.25	55.75	27.7795		Fig. 4b	68.25	55.75	21.0292		Fig. 4c	68.25	55.75	34.5298
Fig. 4a	68.75	55.75	27.7883		Fig. 4b	68.75	55.75	21.1021		Fig. 4c	68.75	55.75	34.4745
Fig. 4a	69.25	55.75	27.6953		Fig. 4b	69.25	55.75	20.0047		Fig. 4c	69.25	55.75	35.3859
Fig. 4a	69.75	55.75	27.6503		Fig. 4b	69.75	55.75	19.2715		Fig. 4c	69.75	55.75	36.0292
Fig. 4a	70.25	55.75	27.6748		Fig. 4b	70.25	55.75	19.807		Fig. 4c	70.25	55.75	35.5426
Fig. 4a	70.75	55.75	27.6781		Fig. 4b	70.75	55.75	19.599		Fig. 4c	70.75	55.75	35.7573
Fig. 4a	71.25	55.75	28.0493		Fig. 4b	71.25	55.75	19.9225		Fig. 4c	71.25	55.75	36.176
Fig. 4a	71.75	55.75	28.3561		Fig. 4b	71.75	55.75	21.3251		Fig. 4c	71.75	55.75	35.3871
Fig. 4a	72.25	55.75	28.4135		Fig. 4b	72.25	55.75	21.7665		Fig. 4c	72.25	55.75	35.0605
Fig. 4a	72.75	55.75	28.4445		Fig. 4b	72.75	55.75	21.6637		Fig. 4c	72.75	55.75	35.2253
Fig. 4a	73.25	55.75	28.4274		Fig. 4b	73.25	55.75	21.9481		Fig. 4c	73.25	55.75	34.9068
Fig. 4a	73.75	55.75	28.4248		Fig. 4b	73.75	55.75	21.9988		Fig. 4c	73.75	55.75	34.8507
Fig. 4a	74.25	55.75	28.4103		Fig. 4b	74.25	55.75	21.9471		Fig. 4c	74.25	55.75	34.8734
Fig. 4a	74.75	55.75	28.3437		Fig. 4b	74.75	55.75	21.4512		Fig. 4c	74.75	55.75	35.2363
Fig. 4a	75.25	55.75	28.2126		Fig. 4b	75.25	55.75	21.3085		Fig. 4c	75.25	55.75	35.1167
Fig. 4a	75.75	55.75	28.027		Fig. 4b	75.75	55.75	21.4505		Fig. 4c	75.75	55.75	34.6035
Fig. 4a	76.25	55.75	27.9032		Fig. 4b	76.25	55.75	20.8251		Fig. 4c	76.25	55.75	34.9812
Fig. 4a	76.75	55.75	27.8214		Fig. 4b	76.75	55.75	20.5078		Fig. 4c	76.75	55.75	35.135
Fig. 4a	77.25	55.75	27.8588		Fig. 4b	77.25	55.75	20.9039		Fig. 4c	77.25	55.75	34.8137
Fig. 4a	77.75	55.75	27.7994		Fig. 4b	77.75	55.75	20.9871		Fig. 4c	77.75	55.75	34.6117
Fig. 4a	78.25	55.75	27.9526		Fig. 4b	78.25	55.75	21.3121		Fig. 4c	78.25	55.75	34.5931
Fig. 4a	78.75	55.75	27.992		Fig. 4b	78.75	55.75	21.3276		Fig. 4c	78.75	55.75	34.6564
Fig. 4a	79.25	55.75	28.1028		Fig. 4b	79.25	55.75	21.3118		Fig. 4c	79.25	55.75	34.8938
Fig. 4a	83.25	55.75	26.2819		Fig. 4b	83.25	55.75	18.8311		Fig. 4c	83.25	55.75	33.7328
Fig. 4a	84.25	55.75	26.108		Fig. 4b	84.25	55.75	18.6925		Fig. 4c	84.25	55.75	33.5235
Fig. 4a	84.75	55.75	26.0014		Fig. 4b	84.75	55.75	19.1161		Fig. 4c	84.75	55.75	32.8867
Fig. 4a	85.25	55.75	26.1649		Fig. 4b	85.25	55.75	19.1298		Fig. 4c	85.25	55.75	33.1999
Fig. 4a	85.75	55.75	26.4423		Fig. 4b	85.75	55.75	20.0081		Fig. 4c	85.75	55.75	32.8765
Fig. 4a	87.25	55.75	27.5633		Fig. 4b	87.25	55.75	21.1013		Fig. 4c	87.25	55.75	34.0252
Fig. 4a	87.75	55.75	27.4029		Fig. 4b	87.75	55.75	20.3525		Fig. 4c	87.75	55.75	34.4532
Fig. 4a	88.25	55.75	25.7574		Fig. 4b	88.25	55.75	18.5431		Fig. 4c	88.25	55.75	32.9717
Fig. 4a	88.75	55.75	25.8195		Fig. 4b	88.75	55.75	18.6845		Fig. 4c	88.75	55.75	32.9545
Fig. 4a	89.25	55.75	25.901		Fig. 4b	89.25	55.75	19.1463		Fig. 4c	89.25	55.75	32.6557
Fig. 4a	89.75	55.75	26.0378		Fig. 4b	89.75	55.75	19.2143		Fig. 4c	89.75	55.75	32.8613
Fig. 4a	90.25	55.75	26.0868		Fig. 4b	90.25	55.75	19.1856		Fig. 4c	90.25	55.75	32.9879
Fig. 4a	93.75	55.75	25.8629		Fig. 4b	93.75	55.75	19.7245		Fig. 4c	93.75	55.75	32.0014
Fig. 4a	94.25	55.75	25.8507		Fig. 4b	94.25	55.75	19.507		Fig. 4c	94.25	55.75	32.1944
Fig. 4a	94.75	55.75	25.8451		Fig. 4b	94.75	55.75	19.265		Fig. 4c	94.75	55.75	32.4251
Fig. 4a	95.25	55.75	25.8348		Fig. 4b	95.25	55.75	19.0269		Fig. 4c	95.25	55.75	32.6426
Fig. 4a	97.75	55.75	25.7824		Fig. 4b	97.75	55.75	18.9328		Fig. 4c	97.75	55.75	32.632
Fig. 4a	99.25	55.75	25.654		Fig. 4b	99.25	55.75	16.8579		Fig. 4c	99.25	55.75	34.4501
Fig. 4a	99.75	55.75	25.5948		Fig. 4b	99.75	55.75	15.8971		Fig. 4c	99.75	55.75	35.2924
Fig. 4a	101.75	55.75	25.8813		Fig. 4b	101.75	55.75	19.7699		Fig. 4c	101.75	55.75	31.9927
Fig. 4a	-119.25	55.25	27.7019		Fig. 4b	-119.25	55.25	22.572		Fig. 4c	-119.25	55.25	32.8318
Fig. 4a	-118.75	55.25	27.6751		Fig. 4b	-118.75	55.25	22.353		Fig. 4c	-118.75	55.25	32.9972
Fig. 4a	-117.25	55.25	27.6489		Fig. 4b	-117.25	55.25	22.5434		Fig. 4c	-117.25	55.25	32.7543
Fig. 4a	-6.75	55.25	68.4384		Fig. 4b	-6.75	55.25	54.0752		Fig. 4c	-6.75	55.25	82.8016
Fig. 4a	-6.25	55.25	47.3562		Fig. 4b	-6.25	55.25	37.8684		Fig. 4c	-6.25	55.25	56.844
Fig. 4a	-1.75	55.25	48.7022		Fig. 4b	-1.75	55.25	35.3132		Fig. 4c	-1.75	55.25	62.0912
Fig. 4a	8.75	55.25	35.1296		Fig. 4b	8.75	55.25	28.7596		Fig. 4c	8.75	55.25	41.4997
Fig. 4a	9.25	55.25	57.6259		Fig. 4b	9.25	55.25	46.5874		Fig. 4c	9.25	55.25	68.6644
Fig. 4a	10.25	55.25	44.6283		Fig. 4b	10.25	55.25	37.8644		Fig. 4c	10.25	55.25	51.3921
Fig. 4a	10.75	55.25	38.372		Fig. 4b	10.75	55.25	32.0422		Fig. 4c	10.75	55.25	44.7018
Fig. 4a	11.75	55.25	31.5284		Fig. 4b	11.75	55.25	26.0859		Fig. 4c	11.75	55.25	36.971
Fig. 4a	14.75	55.25	28.8564		Fig. 4b	14.75	55.25	20.1388		Fig. 4c	14.75	55.25	37.5739
Fig. 4a	21.75	55.25	31.6304		Fig. 4b	21.75	55.25	25.2187		Fig. 4c	21.75	55.25	38.042
Fig. 4a	22.75	55.25	32.9695		Fig. 4b	22.75	55.25	24.9502		Fig. 4c	22.75	55.25	40.9889
Fig. 4a	23.25	55.25	31.9013		Fig. 4b	23.25	55.25	24.1268		Fig. 4c	23.25	55.25	39.6758
Fig. 4a	23.75	55.25	30.6759		Fig. 4b	23.75	55.25	22.6831		Fig. 4c	23.75	55.25	38.6687
Fig. 4a	24.25	55.25	29.8936		Fig. 4b	24.25	55.25	21.472		Fig. 4c	24.25	55.25	38.3152
Fig. 4a	24.75	55.25	32.396		Fig. 4b	24.75	55.25	23.3898		Fig. 4c	24.75	55.25	41.4021
Fig. 4a	25.25	55.25	32.6408		Fig. 4b	25.25	55.25	23.2231		Fig. 4c	25.25	55.25	42.0585
Fig. 4a	26.25	55.25	32.0079		Fig. 4b	26.25	55.25	23.2636		Fig. 4c	26.25	55.25	40.7523
Fig. 4a	26.75	55.25	32.1174		Fig. 4b	26.75	55.25	23.0167		Fig. 4c	26.75	55.25	41.218
Fig. 4a	27.75	55.25	31.3048		Fig. 4b	27.75	55.25	21.0755		Fig. 4c	27.75	55.25	41.5342
Fig. 4a	28.75	55.25	31.1749		Fig. 4b	28.75	55.25	21.1212		Fig. 4c	28.75	55.25	41.2286
Fig. 4a	29.25	55.25	29.6641		Fig. 4b	29.25	55.25	19.309		Fig. 4c	29.25	55.25	40.0192
Fig. 4a	29.75	55.25	32.2562		Fig. 4b	29.75	55.25	21.3702		Fig. 4c	29.75	55.25	43.1423
Fig. 4a	30.25	55.25	34.3616		Fig. 4b	30.25	55.25	23.6229		Fig. 4c	30.25	55.25	45.1002
Fig. 4a	31.25	55.25	32.0714		Fig. 4b	31.25	55.25	19.5984		Fig. 4c	31.25	55.25	44.5444
Fig. 4a	32.25	55.25	27.9786		Fig. 4b	32.25	55.25	16.4852		Fig. 4c	32.25	55.25	39.4719
Fig. 4a	32.75	55.25	27.4587		Fig. 4b	32.75	55.25	15.4503		Fig. 4c	32.75	55.25	39.4671
Fig. 4a	33.75	55.25	27.8723		Fig. 4b	33.75	55.25	16.7615		Fig. 4c	33.75	55.25	38.9832
Fig. 4a	34.25	55.25	27.759		Fig. 4b	34.25	55.25	16.8183		Fig. 4c	34.25	55.25	38.6997
Fig. 4a	34.75	55.25	27.6521		Fig. 4b	34.75	55.25	16.1699		Fig. 4c	34.75	55.25	39.1343
Fig. 4a	35.25	55.25	27.8411		Fig. 4b	35.25	55.25	16.2447		Fig. 4c	35.25	55.25	39.4376
Fig. 4a	35.75	55.25	27.8844		Fig. 4b	35.75	55.25	17.453		Fig. 4c	35.75	55.25	38.3158
Fig. 4a	36.25	55.25	28.0211		Fig. 4b	36.25	55.25	18.2766		Fig. 4c	36.25	55.25	37.7656
Fig. 4a	37.25	55.25	28.2088		Fig. 4b	37.25	55.25	18.6094		Fig. 4c	37.25	55.25	37.8082
Fig. 4a	37.75	55.25	25.116		Fig. 4b	37.75	55.25	16.5121		Fig. 4c	37.75	55.25	33.7198
Fig. 4a	38.25	55.25	25.0257		Fig. 4b	38.25	55.25	15.0565		Fig. 4c	38.25	55.25	34.9949
Fig. 4a	39.25	55.25	25.3727		Fig. 4b	39.25	55.25	14.8782		Fig. 4c	39.25	55.25	35.8672
Fig. 4a	40.25	55.25	28.174		Fig. 4b	40.25	55.25	18.0736		Fig. 4c	40.25	55.25	38.2743
Fig. 4a	40.75	55.25	28.1481		Fig. 4b	40.75	55.25	18.3913		Fig. 4c	40.75	55.25	37.9049
Fig. 4a	41.75	55.25	28.2544		Fig. 4b	41.75	55.25	19.2515		Fig. 4c	41.75	55.25	37.2572
Fig. 4a	43.25	55.25	29.6239		Fig. 4b	43.25	55.25	21.1504		Fig. 4c	43.25	55.25	38.0973
Fig. 4a	43.75	55.25	29.8331		Fig. 4b	43.75	55.25	21.4062		Fig. 4c	43.75	55.25	38.26
Fig. 4a	44.75	55.25	30.0947		Fig. 4b	44.75	55.25	20.926		Fig. 4c	44.75	55.25	39.2634
Fig. 4a	45.25	55.25	29.7092		Fig. 4b	45.25	55.25	20.8835		Fig. 4c	45.25	55.25	38.535
Fig. 4a	45.75	55.25	29.3971		Fig. 4b	45.75	55.25	20.8294		Fig. 4c	45.75	55.25	37.9649
Fig. 4a	46.25	55.25	28.3867		Fig. 4b	46.25	55.25	20.7094		Fig. 4c	46.25	55.25	36.064
Fig. 4a	47.75	55.25	28.2772		Fig. 4b	47.75	55.25	20.4614		Fig. 4c	47.75	55.25	36.0929
Fig. 4a	48.25	55.25	27.9015		Fig. 4b	48.25	55.25	19.6112		Fig. 4c	48.25	55.25	36.1918
Fig. 4a	48.75	55.25	27.7921		Fig. 4b	48.75	55.25	20.163		Fig. 4c	48.75	55.25	35.4212
Fig. 4a	49.25	55.25	28.0353		Fig. 4b	49.25	55.25	22.273		Fig. 4c	49.25	55.25	33.7975
Fig. 4a	49.75	55.25	28.4066		Fig. 4b	49.75	55.25	22.7026		Fig. 4c	49.75	55.25	34.1106
Fig. 4a	50.25	55.25	28.3727		Fig. 4b	50.25	55.25	21.763		Fig. 4c	50.25	55.25	34.9825
Fig. 4a	50.75	55.25	28.4375		Fig. 4b	50.75	55.25	21.3042		Fig. 4c	50.75	55.25	35.5708
Fig. 4a	51.25	55.25	28.1897		Fig. 4b	51.25	55.25	20.8823		Fig. 4c	51.25	55.25	35.4972
Fig. 4a	51.75	55.25	28.3322		Fig. 4b	51.75	55.25	20.8444		Fig. 4c	51.75	55.25	35.82
Fig. 4a	52.25	55.25	28.4532		Fig. 4b	52.25	55.25	20.7632		Fig. 4c	52.25	55.25	36.1433
Fig. 4a	52.75	55.25	28.9216		Fig. 4b	52.75	55.25	20.599		Fig. 4c	52.75	55.25	37.2442
Fig. 4a	53.25	55.25	29.4889		Fig. 4b	53.25	55.25	21.3418		Fig. 4c	53.25	55.25	37.6361
Fig. 4a	53.75	55.25	29.3513		Fig. 4b	53.75	55.25	20.9362		Fig. 4c	53.75	55.25	37.7665
Fig. 4a	54.75	55.25	29.3097		Fig. 4b	54.75	55.25	20.4202		Fig. 4c	54.75	55.25	38.1993
Fig. 4a	55.25	55.25	29.5038		Fig. 4b	55.25	55.25	21.3357		Fig. 4c	55.25	55.25	37.6718
Fig. 4a	55.75	55.25	29.8305		Fig. 4b	55.75	55.25	21.9737		Fig. 4c	55.75	55.25	37.6874
Fig. 4a	56.25	55.25	29.3991		Fig. 4b	56.25	55.25	22.2005		Fig. 4c	56.25	55.25	36.5976
Fig. 4a	56.75	55.25	28.2522		Fig. 4b	56.75	55.25	22.073		Fig. 4c	56.75	55.25	34.4314
Fig. 4a	58.75	55.25	27.9701		Fig. 4b	58.75	55.25	20.5584		Fig. 4c	58.75	55.25	35.3817
Fig. 4a	60.75	55.25	28.5466		Fig. 4b	60.75	55.25	22.6698		Fig. 4c	60.75	55.25	34.4233
Fig. 4a	61.25	55.25	28.4405		Fig. 4b	61.25	55.25	22.9049		Fig. 4c	61.25	55.25	33.976
Fig. 4a	61.75	55.25	28.3075		Fig. 4b	61.75	55.25	22.8721		Fig. 4c	61.75	55.25	33.7429
Fig. 4a	62.25	55.25	26.8753		Fig. 4b	62.25	55.25	21.0234		Fig. 4c	62.25	55.25	32.7272
Fig. 4a	62.75	55.25	28.2357		Fig. 4b	62.75	55.25	22.1438		Fig. 4c	62.75	55.25	34.3275
Fig. 4a	63.25	55.25	28.0131		Fig. 4b	63.25	55.25	21.3796		Fig. 4c	63.25	55.25	34.6466
Fig. 4a	63.75	55.25	27.8738		Fig. 4b	63.75	55.25	20.8937		Fig. 4c	63.75	55.25	34.8539
Fig. 4a	64.25	55.25	27.8304		Fig. 4b	64.25	55.25	20.7012		Fig. 4c	64.25	55.25	34.9595
Fig. 4a	64.75	55.25	27.7871		Fig. 4b	64.75	55.25	20.974		Fig. 4c	64.75	55.25	34.6001
Fig. 4a	65.75	55.25	27.7395		Fig. 4b	65.75	55.25	20.4275		Fig. 4c	65.75	55.25	35.0515
Fig. 4a	66.25	55.25	26.2206		Fig. 4b	66.25	55.25	19.6589		Fig. 4c	66.25	55.25	32.7822
Fig. 4a	66.75	55.25	27.7492		Fig. 4b	66.75	55.25	20.9028		Fig. 4c	66.75	55.25	34.5957
Fig. 4a	67.25	55.25	27.7627		Fig. 4b	67.25	55.25	20.736		Fig. 4c	67.25	55.25	34.7895
Fig. 4a	67.75	55.25	26.2218		Fig. 4b	67.75	55.25	19.0508		Fig. 4c	67.75	55.25	33.3927
Fig. 4a	68.75	55.25	27.715		Fig. 4b	68.75	55.25	20.4465		Fig. 4c	68.75	55.25	34.9835
Fig. 4a	69.25	55.25	27.6542		Fig. 4b	69.25	55.25	19.8733		Fig. 4c	69.25	55.25	35.435
Fig. 4a	69.75	55.25	27.6284		Fig. 4b	69.75	55.25	18.9896		Fig. 4c	69.75	55.25	36.2672
Fig. 4a	70.25	55.25	27.6603		Fig. 4b	70.25	55.25	18.978		Fig. 4c	70.25	55.25	36.3426
Fig. 4a	70.75	55.25	27.6276		Fig. 4b	70.75	55.25	19.0439		Fig. 4c	70.75	55.25	36.2114
Fig. 4a	71.25	55.25	27.8117		Fig. 4b	71.25	55.25	19.611		Fig. 4c	71.25	55.25	36.0124
Fig. 4a	71.75	55.25	27.8539		Fig. 4b	71.75	55.25	19.9623		Fig. 4c	71.75	55.25	35.7455
Fig. 4a	72.25	55.25	27.8996		Fig. 4b	72.25	55.25	20.4221		Fig. 4c	72.25	55.25	35.3771
Fig. 4a	72.75	55.25	27.9501		Fig. 4b	72.75	55.25	20.6445		Fig. 4c	72.75	55.25	35.2556
Fig. 4a	73.25	55.25	28.2128		Fig. 4b	73.25	55.25	22.0345		Fig. 4c	73.25	55.25	34.3912
Fig. 4a	73.75	55.25	28.339		Fig. 4b	73.75	55.25	21.8907		Fig. 4c	73.75	55.25	34.7873
Fig. 4a	74.25	55.25	28.3318		Fig. 4b	74.25	55.25	21.6976		Fig. 4c	74.25	55.25	34.9659
Fig. 4a	74.75	55.25	28.2581		Fig. 4b	74.75	55.25	21.673		Fig. 4c	74.75	55.25	34.8433
Fig. 4a	75.25	55.25	28.0747		Fig. 4b	75.25	55.25	21.4247		Fig. 4c	75.25	55.25	34.7247
Fig. 4a	75.75	55.25	27.8145		Fig. 4b	75.75	55.25	20.8053		Fig. 4c	75.75	55.25	34.8236
Fig. 4a	76.25	55.25	27.7517		Fig. 4b	76.25	55.25	20.5035		Fig. 4c	76.25	55.25	34.9999
Fig. 4a	76.75	55.25	27.888		Fig. 4b	76.75	55.25	20.9665		Fig. 4c	76.75	55.25	34.8095
Fig. 4a	77.25	55.25	28.0512		Fig. 4b	77.25	55.25	21.1953		Fig. 4c	77.25	55.25	34.9071
Fig. 4a	77.75	55.25	28.0269		Fig. 4b	77.75	55.25	21.5227		Fig. 4c	77.75	55.25	34.5311
Fig. 4a	78.25	55.25	28.0288		Fig. 4b	78.25	55.25	20.8781		Fig. 4c	78.25	55.25	35.1795
Fig. 4a	78.75	55.25	28.0329		Fig. 4b	78.75	55.25	20.8786		Fig. 4c	78.75	55.25	35.1871
Fig. 4a	79.25	55.25	28.0683		Fig. 4b	79.25	55.25	20.4958		Fig. 4c	79.25	55.25	35.6408
Fig. 4a	80.25	55.25	28.1241		Fig. 4b	80.25	55.25	21.6751		Fig. 4c	80.25	55.25	34.573
Fig. 4a	81.75	55.25	26.1191		Fig. 4b	81.75	55.25	18.4026		Fig. 4c	81.75	55.25	33.8356
Fig. 4a	82.25	55.25	26.2609		Fig. 4b	82.25	55.25	18.3529		Fig. 4c	82.25	55.25	34.1689
Fig. 4a	83.25	55.25	26.3069		Fig. 4b	83.25	55.25	19.2866		Fig. 4c	83.25	55.25	33.3273
Fig. 4a	83.75	55.25	26.2743		Fig. 4b	83.75	55.25	18.7164		Fig. 4c	83.75	55.25	33.8321
Fig. 4a	84.25	55.25	26.2216		Fig. 4b	84.25	55.25	18.8061		Fig. 4c	84.25	55.25	33.6371
Fig. 4a	84.75	55.25	26.181		Fig. 4b	84.75	55.25	19.2978		Fig. 4c	84.75	55.25	33.0642
Fig. 4a	85.25	55.25	26.1061		Fig. 4b	85.25	55.25	19.3123		Fig. 4c	85.25	55.25	32.8999
Fig. 4a	85.75	55.25	27.6029		Fig. 4b	85.75	55.25	21.3273		Fig. 4c	85.75	55.25	33.8785
Fig. 4a	86.25	55.25	26.1344		Fig. 4b	86.25	55.25	20.2737		Fig. 4c	86.25	55.25	31.9951
Fig. 4a	89.75	55.25	25.8784		Fig. 4b	89.75	55.25	18.9205		Fig. 4c	89.75	55.25	32.8363
Fig. 4a	90.25	55.25	25.9514		Fig. 4b	90.25	55.25	18.6962		Fig. 4c	90.25	55.25	33.2066
Fig. 4a	90.75	55.25	26.0487		Fig. 4b	90.75	55.25	19.1313		Fig. 4c	90.75	55.25	32.9661
Fig. 4a	91.25	55.25	25.9984		Fig. 4b	91.25	55.25	19.5461		Fig. 4c	91.25	55.25	32.4507
Fig. 4a	94.25	55.25	25.8109		Fig. 4b	94.25	55.25	18.8748		Fig. 4c	94.25	55.25	32.747
Fig. 4a	98.75	55.25	25.5666		Fig. 4b	98.75	55.25	15.3753		Fig. 4c	98.75	55.25	35.7579
Fig. 4a	99.25	55.25	25.5519		Fig. 4b	99.25	55.25	14.9332		Fig. 4c	99.25	55.25	36.1706
Fig. 4a	100.25	55.25	25.5665		Fig. 4b	100.25	55.25	15.3225		Fig. 4c	100.25	55.25	35.8105
Fig. 4a	100.75	55.25	25.6393		Fig. 4b	100.75	55.25	16.6817		Fig. 4c	100.75	55.25	34.5969
Fig. 4a	101.75	55.25	25.6297		Fig. 4b	101.75	55.25	16.6915		Fig. 4c	101.75	55.25	34.5679
Fig. 4a	-114.25	54.75	31.2639		Fig. 4b	-114.25	54.75	26.0352		Fig. 4c	-114.25	54.75	36.4926
Fig. 4a	-113.25	54.75	28.8712		Fig. 4b	-113.25	54.75	23.6811		Fig. 4c	-113.25	54.75	34.0612
Fig. 4a	-7.75	54.75	43.6252		Fig. 4b	-7.75	54.75	10.901		Fig. 4c	-7.75	54.75	76.3495
Fig. 4a	-7.25	54.75	47.4335		Fig. 4b	-7.25	54.75	17.257		Fig. 4c	-7.25	54.75	77.6099
Fig. 4a	-6.75	54.75	49.0022		Fig. 4b	-6.75	54.75	20.652		Fig. 4c	-6.75	54.75	77.3525
Fig. 4a	-6.25	54.75	35.4121		Fig. 4b	-6.25	54.75	20.465		Fig. 4c	-6.25	54.75	50.3591
Fig. 4a	-5.75	54.75	27.4308		Fig. 4b	-5.75	54.75	19.8347		Fig. 4c	-5.75	54.75	35.0268
Fig. 4a	-2.75	54.75	31.051		Fig. 4b	-2.75	54.75	14.189		Fig. 4c	-2.75	54.75	47.9129
Fig. 4a	-1.75	54.75	37.8125		Fig. 4b	-1.75	54.75	24.3587		Fig. 4c	-1.75	54.75	51.2663
Fig. 4a	8.75	54.75	55.4008		Fig. 4b	8.75	54.75	48.1331		Fig. 4c	8.75	54.75	62.6685
Fig. 4a	9.25	54.75	57.528		Fig. 4b	9.25	54.75	46.1016		Fig. 4c	9.25	54.75	68.9544
Fig. 4a	9.75	54.75	42.8012		Fig. 4b	9.75	54.75	36.0679		Fig. 4c	9.75	54.75	49.5345
Fig. 4a	11.25	54.75	37.5788		Fig. 4b	11.25	54.75	30.8257		Fig. 4c	11.25	54.75	44.3319
Fig. 4a	11.75	54.75	36.9032		Fig. 4b	11.75	54.75	30.3042		Fig. 4c	11.75	54.75	43.5023
Fig. 4a	13.25	54.75	34.1461		Fig. 4b	13.25	54.75	24.9946		Fig. 4c	13.25	54.75	43.2976
Fig. 4a	17.25	54.75	40.6489		Fig. 4b	17.25	54.75	33.3649		Fig. 4c	17.25	54.75	47.9328
Fig. 4a	17.75	54.75	40.6992		Fig. 4b	17.75	54.75	34.3242		Fig. 4c	17.75	54.75	47.0743
Fig. 4a	20.75	54.75	32.7303		Fig. 4b	20.75	54.75	27.1109		Fig. 4c	20.75	54.75	38.3496
Fig. 4a	21.25	54.75	33.8133		Fig. 4b	21.25	54.75	27.5829		Fig. 4c	21.25	54.75	40.0436
Fig. 4a	21.75	54.75	34.7939		Fig. 4b	21.75	54.75	27.3516		Fig. 4c	21.75	54.75	42.2361
Fig. 4a	22.25	54.75	36.2467		Fig. 4b	22.25	54.75	28.1476		Fig. 4c	22.25	54.75	44.3458
Fig. 4a	22.75	54.75	35.5697		Fig. 4b	22.75	54.75	26.8449		Fig. 4c	22.75	54.75	44.2945
Fig. 4a	23.25	54.75	35.5607		Fig. 4b	23.25	54.75	27.0344		Fig. 4c	23.25	54.75	44.0869
Fig. 4a	23.75	54.75	36.6614		Fig. 4b	23.75	54.75	28.47		Fig. 4c	23.75	54.75	44.8529
Fig. 4a	24.25	54.75	37.0302		Fig. 4b	24.25	54.75	28.1451		Fig. 4c	24.25	54.75	45.9153
Fig. 4a	24.75	54.75	36.4721		Fig. 4b	24.75	54.75	26.8755		Fig. 4c	24.75	54.75	46.0686
Fig. 4a	26.25	54.75	37.1015		Fig. 4b	26.25	54.75	27.7656		Fig. 4c	26.25	54.75	46.4375
Fig. 4a	26.75	54.75	35.4161		Fig. 4b	26.75	54.75	26.6945		Fig. 4c	26.75	54.75	44.1376
Fig. 4a	27.25	54.75	35.0408		Fig. 4b	27.25	54.75	24.4745		Fig. 4c	27.25	54.75	45.6071
Fig. 4a	27.75	54.75	33.2873		Fig. 4b	27.75	54.75	23.0333		Fig. 4c	27.75	54.75	43.5412
Fig. 4a	29.25	54.75	30.239		Fig. 4b	29.25	54.75	20.9366		Fig. 4c	29.25	54.75	39.5414
Fig. 4a	30.25	54.75	31.3846		Fig. 4b	30.25	54.75	21.474		Fig. 4c	30.25	54.75	41.2951
Fig. 4a	30.75	54.75	31.6378		Fig. 4b	30.75	54.75	21.2558		Fig. 4c	30.75	54.75	42.0199
Fig. 4a	31.75	54.75	30.9563		Fig. 4b	31.75	54.75	20.0342		Fig. 4c	31.75	54.75	41.8784
Fig. 4a	32.25	54.75	30.5717		Fig. 4b	32.25	54.75	20.3986		Fig. 4c	32.25	54.75	40.7448
Fig. 4a	32.75	54.75	28.4704		Fig. 4b	32.75	54.75	17.8475		Fig. 4c	32.75	54.75	39.0932
Fig. 4a	33.25	54.75	27.9434		Fig. 4b	33.25	54.75	17.022		Fig. 4c	33.25	54.75	38.8648
Fig. 4a	34.25	54.75	27.559		Fig. 4b	34.25	54.75	16.3158		Fig. 4c	34.25	54.75	38.8021
Fig. 4a	35.75	54.75	27.9666		Fig. 4b	35.75	54.75	17.6356		Fig. 4c	35.75	54.75	38.2977
Fig. 4a	36.75	54.75	28.4509		Fig. 4b	36.75	54.75	19.0193		Fig. 4c	36.75	54.75	37.8825
Fig. 4a	37.75	54.75	28.4632		Fig. 4b	37.75	54.75	19.0241		Fig. 4c	37.75	54.75	37.9023
Fig. 4a	38.25	54.75	28.4484		Fig. 4b	38.25	54.75	19.4944		Fig. 4c	38.25	54.75	37.4024
Fig. 4a	38.75	54.75	28.7834		Fig. 4b	38.75	54.75	19.7128		Fig. 4c	38.75	54.75	37.8541
Fig. 4a	39.25	54.75	28.8075		Fig. 4b	39.25	54.75	19.5605		Fig. 4c	39.25	54.75	38.0544
Fig. 4a	39.75	54.75	28.8362		Fig. 4b	39.75	54.75	19.9949		Fig. 4c	39.75	54.75	37.6774
Fig. 4a	40.75	54.75	28.4306		Fig. 4b	40.75	54.75	19.214		Fig. 4c	40.75	54.75	37.6472
Fig. 4a	41.25	54.75	28.4241		Fig. 4b	41.25	54.75	19.9564		Fig. 4c	41.25	54.75	36.8918
Fig. 4a	41.75	54.75	27.9967		Fig. 4b	41.75	54.75	19.3667		Fig. 4c	41.75	54.75	36.6267
Fig. 4a	42.25	54.75	28.0302		Fig. 4b	42.25	54.75	19.527		Fig. 4c	42.25	54.75	36.5334
Fig. 4a	42.75	54.75	28.7838		Fig. 4b	42.75	54.75	20.3503		Fig. 4c	42.75	54.75	37.2174
Fig. 4a	43.25	54.75	28.911		Fig. 4b	43.25	54.75	20.8285		Fig. 4c	43.25	54.75	36.9935
Fig. 4a	43.75	54.75	28.8172		Fig. 4b	43.75	54.75	20.7059		Fig. 4c	43.75	54.75	36.9284
Fig. 4a	44.75	54.75	29.0009		Fig. 4b	44.75	54.75	20.4639		Fig. 4c	44.75	54.75	37.5378
Fig. 4a	45.25	54.75	28.4914		Fig. 4b	45.25	54.75	20.2609		Fig. 4c	45.25	54.75	36.7218
Fig. 4a	45.75	54.75	28.3803		Fig. 4b	45.75	54.75	20.5073		Fig. 4c	45.75	54.75	36.2533
Fig. 4a	46.25	54.75	28.2141		Fig. 4b	46.25	54.75	20.0876		Fig. 4c	46.25	54.75	36.3406
Fig. 4a	46.75	54.75	27.9049		Fig. 4b	46.75	54.75	20.8043		Fig. 4c	46.75	54.75	35.0054
Fig. 4a	47.25	54.75	27.8641		Fig. 4b	47.25	54.75	21.2517		Fig. 4c	47.25	54.75	34.4764
Fig. 4a	47.75	54.75	28.034		Fig. 4b	47.75	54.75	20.5709		Fig. 4c	47.75	54.75	35.4972
Fig. 4a	48.25	54.75	27.9756		Fig. 4b	48.25	54.75	20.4815		Fig. 4c	48.25	54.75	35.4697
Fig. 4a	49.75	54.75	27.7443		Fig. 4b	49.75	54.75	20.2965		Fig. 4c	49.75	54.75	35.1921
Fig. 4a	50.75	54.75	28.1999		Fig. 4b	50.75	54.75	20.8043		Fig. 4c	50.75	54.75	35.5956
Fig. 4a	51.25	54.75	28.1874		Fig. 4b	51.25	54.75	20.7496		Fig. 4c	51.25	54.75	35.6252
Fig. 4a	51.75	54.75	28.219		Fig. 4b	51.75	54.75	20.5361		Fig. 4c	51.75	54.75	35.9018
Fig. 4a	52.25	54.75	28.413		Fig. 4b	52.25	54.75	20.905		Fig. 4c	52.25	54.75	35.9211
Fig. 4a	52.75	54.75	28.7304		Fig. 4b	52.75	54.75	20.8726		Fig. 4c	52.75	54.75	36.5883
Fig. 4a	53.25	54.75	28.7317		Fig. 4b	53.25	54.75	20.3736		Fig. 4c	53.25	54.75	37.0898
Fig. 4a	53.75	54.75	29.0675		Fig. 4b	53.75	54.75	20.6483		Fig. 4c	53.75	54.75	37.4867
Fig. 4a	54.25	54.75	29.6306		Fig. 4b	54.25	54.75	21.1428		Fig. 4c	54.25	54.75	38.1183
Fig. 4a	54.75	54.75	29.632		Fig. 4b	54.75	54.75	20.8871		Fig. 4c	54.75	54.75	38.377
Fig. 4a	55.25	54.75	29.5794		Fig. 4b	55.25	54.75	21.1114		Fig. 4c	55.25	54.75	38.0475
Fig. 4a	55.75	54.75	29.9131		Fig. 4b	55.75	54.75	22.3417		Fig. 4c	55.75	54.75	37.4844
Fig. 4a	57.25	54.75	27.5034		Fig. 4b	57.25	54.75	21.2458		Fig. 4c	57.25	54.75	33.761
Fig. 4a	59.75	54.75	28.479		Fig. 4b	59.75	54.75	22.1991		Fig. 4c	59.75	54.75	34.7589
Fig. 4a	60.25	54.75	28.432		Fig. 4b	60.25	54.75	22.6486		Fig. 4c	60.25	54.75	34.2154
Fig. 4a	61.25	54.75	28.1321		Fig. 4b	61.25	54.75	22.4445		Fig. 4c	61.25	54.75	33.8197
Fig. 4a	61.75	54.75	27.9781		Fig. 4b	61.75	54.75	22.6811		Fig. 4c	61.75	54.75	33.2752
Fig. 4a	62.25	54.75	27.9431		Fig. 4b	62.25	54.75	22.5274		Fig. 4c	62.25	54.75	33.3589
Fig. 4a	62.75	54.75	26.3796		Fig. 4b	62.75	54.75	20.6755		Fig. 4c	62.75	54.75	32.0837
Fig. 4a	63.25	54.75	27.9044		Fig. 4b	63.25	54.75	21.8166		Fig. 4c	63.25	54.75	33.9923
Fig. 4a	63.75	54.75	27.8646		Fig. 4b	63.75	54.75	21.4959		Fig. 4c	63.75	54.75	34.2332
Fig. 4a	64.25	54.75	27.8368		Fig. 4b	64.25	54.75	21.4762		Fig. 4c	64.25	54.75	34.1974
Fig. 4a	64.75	54.75	27.8058		Fig. 4b	64.75	54.75	21.0048		Fig. 4c	64.75	54.75	34.6068
Fig. 4a	65.25	54.75	27.7735		Fig. 4b	65.25	54.75	20.6029		Fig. 4c	65.25	54.75	34.944
Fig. 4a	65.75	54.75	27.8002		Fig. 4b	65.75	54.75	20.7499		Fig. 4c	65.75	54.75	34.8505
Fig. 4a	66.25	54.75	27.7756		Fig. 4b	66.25	54.75	21.3724		Fig. 4c	66.25	54.75	34.1788
Fig. 4a	66.75	54.75	26.2127		Fig. 4b	66.75	54.75	19.5031		Fig. 4c	66.75	54.75	32.9223
Fig. 4a	67.25	54.75	27.7		Fig. 4b	67.25	54.75	20.7897		Fig. 4c	67.25	54.75	34.6102
Fig. 4a	67.75	54.75	26.1104		Fig. 4b	67.75	54.75	18.7178		Fig. 4c	67.75	54.75	33.5029
Fig. 4a	68.25	54.75	26.085		Fig. 4b	68.25	54.75	18.4286		Fig. 4c	68.25	54.75	33.7415
Fig. 4a	68.75	54.75	27.603		Fig. 4b	68.75	54.75	19.0095		Fig. 4c	68.75	54.75	36.1965
Fig. 4a	69.25	54.75	27.5893		Fig. 4b	69.25	54.75	18.7885		Fig. 4c	69.25	54.75	36.3902
Fig. 4a	69.75	54.75	27.6102		Fig. 4b	69.75	54.75	18.7565		Fig. 4c	69.75	54.75	36.4639
Fig. 4a	70.25	54.75	27.5771		Fig. 4b	70.25	54.75	18.5526		Fig. 4c	70.25	54.75	36.6016
Fig. 4a	70.75	54.75	27.5842		Fig. 4b	70.75	54.75	19.0909		Fig. 4c	70.75	54.75	36.0774
Fig. 4a	71.25	54.75	26.1188		Fig. 4b	71.25	54.75	18.013		Fig. 4c	71.25	54.75	34.2246
Fig. 4a	72.25	54.75	26.0752		Fig. 4b	72.25	54.75	17.9347		Fig. 4c	72.25	54.75	34.2156
Fig. 4a	72.75	54.75	26.0803		Fig. 4b	72.75	54.75	18.1929		Fig. 4c	72.75	54.75	33.9677
Fig. 4a	73.25	54.75	27.8098		Fig. 4b	73.25	54.75	21.293		Fig. 4c	73.25	54.75	34.3265
Fig. 4a	73.75	54.75	28.0213		Fig. 4b	73.75	54.75	21.4905		Fig. 4c	73.75	54.75	34.5522
Fig. 4a	74.25	54.75	28.0224		Fig. 4b	74.25	54.75	21.2756		Fig. 4c	74.25	54.75	34.7691
Fig. 4a	74.75	54.75	27.8809		Fig. 4b	74.75	54.75	21.3034		Fig. 4c	74.75	54.75	34.4585
Fig. 4a	75.25	54.75	27.7791		Fig. 4b	75.25	54.75	21.0585		Fig. 4c	75.25	54.75	34.4997
Fig. 4a	75.75	54.75	27.804		Fig. 4b	75.75	54.75	21.0584		Fig. 4c	75.75	54.75	34.5497
Fig. 4a	76.25	54.75	27.7942		Fig. 4b	76.25	54.75	21.08		Fig. 4c	76.25	54.75	34.5084
Fig. 4a	77.75	54.75	26.5904		Fig. 4b	77.75	54.75	20.3432		Fig. 4c	77.75	54.75	32.8375
Fig. 4a	78.25	54.75	28.0221		Fig. 4b	78.25	54.75	21.4688		Fig. 4c	78.25	54.75	34.5753
Fig. 4a	78.75	54.75	27.9529		Fig. 4b	78.75	54.75	20.774		Fig. 4c	78.75	54.75	35.1318
Fig. 4a	79.25	54.75	28.0583		Fig. 4b	79.25	54.75	20.6729		Fig. 4c	79.25	54.75	35.4437
Fig. 4a	79.75	54.75	28.1049		Fig. 4b	79.75	54.75	21.0816		Fig. 4c	79.75	54.75	35.1281
Fig. 4a	80.25	54.75	28.0514		Fig. 4b	80.25	54.75	20.5634		Fig. 4c	80.25	54.75	35.5394
Fig. 4a	80.75	54.75	28.013		Fig. 4b	80.75	54.75	20.4553		Fig. 4c	80.75	54.75	35.5708
Fig. 4a	81.75	54.75	26.4466		Fig. 4b	81.75	54.75	18.7461		Fig. 4c	81.75	54.75	34.1472
Fig. 4a	82.25	54.75	26.3556		Fig. 4b	82.25	54.75	19.1984		Fig. 4c	82.25	54.75	33.5127
Fig. 4a	85.25	54.75	28.129		Fig. 4b	85.25	54.75	22.0449		Fig. 4c	85.25	54.75	34.2131
Fig. 4a	85.75	54.75	28.0373		Fig. 4b	85.75	54.75	21.6207		Fig. 4c	85.75	54.75	34.454
Fig. 4a	86.25	54.75	27.6718		Fig. 4b	86.25	54.75	21.4916		Fig. 4c	86.25	54.75	33.8521
Fig. 4a	86.75	54.75	27.6355		Fig. 4b	86.75	54.75	21.7101		Fig. 4c	86.75	54.75	33.5608
Fig. 4a	89.75	54.75	25.898		Fig. 4b	89.75	54.75	19.8597		Fig. 4c	89.75	54.75	31.9363
Fig. 4a	90.25	54.75	26.1044		Fig. 4b	90.25	54.75	19.9227		Fig. 4c	90.25	54.75	32.2862
Fig. 4a	90.75	54.75	26.2698		Fig. 4b	90.75	54.75	20.2964		Fig. 4c	90.75	54.75	32.2432
Fig. 4a	99.25	54.75	25.5507		Fig. 4b	99.25	54.75	14.9726		Fig. 4c	99.25	54.75	36.1288
Fig. 4a	99.75	54.75	25.5112		Fig. 4b	99.75	54.75	14.1072		Fig. 4c	99.75	54.75	36.9152
Fig. 4a	100.25	54.75	25.5654		Fig. 4b	100.25	54.75	15.0469		Fig. 4c	100.25	54.75	36.0839
Fig. 4a	100.75	54.75	25.6133		Fig. 4b	100.75	54.75	16.0061		Fig. 4c	100.75	54.75	35.2204
Fig. 4a	101.25	54.75	25.5598		Fig. 4b	101.25	54.75	15.1909		Fig. 4c	101.25	54.75	35.9287
Fig. 4a	101.75	54.75	25.5801		Fig. 4b	101.75	54.75	15.5974		Fig. 4c	101.75	54.75	35.5628
Fig. 4a	102.25	54.75	27.1712		Fig. 4b	102.25	54.75	18.0027		Fig. 4c	102.25	54.75	36.3398
Fig. 4a	104.75	54.75	25.4821		Fig. 4b	104.75	54.75	14.0657		Fig. 4c	104.75	54.75	36.8985
Fig. 4a	158.75	54.75	25.7032		Fig. 4b	158.75	54.75	18.8405		Fig. 4c	158.75	54.75	32.5659
Fig. 4a	-114.75	54.25	28.9945		Fig. 4b	-114.75	54.25	23.5705		Fig. 4c	-114.75	54.25	34.4184
Fig. 4a	-114.25	54.25	32.2409		Fig. 4b	-114.25	54.25	26.6476		Fig. 4c	-114.25	54.25	37.8341
Fig. 4a	-113.75	54.25	33.3149		Fig. 4b	-113.75	54.25	27.6875		Fig. 4c	-113.75	54.25	38.9423
Fig. 4a	-113.25	54.25	31.0225		Fig. 4b	-113.25	54.25	25.4629		Fig. 4c	-113.25	54.25	36.5821
Fig. 4a	-112.75	54.25	30.6969		Fig. 4b	-112.75	54.25	25.3045		Fig. 4c	-112.75	54.25	36.0894
Fig. 4a	-112.25	54.25	31.3061		Fig. 4b	-112.25	54.25	26.0754		Fig. 4c	-112.25	54.25	36.5367
Fig. 4a	-111.75	54.25	30.9388		Fig. 4b	-111.75	54.25	25.7005		Fig. 4c	-111.75	54.25	36.1771
Fig. 4a	-111.25	54.25	30.8817		Fig. 4b	-111.25	54.25	25.2328		Fig. 4c	-111.25	54.25	36.5307
Fig. 4a	-109.75	54.25	29.5554		Fig. 4b	-109.75	54.25	24.1464		Fig. 4c	-109.75	54.25	34.9644
Fig. 4a	-108.75	54.25	29.601		Fig. 4b	-108.75	54.25	24.065		Fig. 4c	-108.75	54.25	35.137
Fig. 4a	-8.25	54.25	48.5454		Fig. 4b	-8.25	54.25	25.1143		Fig. 4c	-8.25	54.25	71.9765
Fig. 4a	-7.75	54.25	52.0727		Fig. 4b	-7.75	54.25	21.5447		Fig. 4c	-7.75	54.25	82.6008
Fig. 4a	-6.75	54.25	44.9183		Fig. 4b	-6.75	54.25	24.8162		Fig. 4c	-6.75	54.25	65.0204
Fig. 4a	-6.25	54.25	36.2015		Fig. 4b	-6.25	54.25	21.8554		Fig. 4c	-6.25	54.25	50.5475
Fig. 4a	-5.75	54.25	27.9183		Fig. 4b	-5.75	54.25	20.1476		Fig. 4c	-5.75	54.25	35.689
Fig. 4a	-1.75	54.25	48.9367		Fig. 4b	-1.75	54.25	28.6673		Fig. 4c	-1.75	54.25	69.2062
Fig. 4a	-1.25	54.25	36.6704		Fig. 4b	-1.25	54.25	25.0242		Fig. 4c	-1.25	54.25	48.3165
Fig. 4a	-0.75	54.25	41.7255		Fig. 4b	-0.75	54.25	30.7721		Fig. 4c	-0.75	54.25	52.679
Fig. 4a	8.75	54.25	55.7765		Fig. 4b	8.75	54.25	48.5198		Fig. 4c	8.75	54.25	63.0332
Fig. 4a	9.25	54.25	50.4403		Fig. 4b	9.25	54.25	38.7876		Fig. 4c	9.25	54.25	62.0929
Fig. 4a	9.75	54.25	44.7716		Fig. 4b	9.75	54.25	34.7876		Fig. 4c	9.75	54.25	54.7555
Fig. 4a	10.25	54.25	42.5562		Fig. 4b	10.25	54.25	35.6617		Fig. 4c	10.25	54.25	49.4508
Fig. 4a	10.75	54.25	43.561		Fig. 4b	10.75	54.25	37.1969		Fig. 4c	10.75	54.25	49.9251
Fig. 4a	12.25	54.25	36.6914		Fig. 4b	12.25	54.25	30.1982		Fig. 4c	12.25	54.25	43.1845
Fig. 4a	12.75	54.25	33.9313		Fig. 4b	12.75	54.25	28.2831		Fig. 4c	12.75	54.25	39.5794
Fig. 4a	13.25	54.25	31.1353		Fig. 4b	13.25	54.25	25.4449		Fig. 4c	13.25	54.25	36.8257
Fig. 4a	15.75	54.25	31.7228		Fig. 4b	15.75	54.25	24.87		Fig. 4c	15.75	54.25	38.5755
Fig. 4a	16.25	54.25	40.0148		Fig. 4b	16.25	54.25	33.8795		Fig. 4c	16.25	54.25	46.1502
Fig. 4a	16.75	54.25	47.0169		Fig. 4b	16.75	54.25	39.8228		Fig. 4c	16.75	54.25	54.211
Fig. 4a	17.25	54.25	49.0761		Fig. 4b	17.25	54.25	41.0043		Fig. 4c	17.25	54.25	57.148
Fig. 4a	18.25	54.25	43.4872		Fig. 4b	18.25	54.25	36.454		Fig. 4c	18.25	54.25	50.5204
Fig. 4a	18.75	54.25	45.2758		Fig. 4b	18.75	54.25	39.1977		Fig. 4c	18.75	54.25	51.354
Fig. 4a	19.25	54.25	43.8501		Fig. 4b	19.25	54.25	37.9619		Fig. 4c	19.25	54.25	49.7384
Fig. 4a	19.75	54.25	39.5008		Fig. 4b	19.75	54.25	33.2325		Fig. 4c	19.75	54.25	45.769
Fig. 4a	20.25	54.25	38.2081		Fig. 4b	20.25	54.25	30.8755		Fig. 4c	20.25	54.25	45.5408
Fig. 4a	20.75	54.25	37.8377		Fig. 4b	20.75	54.25	30.1076		Fig. 4c	20.75	54.25	45.5677
Fig. 4a	21.25	54.25	37.8336		Fig. 4b	21.25	54.25	29.5937		Fig. 4c	21.25	54.25	46.0735
Fig. 4a	22.25	54.25	40.2891		Fig. 4b	22.25	54.25	30.4333		Fig. 4c	22.25	54.25	50.145
Fig. 4a	22.75	54.25	40.0513		Fig. 4b	22.75	54.25	29.5412		Fig. 4c	22.75	54.25	50.5615
Fig. 4a	23.25	54.25	36.5737		Fig. 4b	23.25	54.25	26.5295		Fig. 4c	23.25	54.25	46.6179
Fig. 4a	24.25	54.25	34.9815		Fig. 4b	24.25	54.25	26.2377		Fig. 4c	24.25	54.25	43.7253
Fig. 4a	24.75	54.25	35.9143		Fig. 4b	24.75	54.25	26.421		Fig. 4c	24.75	54.25	45.4076
Fig. 4a	25.25	54.25	33.4745		Fig. 4b	25.25	54.25	24.115		Fig. 4c	25.25	54.25	42.834
Fig. 4a	25.75	54.25	32.4316		Fig. 4b	25.75	54.25	23.7229		Fig. 4c	25.75	54.25	41.1403
Fig. 4a	26.25	54.25	36.9883		Fig. 4b	26.25	54.25	27.5666		Fig. 4c	26.25	54.25	46.41
Fig. 4a	26.75	54.25	38.0831		Fig. 4b	26.75	54.25	28.1508		Fig. 4c	26.75	54.25	48.0154
Fig. 4a	27.75	54.25	35.2949		Fig. 4b	27.75	54.25	26.2635		Fig. 4c	27.75	54.25	44.3263
Fig. 4a	28.25	54.25	32.6108		Fig. 4b	28.25	54.25	23.8596		Fig. 4c	28.25	54.25	41.362
Fig. 4a	28.75	54.25	30.2525		Fig. 4b	28.75	54.25	21.7813		Fig. 4c	28.75	54.25	38.7238
Fig. 4a	29.75	54.25	32.1092		Fig. 4b	29.75	54.25	22.8195		Fig. 4c	29.75	54.25	41.399
Fig. 4a	30.25	54.25	31.6831		Fig. 4b	30.25	54.25	22.7266		Fig. 4c	30.25	54.25	40.6397
Fig. 4a	30.75	54.25	32.0269		Fig. 4b	30.75	54.25	22.8385		Fig. 4c	30.75	54.25	41.2153
Fig. 4a	31.25	54.25	29.5126		Fig. 4b	31.25	54.25	19.4147		Fig. 4c	31.25	54.25	39.6104
Fig. 4a	31.75	54.25	28.8353		Fig. 4b	31.75	54.25	18.4068		Fig. 4c	31.75	54.25	39.2637
Fig. 4a	32.25	54.25	28.8196		Fig. 4b	32.25	54.25	18.1145		Fig. 4c	32.25	54.25	39.5248
Fig. 4a	32.75	54.25	28.4345		Fig. 4b	32.75	54.25	17.8382		Fig. 4c	32.75	54.25	39.0307
Fig. 4a	33.25	54.25	28.4295		Fig. 4b	33.25	54.25	17.562		Fig. 4c	33.25	54.25	39.297
Fig. 4a	34.25	54.25	27.8542		Fig. 4b	34.25	54.25	17.1009		Fig. 4c	34.25	54.25	38.6075
Fig. 4a	34.75	54.25	27.9331		Fig. 4b	34.75	54.25	17.297		Fig. 4c	34.75	54.25	38.5693
Fig. 4a	35.25	54.25	28.2906		Fig. 4b	35.25	54.25	17.9359		Fig. 4c	35.25	54.25	38.6454
Fig. 4a	35.75	54.25	28.647		Fig. 4b	35.75	54.25	18.5772		Fig. 4c	35.75	54.25	38.7168
Fig. 4a	36.25	54.25	28.6964		Fig. 4b	36.25	54.25	19.0664		Fig. 4c	36.25	54.25	38.3264
Fig. 4a	37.25	54.25	28.9011		Fig. 4b	37.25	54.25	20.6563		Fig. 4c	37.25	54.25	37.1458
Fig. 4a	37.75	54.25	28.9961		Fig. 4b	37.75	54.25	21.0447		Fig. 4c	37.75	54.25	36.9476
Fig. 4a	38.25	54.25	29.0142		Fig. 4b	38.25	54.25	19.8166		Fig. 4c	38.25	54.25	38.2118
Fig. 4a	38.75	54.25	29.2825		Fig. 4b	38.75	54.25	19.4657		Fig. 4c	38.75	54.25	39.0994
Fig. 4a	39.25	54.25	29.2849		Fig. 4b	39.25	54.25	19.4737		Fig. 4c	39.25	54.25	39.0961
Fig. 4a	39.75	54.25	29.1739		Fig. 4b	39.75	54.25	19.6108		Fig. 4c	39.75	54.25	38.7369
Fig. 4a	40.25	54.25	28.2038		Fig. 4b	40.25	54.25	19.0548		Fig. 4c	40.25	54.25	37.3529
Fig. 4a	40.75	54.25	28.2637		Fig. 4b	40.75	54.25	19.3736		Fig. 4c	40.75	54.25	37.1538
Fig. 4a	41.25	54.25	28.2404		Fig. 4b	41.25	54.25	19.8807		Fig. 4c	41.25	54.25	36.6002
Fig. 4a	41.75	54.25	27.8837		Fig. 4b	41.75	54.25	19.3741		Fig. 4c	41.75	54.25	36.3932
Fig. 4a	43.25	54.25	28.9717		Fig. 4b	43.25	54.25	20.7214		Fig. 4c	43.25	54.25	37.222
Fig. 4a	43.75	54.25	28.9757		Fig. 4b	43.75	54.25	20.5865		Fig. 4c	43.75	54.25	37.3649
Fig. 4a	44.75	54.25	28.8479		Fig. 4b	44.75	54.25	19.9802		Fig. 4c	44.75	54.25	37.7157
Fig. 4a	45.25	54.25	28.2941		Fig. 4b	45.25	54.25	19.7501		Fig. 4c	45.25	54.25	36.8381
Fig. 4a	45.75	54.25	28.5001		Fig. 4b	45.75	54.25	20.6386		Fig. 4c	45.75	54.25	36.3616
Fig. 4a	46.75	54.25	28.1263		Fig. 4b	46.75	54.25	21.0189		Fig. 4c	46.75	54.25	35.2337
Fig. 4a	47.25	54.25	28.1686		Fig. 4b	47.25	54.25	20.7825		Fig. 4c	47.25	54.25	35.5548
Fig. 4a	47.75	54.25	28.2344		Fig. 4b	47.75	54.25	20.4956		Fig. 4c	47.75	54.25	35.9732
Fig. 4a	48.25	54.25	28.1111		Fig. 4b	48.25	54.25	21.7898		Fig. 4c	48.25	54.25	34.4324
Fig. 4a	48.75	54.25	28.159		Fig. 4b	48.75	54.25	22.7021		Fig. 4c	48.75	54.25	33.6159
Fig. 4a	50.25	54.25	27.9397		Fig. 4b	50.25	54.25	20.9929		Fig. 4c	50.25	54.25	34.8866
Fig. 4a	50.75	54.25	28.2294		Fig. 4b	50.75	54.25	21.1499		Fig. 4c	50.75	54.25	35.3089
Fig. 4a	51.25	54.25	28.1134		Fig. 4b	51.25	54.25	20.8448		Fig. 4c	51.25	54.25	35.3819
Fig. 4a	51.75	54.25	28.186		Fig. 4b	51.75	54.25	20.4208		Fig. 4c	51.75	54.25	35.9513
Fig. 4a	52.25	54.25	28.3508		Fig. 4b	52.25	54.25	20.5564		Fig. 4c	52.25	54.25	36.1453
Fig. 4a	52.75	54.25	28.7984		Fig. 4b	52.75	54.25	21.1292		Fig. 4c	52.75	54.25	36.4676
Fig. 4a	53.25	54.25	28.723		Fig. 4b	53.25	54.25	21.3846		Fig. 4c	53.25	54.25	36.0614
Fig. 4a	53.75	54.25	28.684		Fig. 4b	53.75	54.25	21.3938		Fig. 4c	53.75	54.25	35.9742
Fig. 4a	54.25	54.25	28.6786		Fig. 4b	54.25	54.25	21.2796		Fig. 4c	54.25	54.25	36.0776
Fig. 4a	54.75	54.25	28.9122		Fig. 4b	54.75	54.25	20.9886		Fig. 4c	54.75	54.25	36.8358
Fig. 4a	55.25	54.25	29.4706		Fig. 4b	55.25	54.25	21.5462		Fig. 4c	55.25	54.25	37.395
Fig. 4a	55.75	54.25	29.5723		Fig. 4b	55.75	54.25	21.4861		Fig. 4c	55.75	54.25	37.6586
Fig. 4a	56.25	54.25	28.8456		Fig. 4b	56.25	54.25	21.0343		Fig. 4c	56.25	54.25	36.6569
Fig. 4a	56.75	54.25	27.6407		Fig. 4b	56.75	54.25	20.8187		Fig. 4c	56.75	54.25	34.4628
Fig. 4a	59.25	54.25	28.5471		Fig. 4b	59.25	54.25	22.5144		Fig. 4c	59.25	54.25	34.5797
Fig. 4a	59.75	54.25	28.3407		Fig. 4b	59.75	54.25	22.2915		Fig. 4c	59.75	54.25	34.3899
Fig. 4a	60.25	54.25	28.1953		Fig. 4b	60.25	54.25	22.1471		Fig. 4c	60.25	54.25	34.2434
Fig. 4a	60.75	54.25	28.4457		Fig. 4b	60.75	54.25	22.5055		Fig. 4c	60.75	54.25	34.386
Fig. 4a	61.25	54.25	28.1367		Fig. 4b	61.25	54.25	22.1928		Fig. 4c	61.25	54.25	34.0806
Fig. 4a	61.75	54.25	28.0758		Fig. 4b	61.75	54.25	22.5854		Fig. 4c	61.75	54.25	33.5662
Fig. 4a	62.25	54.25	27.895		Fig. 4b	62.25	54.25	22.2064		Fig. 4c	62.25	54.25	33.5836
Fig. 4a	62.75	54.25	26.271		Fig. 4b	62.75	54.25	20.2858		Fig. 4c	62.75	54.25	32.2562
Fig. 4a	63.25	54.25	27.7675		Fig. 4b	63.25	54.25	21.6044		Fig. 4c	63.25	54.25	33.9305
Fig. 4a	63.75	54.25	27.7637		Fig. 4b	63.75	54.25	21.1197		Fig. 4c	63.75	54.25	34.4077
Fig. 4a	64.25	54.25	27.7401		Fig. 4b	64.25	54.25	21.2609		Fig. 4c	64.25	54.25	34.2193
Fig. 4a	64.75	54.25	27.7293		Fig. 4b	64.75	54.25	21.2089		Fig. 4c	64.75	54.25	34.2497
Fig. 4a	65.25	54.25	26.1159		Fig. 4b	65.25	54.25	18.4373		Fig. 4c	65.25	54.25	33.7944
Fig. 4a	65.75	54.25	26.1494		Fig. 4b	65.75	54.25	19.2613		Fig. 4c	65.75	54.25	33.0374
Fig. 4a	66.25	54.25	26.1029		Fig. 4b	66.25	54.25	18.9628		Fig. 4c	66.25	54.25	33.243
Fig. 4a	66.75	54.25	27.6922		Fig. 4b	66.75	54.25	20.8755		Fig. 4c	66.75	54.25	34.5088
Fig. 4a	67.25	54.25	27.705		Fig. 4b	67.25	54.25	20.8652		Fig. 4c	67.25	54.25	34.5448
Fig. 4a	67.75	54.25	27.6717		Fig. 4b	67.75	54.25	20.6723		Fig. 4c	67.75	54.25	34.6711
Fig. 4a	68.25	54.25	27.6032		Fig. 4b	68.25	54.25	20.5798		Fig. 4c	68.25	54.25	34.6265
Fig. 4a	68.75	54.25	27.6214		Fig. 4b	68.75	54.25	20.0359		Fig. 4c	68.75	54.25	35.207
Fig. 4a	69.25	54.25	27.6056		Fig. 4b	69.25	54.25	19.637		Fig. 4c	69.25	54.25	35.5742
Fig. 4a	69.75	54.25	27.6009		Fig. 4b	69.75	54.25	19.3851		Fig. 4c	69.75	54.25	35.8167
Fig. 4a	70.25	54.25	27.519		Fig. 4b	70.25	54.25	19.3985		Fig. 4c	70.25	54.25	35.6395
Fig. 4a	70.75	54.25	27.594		Fig. 4b	70.75	54.25	19.927		Fig. 4c	70.75	54.25	35.261
Fig. 4a	71.25	54.25	26.082		Fig. 4b	71.25	54.25	18.6581		Fig. 4c	71.25	54.25	33.5058
Fig. 4a	71.75	54.25	27.6271		Fig. 4b	71.75	54.25	20.7575		Fig. 4c	71.75	54.25	34.4967
Fig. 4a	72.25	54.25	27.556		Fig. 4b	72.25	54.25	19.9713		Fig. 4c	72.25	54.25	35.1407
Fig. 4a	72.75	54.25	27.6027		Fig. 4b	72.75	54.25	20.4427		Fig. 4c	72.75	54.25	34.7627
Fig. 4a	73.25	54.25	26.0438		Fig. 4b	73.25	54.25	18.3011		Fig. 4c	73.25	54.25	33.7866
Fig. 4a	73.75	54.25	26.1754		Fig. 4b	73.75	54.25	19.0884		Fig. 4c	73.75	54.25	33.2624
Fig. 4a	74.25	54.25	27.7748		Fig. 4b	74.25	54.25	21.2937		Fig. 4c	74.25	54.25	34.2558
Fig. 4a	74.75	54.25	27.7631		Fig. 4b	74.75	54.25	21.1957		Fig. 4c	74.75	54.25	34.3305
Fig. 4a	75.25	54.25	27.7007		Fig. 4b	75.25	54.25	21.2052		Fig. 4c	75.25	54.25	34.1962
Fig. 4a	76.25	54.25	27.7268		Fig. 4b	76.25	54.25	20.9504		Fig. 4c	76.25	54.25	34.5032
Fig. 4a	76.75	54.25	27.7276		Fig. 4b	76.75	54.25	20.557		Fig. 4c	76.75	54.25	34.8983
Fig. 4a	77.25	54.25	27.9579		Fig. 4b	77.25	54.25	21.0316		Fig. 4c	77.25	54.25	34.8842
Fig. 4a	77.75	54.25	27.9248		Fig. 4b	77.75	54.25	21.1692		Fig. 4c	77.75	54.25	34.6803
Fig. 4a	78.25	54.25	27.7849		Fig. 4b	78.25	54.25	20.766		Fig. 4c	78.25	54.25	34.8038
Fig. 4a	78.75	54.25	26.2905		Fig. 4b	78.75	54.25	19.1157		Fig. 4c	78.75	54.25	33.4652
Fig. 4a	79.25	54.25	26.342		Fig. 4b	79.25	54.25	18.9663		Fig. 4c	79.25	54.25	33.7177
Fig. 4a	79.75	54.25	26.2777		Fig. 4b	79.75	54.25	18.9869		Fig. 4c	79.75	54.25	33.5686
Fig. 4a	80.25	54.25	26.6067		Fig. 4b	80.25	54.25	19.0322		Fig. 4c	80.25	54.25	34.1813
Fig. 4a	80.75	54.25	28.0673		Fig. 4b	80.75	54.25	20.0345		Fig. 4c	80.75	54.25	36.1
Fig. 4a	81.25	54.25	28.0957		Fig. 4b	81.25	54.25	20.6725		Fig. 4c	81.25	54.25	35.519
Fig. 4a	82.25	54.25	26.5502		Fig. 4b	82.25	54.25	19.9754		Fig. 4c	82.25	54.25	33.125
Fig. 4a	82.75	54.25	26.5167		Fig. 4b	82.75	54.25	19.4787		Fig. 4c	82.75	54.25	33.5548
Fig. 4a	83.25	54.25	26.5568		Fig. 4b	83.25	54.25	19.7451		Fig. 4c	83.25	54.25	33.3685
Fig. 4a	84.25	54.25	26.1116		Fig. 4b	84.25	54.25	20.1382		Fig. 4c	84.25	54.25	32.0851
Fig. 4a	86.25	54.25	28.0258		Fig. 4b	86.25	54.25	22.2669		Fig. 4c	86.25	54.25	33.7846
Fig. 4a	86.75	54.25	27.6244		Fig. 4b	86.75	54.25	21.6595		Fig. 4c	86.75	54.25	33.5893
Fig. 4a	90.75	54.25	26.1616		Fig. 4b	90.75	54.25	19.4951		Fig. 4c	90.75	54.25	32.828
Fig. 4a	91.25	54.25	26.1349		Fig. 4b	91.25	54.25	20.3409		Fig. 4c	91.25	54.25	31.929
Fig. 4a	91.75	54.25	26.1346		Fig. 4b	91.75	54.25	20.1543		Fig. 4c	91.75	54.25	32.1148
Fig. 4a	92.25	54.25	27.5332		Fig. 4b	92.25	54.25	20.8616		Fig. 4c	92.25	54.25	34.2048
Fig. 4a	99.25	54.25	27.08		Fig. 4b	99.25	54.25	15.8402		Fig. 4c	99.25	54.25	38.3198
Fig. 4a	99.75	54.25	27.1218		Fig. 4b	99.75	54.25	16.3744		Fig. 4c	99.75	54.25	37.8692
Fig. 4a	100.25	54.25	27.1652		Fig. 4b	100.25	54.25	17.297		Fig. 4c	100.25	54.25	37.0334
Fig. 4a	100.75	54.25	25.591		Fig. 4b	100.75	54.25	15.2853		Fig. 4c	100.75	54.25	35.8968
Fig. 4a	101.25	54.25	25.6208		Fig. 4b	101.25	54.25	15.8426		Fig. 4c	101.25	54.25	35.3991
Fig. 4a	101.75	54.25	25.6748		Fig. 4b	101.75	54.25	16.8358		Fig. 4c	101.75	54.25	34.5138
Fig. 4a	103.25	54.25	25.6813		Fig. 4b	103.25	54.25	17.0969		Fig. 4c	103.25	54.25	34.2657
Fig. 4a	106.25	54.25	25.4355		Fig. 4b	106.25	54.25	13.052		Fig. 4c	106.25	54.25	37.819
Fig. 4a	-115.25	53.75	27.7308		Fig. 4b	-115.25	53.75	22.4452		Fig. 4c	-115.25	53.75	33.0164
Fig. 4a	-114.25	53.75	35.2182		Fig. 4b	-114.25	53.75	29.6899		Fig. 4c	-114.25	53.75	40.7465
Fig. 4a	-113.75	53.75	35.4667		Fig. 4b	-113.75	53.75	29.717		Fig. 4c	-113.75	53.75	41.2165
Fig. 4a	-113.25	53.75	33.8574		Fig. 4b	-113.25	53.75	28.2824		Fig. 4c	-113.25	53.75	39.4324
Fig. 4a	-112.75	53.75	31.6747		Fig. 4b	-112.75	53.75	25.9622		Fig. 4c	-112.75	53.75	37.3873
Fig. 4a	-112.25	53.75	31.7091		Fig. 4b	-112.25	53.75	25.9056		Fig. 4c	-112.25	53.75	37.5126
Fig. 4a	-111.75	53.75	31.315		Fig. 4b	-111.75	53.75	25.6984		Fig. 4c	-111.75	53.75	36.9315
Fig. 4a	-111.25	53.75	30.7272		Fig. 4b	-111.25	53.75	24.9096		Fig. 4c	-111.25	53.75	36.5448
Fig. 4a	-110.75	53.75	30.5387		Fig. 4b	-110.75	53.75	24.8803		Fig. 4c	-110.75	53.75	36.197
Fig. 4a	-110.25	53.75	30.2572		Fig. 4b	-110.25	53.75	24.9327		Fig. 4c	-110.25	53.75	35.5818
Fig. 4a	-109.75	53.75	29.453		Fig. 4b	-109.75	53.75	23.8572		Fig. 4c	-109.75	53.75	35.0489
Fig. 4a	-109.25	53.75	29.4373		Fig. 4b	-109.25	53.75	23.7277		Fig. 4c	-109.25	53.75	35.1468
Fig. 4a	-6.75	53.75	49.301		Fig. 4b	-6.75	53.75	29.5775		Fig. 4c	-6.75	53.75	69.0244
Fig. 4a	-2.75	53.75	60.4081		Fig. 4b	-2.75	53.75	47.3794		Fig. 4c	-2.75	53.75	73.4368
Fig. 4a	-1.25	53.75	37.8492		Fig. 4b	-1.25	53.75	27.9189		Fig. 4c	-1.25	53.75	47.7796
Fig. 4a	-0.75	53.75	43.8645		Fig. 4b	-0.75	53.75	34.1173		Fig. 4c	-0.75	53.75	53.6117
Fig. 4a	-0.25	53.75	38.0162		Fig. 4b	-0.25	53.75	31.8568		Fig. 4c	-0.25	53.75	44.1757
Fig. 4a	7.75	53.75	88.338		Fig. 4b	7.75	53.75	79.1747		Fig. 4c	7.75	53.75	97.5014
Fig. 4a	8.75	53.75	58.6799		Fig. 4b	8.75	53.75	48.5943		Fig. 4c	8.75	53.75	68.7655
Fig. 4a	9.25	53.75	47.6453		Fig. 4b	9.25	53.75	36.2004		Fig. 4c	9.25	53.75	59.0902
Fig. 4a	9.75	53.75	41.9038		Fig. 4b	9.75	53.75	32.7161		Fig. 4c	9.75	53.75	51.0915
Fig. 4a	10.25	53.75	40.8609		Fig. 4b	10.25	53.75	32.916		Fig. 4c	10.25	53.75	48.8059
Fig. 4a	10.75	53.75	37.9716		Fig. 4b	10.75	53.75	31.2694		Fig. 4c	10.75	53.75	44.6738
Fig. 4a	11.25	53.75	39.8747		Fig. 4b	11.25	53.75	33.7761		Fig. 4c	11.25	53.75	45.9733
Fig. 4a	11.75	53.75	39.0293		Fig. 4b	11.75	53.75	32.9777		Fig. 4c	11.75	53.75	45.0809
Fig. 4a	12.25	53.75	36.2904		Fig. 4b	12.25	53.75	30.0467		Fig. 4c	12.25	53.75	42.5342
Fig. 4a	12.75	53.75	34.2511		Fig. 4b	12.75	53.75	28.1796		Fig. 4c	12.75	53.75	40.3226
Fig. 4a	13.25	53.75	29.6081		Fig. 4b	13.25	53.75	23.6366		Fig. 4c	13.25	53.75	35.5795
Fig. 4a	13.75	53.75	29.5307		Fig. 4b	13.75	53.75	23.6637		Fig. 4c	13.75	53.75	35.3977
Fig. 4a	15.25	53.75	30.1601		Fig. 4b	15.25	53.75	24.0885		Fig. 4c	15.25	53.75	36.2317
Fig. 4a	15.75	53.75	35.6123		Fig. 4b	15.75	53.75	29.2097		Fig. 4c	15.75	53.75	42.0149
Fig. 4a	16.25	53.75	49.1161		Fig. 4b	16.25	53.75	41.247		Fig. 4c	16.25	53.75	56.9853
Fig. 4a	16.75	53.75	49.0115		Fig. 4b	16.75	53.75	41.081		Fig. 4c	16.75	53.75	56.9421
Fig. 4a	17.25	53.75	50.0106		Fig. 4b	17.25	53.75	41.9466		Fig. 4c	17.25	53.75	58.0746
Fig. 4a	18.75	53.75	48.2755		Fig. 4b	18.75	53.75	40.2182		Fig. 4c	18.75	53.75	56.3329
Fig. 4a	19.25	53.75	41.7117		Fig. 4b	19.25	53.75	34.3414		Fig. 4c	19.25	53.75	49.082
Fig. 4a	19.75	53.75	38.6362		Fig. 4b	19.75	53.75	31.3996		Fig. 4c	19.75	53.75	45.8728
Fig. 4a	20.25	53.75	38.7522		Fig. 4b	20.25	53.75	31.0634		Fig. 4c	20.25	53.75	46.441
Fig. 4a	21.25	53.75	36.1948		Fig. 4b	21.25	53.75	27.7957		Fig. 4c	21.25	53.75	44.5938
Fig. 4a	21.75	53.75	36.9423		Fig. 4b	21.75	53.75	29.3132		Fig. 4c	21.75	53.75	44.5714
Fig. 4a	22.25	53.75	38.708		Fig. 4b	22.25	53.75	28.9244		Fig. 4c	22.25	53.75	48.4915
Fig. 4a	22.75	53.75	40.4127		Fig. 4b	22.75	53.75	29.1715		Fig. 4c	22.75	53.75	51.654
Fig. 4a	23.25	53.75	39.5042		Fig. 4b	23.25	53.75	28.389		Fig. 4c	23.25	53.75	50.6194
Fig. 4a	23.75	53.75	36.034		Fig. 4b	23.75	53.75	26.1008		Fig. 4c	23.75	53.75	45.9672
Fig. 4a	24.75	53.75	32.9452		Fig. 4b	24.75	53.75	23.6725		Fig. 4c	24.75	53.75	42.2179
Fig. 4a	25.25	53.75	31.3626		Fig. 4b	25.25	53.75	21.9198		Fig. 4c	25.25	53.75	40.8053
Fig. 4a	25.75	53.75	30.3903		Fig. 4b	25.75	53.75	21.108		Fig. 4c	25.75	53.75	39.6727
Fig. 4a	26.75	53.75	30.555		Fig. 4b	26.75	53.75	21.8568		Fig. 4c	26.75	53.75	39.2532
Fig. 4a	27.25	53.75	31.6445		Fig. 4b	27.25	53.75	22.8483		Fig. 4c	27.25	53.75	40.4406
Fig. 4a	27.75	53.75	31.6488		Fig. 4b	27.75	53.75	23.3092		Fig. 4c	27.75	53.75	39.9884
Fig. 4a	28.25	53.75	30.9628		Fig. 4b	28.25	53.75	21.9651		Fig. 4c	28.25	53.75	39.9606
Fig. 4a	29.75	53.75	31.2233		Fig. 4b	29.75	53.75	21.4955		Fig. 4c	29.75	53.75	40.9511
Fig. 4a	30.25	53.75	31.588		Fig. 4b	30.25	53.75	22.4932		Fig. 4c	30.25	53.75	40.6829
Fig. 4a	30.75	53.75	33.0435		Fig. 4b	30.75	53.75	23.4797		Fig. 4c	30.75	53.75	42.6073
Fig. 4a	31.75	53.75	29.6375		Fig. 4b	31.75	53.75	19.8691		Fig. 4c	31.75	53.75	39.406
Fig. 4a	32.25	53.75	28.4233		Fig. 4b	32.25	53.75	18.3565		Fig. 4c	32.25	53.75	38.4902
Fig. 4a	32.75	53.75	28.68		Fig. 4b	32.75	53.75	18.32		Fig. 4c	32.75	53.75	39.04
Fig. 4a	33.25	53.75	28.7236		Fig. 4b	33.25	53.75	17.8552		Fig. 4c	33.25	53.75	39.592
Fig. 4a	34.75	53.75	28.4515		Fig. 4b	34.75	53.75	18.0371		Fig. 4c	34.75	53.75	38.8659
Fig. 4a	35.75	53.75	28.7938		Fig. 4b	35.75	53.75	18.5611		Fig. 4c	35.75	53.75	39.0264
Fig. 4a	36.25	53.75	29.001		Fig. 4b	36.25	53.75	18.8363		Fig. 4c	36.25	53.75	39.1656
Fig. 4a	36.75	53.75	29.17		Fig. 4b	36.75	53.75	19.5397		Fig. 4c	36.75	53.75	38.8002
Fig. 4a	37.25	53.75	29.1193		Fig. 4b	37.25	53.75	19.6106		Fig. 4c	37.25	53.75	38.628
Fig. 4a	37.75	53.75	29.3927		Fig. 4b	37.75	53.75	20.3219		Fig. 4c	37.75	53.75	38.4634
Fig. 4a	38.25	53.75	29.6812		Fig. 4b	38.25	53.75	20.0684		Fig. 4c	38.25	53.75	39.2941
Fig. 4a	38.75	53.75	29.5586		Fig. 4b	38.75	53.75	19.5718		Fig. 4c	38.75	53.75	39.5455
Fig. 4a	39.25	53.75	29.2371		Fig. 4b	39.25	53.75	19.0227		Fig. 4c	39.25	53.75	39.4516
Fig. 4a	39.75	53.75	28.8193		Fig. 4b	39.75	53.75	18.9982		Fig. 4c	39.75	53.75	38.6403
Fig. 4a	40.25	53.75	28.7358		Fig. 4b	40.25	53.75	19.5323		Fig. 4c	40.25	53.75	37.9394
Fig. 4a	40.75	53.75	28.5205		Fig. 4b	40.75	53.75	19.3976		Fig. 4c	40.75	53.75	37.6434
Fig. 4a	41.25	53.75	28.2652		Fig. 4b	41.25	53.75	19.33		Fig. 4c	41.25	53.75	37.2004
Fig. 4a	41.75	53.75	28.1614		Fig. 4b	41.75	53.75	19.4587		Fig. 4c	41.75	53.75	36.8641
Fig. 4a	42.75	53.75	28.395		Fig. 4b	42.75	53.75	20.1684		Fig. 4c	42.75	53.75	36.6216
Fig. 4a	43.25	53.75	28.8508		Fig. 4b	43.25	53.75	20.1454		Fig. 4c	43.25	53.75	37.5563
Fig. 4a	43.75	53.75	28.8351		Fig. 4b	43.75	53.75	20.4606		Fig. 4c	43.75	53.75	37.2096
Fig. 4a	44.75	53.75	28.9424		Fig. 4b	44.75	53.75	20.4288		Fig. 4c	44.75	53.75	37.456
Fig. 4a	45.25	53.75	28.7915		Fig. 4b	45.25	53.75	20.8645		Fig. 4c	45.25	53.75	36.7185
Fig. 4a	46.25	53.75	28.8383		Fig. 4b	46.25	53.75	22.7048		Fig. 4c	46.25	53.75	34.9717
Fig. 4a	46.75	53.75	28.8387		Fig. 4b	46.75	53.75	22.5413		Fig. 4c	46.75	53.75	35.1361
Fig. 4a	47.75	53.75	28.5576		Fig. 4b	47.75	53.75	21.7891		Fig. 4c	47.75	53.75	35.3262
Fig. 4a	48.25	53.75	28.3371		Fig. 4b	48.25	53.75	21.6117		Fig. 4c	48.25	53.75	35.0625
Fig. 4a	48.75	53.75	28.6287		Fig. 4b	48.75	53.75	23.159		Fig. 4c	48.75	53.75	34.0983
Fig. 4a	49.25	53.75	28.6465		Fig. 4b	49.25	53.75	23.5073		Fig. 4c	49.25	53.75	33.7858
Fig. 4a	49.75	53.75	28.4031		Fig. 4b	49.75	53.75	22.0353		Fig. 4c	49.75	53.75	34.7709
Fig. 4a	50.25	53.75	28.2977		Fig. 4b	50.25	53.75	21.7823		Fig. 4c	50.25	53.75	34.8132
Fig. 4a	50.75	53.75	28.2292		Fig. 4b	50.75	53.75	21.1759		Fig. 4c	50.75	53.75	35.2824
Fig. 4a	51.25	53.75	28.3072		Fig. 4b	51.25	53.75	20.9423		Fig. 4c	51.25	53.75	35.672
Fig. 4a	51.75	53.75	28.694		Fig. 4b	51.75	53.75	21.1732		Fig. 4c	51.75	53.75	36.2149
Fig. 4a	52.25	53.75	28.7109		Fig. 4b	52.25	53.75	21.3001		Fig. 4c	52.25	53.75	36.1217
Fig. 4a	52.75	53.75	28.7328		Fig. 4b	52.75	53.75	21.2863		Fig. 4c	52.75	53.75	36.1792
Fig. 4a	53.25	53.75	28.5683		Fig. 4b	53.25	53.75	21.0906		Fig. 4c	53.25	53.75	36.0461
Fig. 4a	53.75	53.75	28.5434		Fig. 4b	53.75	53.75	20.614		Fig. 4c	53.75	53.75	36.4727
Fig. 4a	54.25	53.75	28.5179		Fig. 4b	54.25	53.75	20.3366		Fig. 4c	54.25	53.75	36.6991
Fig. 4a	54.75	53.75	28.4651		Fig. 4b	54.75	53.75	20.3556		Fig. 4c	54.75	53.75	36.5745
Fig. 4a	55.25	53.75	28.8001		Fig. 4b	55.25	53.75	20.6162		Fig. 4c	55.25	53.75	36.9839
Fig. 4a	55.75	53.75	29.3206		Fig. 4b	55.75	53.75	21.0782		Fig. 4c	55.75	53.75	37.5629
Fig. 4a	56.25	53.75	29.167		Fig. 4b	56.25	53.75	21.8095		Fig. 4c	56.25	53.75	36.5244
Fig. 4a	58.25	53.75	29.1293		Fig. 4b	58.25	53.75	23.4866		Fig. 4c	58.25	53.75	34.772
Fig. 4a	58.75	53.75	29.0329		Fig. 4b	58.75	53.75	23.2621		Fig. 4c	58.75	53.75	34.8038
Fig. 4a	59.25	53.75	28.5789		Fig. 4b	59.25	53.75	22.7497		Fig. 4c	59.25	53.75	34.4081
Fig. 4a	59.75	53.75	28.3345		Fig. 4b	59.75	53.75	22.2107		Fig. 4c	59.75	53.75	34.4582
Fig. 4a	60.25	53.75	28.3667		Fig. 4b	60.25	53.75	22.3225		Fig. 4c	60.25	53.75	34.4109
Fig. 4a	60.75	53.75	28.2739		Fig. 4b	60.75	53.75	22.4768		Fig. 4c	60.75	53.75	34.071
Fig. 4a	61.25	53.75	27.8261		Fig. 4b	61.25	53.75	22.0976		Fig. 4c	61.25	53.75	33.5547
Fig. 4a	61.75	53.75	27.7785		Fig. 4b	61.75	53.75	21.8469		Fig. 4c	61.75	53.75	33.7102
Fig. 4a	62.25	53.75	27.7586		Fig. 4b	62.25	53.75	21.2573		Fig. 4c	62.25	53.75	34.2599
Fig. 4a	62.75	53.75	26.1775		Fig. 4b	62.75	53.75	19.5849		Fig. 4c	62.75	53.75	32.7701
Fig. 4a	63.25	53.75	26.1849		Fig. 4b	63.25	53.75	19.6919		Fig. 4c	63.25	53.75	32.6779
Fig. 4a	63.75	53.75	27.6814		Fig. 4b	63.75	53.75	21.0761		Fig. 4c	63.75	53.75	34.2867
Fig. 4a	64.25	53.75	27.6637		Fig. 4b	64.25	53.75	20.9041		Fig. 4c	64.25	53.75	34.4234
Fig. 4a	64.75	53.75	26.092		Fig. 4b	64.75	53.75	19.5361		Fig. 4c	64.75	53.75	32.6479
Fig. 4a	65.25	53.75	27.6899		Fig. 4b	65.25	53.75	20.5419		Fig. 4c	65.25	53.75	34.8379
Fig. 4a	65.75	53.75	26.09		Fig. 4b	65.75	53.75	18.6058		Fig. 4c	65.75	53.75	33.5742
Fig. 4a	66.25	53.75	27.6555		Fig. 4b	66.25	53.75	20.2727		Fig. 4c	66.25	53.75	35.0384
Fig. 4a	66.75	53.75	27.6616		Fig. 4b	66.75	53.75	20.6636		Fig. 4c	66.75	53.75	34.6596
Fig. 4a	67.25	53.75	27.6776		Fig. 4b	67.25	53.75	20.9189		Fig. 4c	67.25	53.75	34.4362
Fig. 4a	67.75	53.75	27.6964		Fig. 4b	67.75	53.75	20.7951		Fig. 4c	67.75	53.75	34.5978
Fig. 4a	68.25	53.75	27.7364		Fig. 4b	68.25	53.75	20.8122		Fig. 4c	68.25	53.75	34.6607
Fig. 4a	68.75	53.75	27.7391		Fig. 4b	68.75	53.75	20.6099		Fig. 4c	68.75	53.75	34.8684
Fig. 4a	69.25	53.75	27.6889		Fig. 4b	69.25	53.75	20.0664		Fig. 4c	69.25	53.75	35.3113
Fig. 4a	69.75	53.75	27.6802		Fig. 4b	69.75	53.75	20.1184		Fig. 4c	69.75	53.75	35.242
Fig. 4a	70.25	53.75	27.6973		Fig. 4b	70.25	53.75	20.4326		Fig. 4c	70.25	53.75	34.9619
Fig. 4a	70.75	53.75	27.6968		Fig. 4b	70.75	53.75	20.9134		Fig. 4c	70.75	53.75	34.4803
Fig. 4a	71.25	53.75	27.7221		Fig. 4b	71.25	53.75	20.8268		Fig. 4c	71.25	53.75	34.6174
Fig. 4a	71.75	53.75	27.7327		Fig. 4b	71.75	53.75	21.1702		Fig. 4c	71.75	53.75	34.2952
Fig. 4a	72.25	53.75	27.6577		Fig. 4b	72.25	53.75	20.896		Fig. 4c	72.25	53.75	34.4194
Fig. 4a	72.75	53.75	27.6767		Fig. 4b	72.75	53.75	21.2054		Fig. 4c	72.75	53.75	34.1479
Fig. 4a	73.25	53.75	27.7134		Fig. 4b	73.25	53.75	21.1331		Fig. 4c	73.25	53.75	34.2938
Fig. 4a	73.75	53.75	26.163		Fig. 4b	73.75	53.75	19.1863		Fig. 4c	73.75	53.75	33.1397
Fig. 4a	74.25	53.75	27.6955		Fig. 4b	74.25	53.75	20.781		Fig. 4c	74.25	53.75	34.6099
Fig. 4a	74.75	53.75	27.6745		Fig. 4b	74.75	53.75	20.8633		Fig. 4c	74.75	53.75	34.4858
Fig. 4a	75.25	53.75	27.6382		Fig. 4b	75.25	53.75	20.9019		Fig. 4c	75.25	53.75	34.3744
Fig. 4a	75.75	53.75	27.5919		Fig. 4b	75.75	53.75	20.2622		Fig. 4c	75.75	53.75	34.9215
Fig. 4a	76.25	53.75	27.6197		Fig. 4b	76.25	53.75	19.76		Fig. 4c	76.25	53.75	35.4793
Fig. 4a	76.75	53.75	26.1406		Fig. 4b	76.75	53.75	18.7141		Fig. 4c	76.75	53.75	33.5672
Fig. 4a	77.25	53.75	26.2321		Fig. 4b	77.25	53.75	19.1097		Fig. 4c	77.25	53.75	33.3545
Fig. 4a	77.75	53.75	27.7708		Fig. 4b	77.75	53.75	20.5645		Fig. 4c	77.75	53.75	34.9772
Fig. 4a	78.25	53.75	26.2037		Fig. 4b	78.25	53.75	19.0336		Fig. 4c	78.25	53.75	33.3737
Fig. 4a	78.75	53.75	27.8189		Fig. 4b	78.75	53.75	20.357		Fig. 4c	78.75	53.75	35.2808
Fig. 4a	79.25	53.75	26.3116		Fig. 4b	79.25	53.75	18.1171		Fig. 4c	79.25	53.75	34.5061
Fig. 4a	79.75	53.75	26.3113		Fig. 4b	79.75	53.75	18.1889		Fig. 4c	79.75	53.75	34.4338
Fig. 4a	80.25	53.75	28.2155		Fig. 4b	80.25	53.75	20.6266		Fig. 4c	80.25	53.75	35.8044
Fig. 4a	80.75	53.75	26.6656		Fig. 4b	80.75	53.75	18.9179		Fig. 4c	80.75	53.75	34.4132
Fig. 4a	81.25	53.75	28.1051		Fig. 4b	81.25	53.75	21.3526		Fig. 4c	81.25	53.75	34.8577
Fig. 4a	81.75	53.75	28.152		Fig. 4b	81.75	53.75	21.1939		Fig. 4c	81.75	53.75	35.1101
Fig. 4a	83.75	53.75	26.3607		Fig. 4b	83.75	53.75	20.0274		Fig. 4c	83.75	53.75	32.6939
Fig. 4a	84.25	53.75	26.1068		Fig. 4b	84.25	53.75	19.6719		Fig. 4c	84.25	53.75	32.5418
Fig. 4a	84.75	53.75	27.8967		Fig. 4b	84.75	53.75	21.5969		Fig. 4c	84.75	53.75	34.1965
Fig. 4a	85.25	53.75	26.5354		Fig. 4b	85.25	53.75	20.5361		Fig. 4c	85.25	53.75	32.5346
Fig. 4a	90.75	53.75	25.9558		Fig. 4b	90.75	53.75	19.7349		Fig. 4c	90.75	53.75	32.1766
Fig. 4a	91.25	53.75	27.611		Fig. 4b	91.25	53.75	22.0438		Fig. 4c	91.25	53.75	33.1782
Fig. 4a	92.25	53.75	27.4663		Fig. 4b	92.25	53.75	21.4178		Fig. 4c	92.25	53.75	33.5149
Fig. 4a	92.75	53.75	27.3876		Fig. 4b	92.75	53.75	21.1238		Fig. 4c	92.75	53.75	33.6513
Fig. 4a	101.75	53.75	27.0539		Fig. 4b	101.75	53.75	15.0942		Fig. 4c	101.75	53.75	39.0137
Fig. 4a	102.25	53.75	27.1438		Fig. 4b	102.25	53.75	16.79		Fig. 4c	102.25	53.75	37.4976
Fig. 4a	102.75	53.75	25.6885		Fig. 4b	102.75	53.75	17.101		Fig. 4c	102.75	53.75	34.2761
Fig. 4a	106.25	53.75	27.0046		Fig. 4b	106.25	53.75	15.0104		Fig. 4c	106.25	53.75	38.9987
Fig. 4a	-114.75	53.25	30.0023		Fig. 4b	-114.75	53.25	24.6237		Fig. 4c	-114.75	53.25	35.3809
Fig. 4a	-114.25	53.25	33.8887		Fig. 4b	-114.25	53.25	28.2545		Fig. 4c	-114.25	53.25	39.523
Fig. 4a	-113.75	53.25	33.5813		Fig. 4b	-113.75	53.25	27.7206		Fig. 4c	-113.75	53.25	39.4419
Fig. 4a	-113.25	53.25	33.7826		Fig. 4b	-113.25	53.25	28.0765		Fig. 4c	-113.25	53.25	39.4886
Fig. 4a	-112.75	53.25	32.0202		Fig. 4b	-112.75	53.25	26.3195		Fig. 4c	-112.75	53.25	37.7209
Fig. 4a	-112.25	53.25	31.6904		Fig. 4b	-112.25	53.25	25.9208		Fig. 4c	-112.25	53.25	37.4601
Fig. 4a	-111.75	53.25	31.2698		Fig. 4b	-111.75	53.25	25.67		Fig. 4c	-111.75	53.25	36.8696
Fig. 4a	-111.25	53.25	30.2124		Fig. 4b	-111.25	53.25	24.6058		Fig. 4c	-111.25	53.25	35.8191
Fig. 4a	-110.75	53.25	30.1642		Fig. 4b	-110.75	53.25	24.3901		Fig. 4c	-110.75	53.25	35.9382
Fig. 4a	-110.25	53.25	30.0302		Fig. 4b	-110.25	53.25	24.4479		Fig. 4c	-110.25	53.25	35.6126
Fig. 4a	-109.75	53.25	29.5085		Fig. 4b	-109.75	53.25	23.9416		Fig. 4c	-109.75	53.25	35.0754
Fig. 4a	-109.25	53.25	29.2663		Fig. 4b	-109.25	53.25	23.5844		Fig. 4c	-109.25	53.25	34.9481
Fig. 4a	-108.75	53.25	29.1325		Fig. 4b	-108.75	53.25	23.4315		Fig. 4c	-108.75	53.25	34.8335
Fig. 4a	-108.25	53.25	29.2886		Fig. 4b	-108.25	53.25	23.7722		Fig. 4c	-108.25	53.25	34.8049
Fig. 4a	-107.75	53.25	29.4465		Fig. 4b	-107.75	53.25	23.811		Fig. 4c	-107.75	53.25	35.0821
Fig. 4a	-106.75	53.25	29.0686		Fig. 4b	-106.75	53.25	23.5899		Fig. 4c	-106.75	53.25	34.5472
Fig. 4a	-106.25	53.25	29.2371		Fig. 4b	-106.25	53.25	23.632		Fig. 4c	-106.25	53.25	34.8423
Fig. 4a	-105.75	53.25	29.1938		Fig. 4b	-105.75	53.25	23.6544		Fig. 4c	-105.75	53.25	34.7333
Fig. 4a	-105.25	53.25	29.1356		Fig. 4b	-105.25	53.25	23.54		Fig. 4c	-105.25	53.25	34.7311
Fig. 4a	-104.25	53.25	29.053		Fig. 4b	-104.25	53.25	23.3882		Fig. 4c	-104.25	53.25	34.7179
Fig. 4a	-103.75	53.25	28.8573		Fig. 4b	-103.75	53.25	22.833		Fig. 4c	-103.75	53.25	34.8817
Fig. 4a	-6.25	53.25	26.9048		Fig. 4b	-6.25	53.25	18.9171		Fig. 4c	-6.25	53.25	34.8926
Fig. 4a	-2.75	53.25	58.2897		Fig. 4b	-2.75	53.25	47.662		Fig. 4c	-2.75	53.25	68.9175
Fig. 4a	-1.25	53.25	43.8629		Fig. 4b	-1.25	53.25	35.3438		Fig. 4c	-1.25	53.25	52.3821
Fig. 4a	-0.75	53.25	40.1335		Fig. 4b	-0.75	53.25	31.0655		Fig. 4c	-0.75	53.25	49.2014
Fig. 4a	-0.25	53.25	32.8743		Fig. 4b	-0.25	53.25	24.8471		Fig. 4c	-0.25	53.25	40.9015
Fig. 4a	0.25	53.25	33.4414		Fig. 4b	0.25	53.25	27.5133		Fig. 4c	0.25	53.25	39.3695
Fig. 4a	5.75	53.25	103.464		Fig. 4b	5.75	53.25	89.422		Fig. 4c	5.75	53.25	117.507
Fig. 4a	6.25	53.25	97.1995		Fig. 4b	6.25	53.25	78.6187		Fig. 4c	6.25	53.25	115.78
Fig. 4a	6.75	53.25	109.445		Fig. 4b	6.75	53.25	83.3594		Fig. 4c	6.75	53.25	135.53
Fig. 4a	7.25	53.25	92.1441		Fig. 4b	7.25	53.25	69.4994		Fig. 4c	7.25	53.25	114.789
Fig. 4a	7.75	53.25	80.2051		Fig. 4b	7.75	53.25	57.2687		Fig. 4c	7.75	53.25	103.141
Fig. 4a	8.25	53.25	62.9985		Fig. 4b	8.25	53.25	47.4514		Fig. 4c	8.25	53.25	78.5457
Fig. 4a	8.75	53.25	49.8511		Fig. 4b	8.75	53.25	36.6374		Fig. 4c	8.75	53.25	63.0648
Fig. 4a	9.25	53.25	45.2326		Fig. 4b	9.25	53.25	33.903		Fig. 4c	9.25	53.25	56.5622
Fig. 4a	9.75	53.25	39.5507		Fig. 4b	9.75	53.25	31.2349		Fig. 4c	9.75	53.25	47.8664
Fig. 4a	10.25	53.25	36.3763		Fig. 4b	10.25	53.25	28.9481		Fig. 4c	10.25	53.25	43.8046
Fig. 4a	10.75	53.25	33.8488		Fig. 4b	10.75	53.25	26.6431		Fig. 4c	10.75	53.25	41.0544
Fig. 4a	11.25	53.25	37.7498		Fig. 4b	11.25	53.25	30.3124		Fig. 4c	11.25	53.25	45.1872
Fig. 4a	11.75	53.25	37.242		Fig. 4b	11.75	53.25	30.6753		Fig. 4c	11.75	53.25	43.8086
Fig. 4a	12.25	53.25	36.1059		Fig. 4b	12.25	53.25	29.7362		Fig. 4c	12.25	53.25	42.4757
Fig. 4a	13.75	53.25	33.0925		Fig. 4b	13.75	53.25	27.312		Fig. 4c	13.75	53.25	38.8731
Fig. 4a	14.25	53.25	32.7338		Fig. 4b	14.25	53.25	26.9612		Fig. 4c	14.25	53.25	38.5064
Fig. 4a	14.75	53.25	30.9378		Fig. 4b	14.75	53.25	25.1247		Fig. 4c	14.75	53.25	36.7509
Fig. 4a	15.25	53.25	30.309		Fig. 4b	15.25	53.25	24.5776		Fig. 4c	15.25	53.25	36.0403
Fig. 4a	15.75	53.25	34.1181		Fig. 4b	15.75	53.25	27.9544		Fig. 4c	15.75	53.25	40.2817
Fig. 4a	16.25	53.25	48.6493		Fig. 4b	16.25	53.25	41.2782		Fig. 4c	16.25	53.25	56.0205
Fig. 4a	17.25	53.25	54.8267		Fig. 4b	17.25	53.25	46.9337		Fig. 4c	17.25	53.25	62.7197
Fig. 4a	17.75	53.25	53.9276		Fig. 4b	17.75	53.25	46.0182		Fig. 4c	17.75	53.25	61.837
Fig. 4a	18.25	53.25	50.7229		Fig. 4b	18.25	53.25	42.9154		Fig. 4c	18.25	53.25	58.5303
Fig. 4a	18.75	53.25	47.9367		Fig. 4b	18.75	53.25	40.7035		Fig. 4c	18.75	53.25	55.1699
Fig. 4a	19.25	53.25	41.2983		Fig. 4b	19.25	53.25	34.3109		Fig. 4c	19.25	53.25	48.2857
Fig. 4a	20.25	53.25	39.062		Fig. 4b	20.25	53.25	31.1679		Fig. 4c	20.25	53.25	46.956
Fig. 4a	20.75	53.25	35.0827		Fig. 4b	20.75	53.25	26.9631		Fig. 4c	20.75	53.25	43.2022
Fig. 4a	21.25	53.25	33.8076		Fig. 4b	21.25	53.25	24.2669		Fig. 4c	21.25	53.25	43.3482
Fig. 4a	21.75	53.25	36.5099		Fig. 4b	21.75	53.25	26.5117		Fig. 4c	21.75	53.25	46.508
Fig. 4a	22.25	53.25	36.7164		Fig. 4b	22.25	53.25	26.5582		Fig. 4c	22.25	53.25	46.8746
Fig. 4a	22.75	53.25	36.4708		Fig. 4b	22.75	53.25	26.1098		Fig. 4c	22.75	53.25	46.8319
Fig. 4a	23.75	53.25	34.9355		Fig. 4b	23.75	53.25	25.0088		Fig. 4c	23.75	53.25	44.8622
Fig. 4a	24.25	53.25	32.0684		Fig. 4b	24.25	53.25	23.0076		Fig. 4c	24.25	53.25	41.1292
Fig. 4a	24.75	53.25	32.2092		Fig. 4b	24.75	53.25	23.1203		Fig. 4c	24.75	53.25	41.2981
Fig. 4a	25.25	53.25	32.3578		Fig. 4b	25.25	53.25	23.0814		Fig. 4c	25.25	53.25	41.6341
Fig. 4a	25.75	53.25	31.86		Fig. 4b	25.75	53.25	22.2102		Fig. 4c	25.75	53.25	41.5099
Fig. 4a	26.25	53.25	30.4541		Fig. 4b	26.25	53.25	20.6114		Fig. 4c	26.25	53.25	40.2968
Fig. 4a	26.75	53.25	31.0066		Fig. 4b	26.75	53.25	21.786		Fig. 4c	26.75	53.25	40.2271
Fig. 4a	27.25	53.25	30.7275		Fig. 4b	27.25	53.25	21.6761		Fig. 4c	27.25	53.25	39.7789
Fig. 4a	28.25	53.25	28.5714		Fig. 4b	28.25	53.25	19.5701		Fig. 4c	28.25	53.25	37.5727
Fig. 4a	29.25	53.25	30.6445		Fig. 4b	29.25	53.25	21.0895		Fig. 4c	29.25	53.25	40.1994
Fig. 4a	29.75	53.25	30.4347		Fig. 4b	29.75	53.25	21.209		Fig. 4c	29.75	53.25	39.6604
Fig. 4a	30.25	53.25	31.065		Fig. 4b	30.25	53.25	21.8522		Fig. 4c	30.25	53.25	40.2778
Fig. 4a	30.75	53.25	31.2392		Fig. 4b	30.75	53.25	21.773		Fig. 4c	30.75	53.25	40.7054
Fig. 4a	31.75	53.25	30.2432		Fig. 4b	31.75	53.25	20.2614		Fig. 4c	31.75	53.25	40.225
Fig. 4a	32.25	53.25	28.6401		Fig. 4b	32.25	53.25	18.6804		Fig. 4c	32.25	53.25	38.5998
Fig. 4a	33.25	53.25	26.9833		Fig. 4b	33.25	53.25	15.8007		Fig. 4c	33.25	53.25	38.1659
Fig. 4a	35.75	53.25	28.7962		Fig. 4b	35.75	53.25	18.7262		Fig. 4c	35.75	53.25	38.8663
Fig. 4a	36.25	53.25	28.9284		Fig. 4b	36.25	53.25	19.2676		Fig. 4c	36.25	53.25	38.5892
Fig. 4a	36.75	53.25	29.1201		Fig. 4b	36.75	53.25	19.3927		Fig. 4c	36.75	53.25	38.8474
Fig. 4a	37.25	53.25	29.1892		Fig. 4b	37.25	53.25	19.1165		Fig. 4c	37.25	53.25	39.2619
Fig. 4a	37.75	53.25	29.4796		Fig. 4b	37.75	53.25	19.4502		Fig. 4c	37.75	53.25	39.5089
Fig. 4a	38.25	53.25	29.6799		Fig. 4b	38.25	53.25	19.8051		Fig. 4c	38.25	53.25	39.5547
Fig. 4a	38.75	53.25	29.4871		Fig. 4b	38.75	53.25	19.4042		Fig. 4c	38.75	53.25	39.5701
Fig. 4a	39.25	53.25	28.9289		Fig. 4b	39.25	53.25	19.1645		Fig. 4c	39.25	53.25	38.6934
Fig. 4a	39.75	53.25	28.9624		Fig. 4b	39.75	53.25	18.7574		Fig. 4c	39.75	53.25	39.1674
Fig. 4a	40.25	53.25	29.4538		Fig. 4b	40.25	53.25	19.4448		Fig. 4c	40.25	53.25	39.4627
Fig. 4a	40.75	53.25	28.8547		Fig. 4b	40.75	53.25	18.3981		Fig. 4c	40.75	53.25	39.3112
Fig. 4a	42.25	53.25	28.4685		Fig. 4b	42.25	53.25	19.8921		Fig. 4c	42.25	53.25	37.0449
Fig. 4a	42.75	53.25	28.6882		Fig. 4b	42.75	53.25	20.2257		Fig. 4c	42.75	53.25	37.1506
Fig. 4a	43.25	53.25	28.8511		Fig. 4b	43.25	53.25	21.0495		Fig. 4c	43.25	53.25	36.6526
Fig. 4a	43.75	53.25	28.754		Fig. 4b	43.75	53.25	20.8683		Fig. 4c	43.75	53.25	36.6397
Fig. 4a	44.25	53.25	28.8322		Fig. 4b	44.25	53.25	21.1128		Fig. 4c	44.25	53.25	36.5517
Fig. 4a	44.75	53.25	28.7745		Fig. 4b	44.75	53.25	21.5727		Fig. 4c	44.75	53.25	35.9763
Fig. 4a	45.25	53.25	28.7736		Fig. 4b	45.25	53.25	22.5392		Fig. 4c	45.25	53.25	35.008
Fig. 4a	45.75	53.25	28.7893		Fig. 4b	45.75	53.25	22.6495		Fig. 4c	45.75	53.25	34.9291
Fig. 4a	46.25	53.25	28.7493		Fig. 4b	46.25	53.25	22.645		Fig. 4c	46.25	53.25	34.8536
Fig. 4a	46.75	53.25	28.7271		Fig. 4b	46.75	53.25	22.6385		Fig. 4c	46.75	53.25	34.8157
Fig. 4a	47.25	53.25	28.6218		Fig. 4b	47.25	53.25	22.7317		Fig. 4c	47.25	53.25	34.512
Fig. 4a	48.25	53.25	28.5509		Fig. 4b	48.25	53.25	22.4178		Fig. 4c	48.25	53.25	34.684
Fig. 4a	48.75	53.25	28.7077		Fig. 4b	48.75	53.25	23.1934		Fig. 4c	48.75	53.25	34.222
Fig. 4a	49.25	53.25	28.7541		Fig. 4b	49.25	53.25	23.5804		Fig. 4c	49.25	53.25	33.9277
Fig. 4a	49.75	53.25	28.5644		Fig. 4b	49.75	53.25	22.9343		Fig. 4c	49.75	53.25	34.1944
Fig. 4a	50.25	53.25	28.4203		Fig. 4b	50.25	53.25	22.7017		Fig. 4c	50.25	53.25	34.139
Fig. 4a	50.75	53.25	28.2294		Fig. 4b	50.75	53.25	21.4876		Fig. 4c	50.75	53.25	34.9712
Fig. 4a	51.25	53.25	28.4333		Fig. 4b	51.25	53.25	21.6752		Fig. 4c	51.25	53.25	35.1915
Fig. 4a	51.75	53.25	28.7141		Fig. 4b	51.75	53.25	21.8566		Fig. 4c	51.75	53.25	35.5717
Fig. 4a	52.25	53.25	28.5467		Fig. 4b	52.25	53.25	21.3891		Fig. 4c	52.25	53.25	35.7043
Fig. 4a	52.75	53.25	28.6515		Fig. 4b	52.75	53.25	21.1733		Fig. 4c	52.75	53.25	36.1297
Fig. 4a	53.25	53.25	28.5608		Fig. 4b	53.25	53.25	20.767		Fig. 4c	53.25	53.25	36.3547
Fig. 4a	53.75	53.25	28.5529		Fig. 4b	53.75	53.25	20.9829		Fig. 4c	53.75	53.25	36.1229
Fig. 4a	54.25	53.25	28.5443		Fig. 4b	54.25	53.25	21.0707		Fig. 4c	54.25	53.25	36.0179
Fig. 4a	54.75	53.25	28.2092		Fig. 4b	54.75	53.25	20.6016		Fig. 4c	54.75	53.25	35.8169
Fig. 4a	55.25	53.25	28.328		Fig. 4b	55.25	53.25	20.3564		Fig. 4c	55.25	53.25	36.2995
Fig. 4a	55.75	53.25	28.6436		Fig. 4b	55.75	53.25	20.5476		Fig. 4c	55.75	53.25	36.7395
Fig. 4a	56.75	53.25	29.5576		Fig. 4b	56.75	53.25	23.4213		Fig. 4c	56.75	53.25	35.6939
Fig. 4a	58.75	53.25	28.4978		Fig. 4b	58.75	53.25	22.5522		Fig. 4c	58.75	53.25	34.4433
Fig. 4a	59.25	53.25	28.305		Fig. 4b	59.25	53.25	22.4445		Fig. 4c	59.25	53.25	34.1656
Fig. 4a	59.75	53.25	28.2513		Fig. 4b	59.75	53.25	22.1828		Fig. 4c	59.75	53.25	34.3198
Fig. 4a	60.25	53.25	28.2145		Fig. 4b	60.25	53.25	22.5707		Fig. 4c	60.25	53.25	33.8584
Fig. 4a	60.75	53.25	28.0069		Fig. 4b	60.75	53.25	22.4635		Fig. 4c	60.75	53.25	33.5504
Fig. 4a	61.25	53.25	27.7914		Fig. 4b	61.25	53.25	22.2422		Fig. 4c	61.25	53.25	33.3406
Fig. 4a	61.75	53.25	27.7103		Fig. 4b	61.75	53.25	21.8154		Fig. 4c	61.75	53.25	33.6052
Fig. 4a	62.25	53.25	27.6725		Fig. 4b	62.25	53.25	20.8541		Fig. 4c	62.25	53.25	34.491
Fig. 4a	62.75	53.25	26.1369		Fig. 4b	62.75	53.25	19.5687		Fig. 4c	62.75	53.25	32.705
Fig. 4a	63.25	53.25	26.1554		Fig. 4b	63.25	53.25	20.128		Fig. 4c	63.25	53.25	32.1829
Fig. 4a	63.75	53.25	27.6314		Fig. 4b	63.75	53.25	21.0755		Fig. 4c	63.75	53.25	34.1873
Fig. 4a	64.25	53.25	27.6466		Fig. 4b	64.25	53.25	20.7101		Fig. 4c	64.25	53.25	34.5832
Fig. 4a	64.75	53.25	26.1315		Fig. 4b	64.75	53.25	19.4292		Fig. 4c	64.75	53.25	32.8338
Fig. 4a	65.25	53.25	27.7033		Fig. 4b	65.25	53.25	20.9683		Fig. 4c	65.25	53.25	34.4383
Fig. 4a	65.75	53.25	27.6833		Fig. 4b	65.75	53.25	20.2953		Fig. 4c	65.75	53.25	35.0712
Fig. 4a	66.25	53.25	27.7397		Fig. 4b	66.25	53.25	20.0646		Fig. 4c	66.25	53.25	35.4147
Fig. 4a	66.75	53.25	27.7823		Fig. 4b	66.75	53.25	20.6299		Fig. 4c	66.75	53.25	34.9346
Fig. 4a	67.25	53.25	27.8341		Fig. 4b	67.25	53.25	21.2628		Fig. 4c	67.25	53.25	34.4053
Fig. 4a	67.75	53.25	27.8451		Fig. 4b	67.75	53.25	21.0978		Fig. 4c	67.75	53.25	34.5924
Fig. 4a	68.25	53.25	26.2597		Fig. 4b	68.25	53.25	19.4865		Fig. 4c	68.25	53.25	33.0329
Fig. 4a	68.75	53.25	27.846		Fig. 4b	68.75	53.25	21.0305		Fig. 4c	68.75	53.25	34.6616
Fig. 4a	69.25	53.25	27.9059		Fig. 4b	69.25	53.25	21.2028		Fig. 4c	69.25	53.25	34.6089
Fig. 4a	69.75	53.25	27.8534		Fig. 4b	69.75	53.25	20.7322		Fig. 4c	69.75	53.25	34.9746
Fig. 4a	70.25	53.25	27.8344		Fig. 4b	70.25	53.25	20.6719		Fig. 4c	70.25	53.25	34.9969
Fig. 4a	70.75	53.25	27.8745		Fig. 4b	70.75	53.25	21.0146		Fig. 4c	70.75	53.25	34.7344
Fig. 4a	71.75	53.25	27.8522		Fig. 4b	71.75	53.25	20.8436		Fig. 4c	71.75	53.25	34.8608
Fig. 4a	73.75	53.25	27.8007		Fig. 4b	73.75	53.25	21.8781		Fig. 4c	73.75	53.25	33.7233
Fig. 4a	74.25	53.25	27.7057		Fig. 4b	74.25	53.25	20.6688		Fig. 4c	74.25	53.25	34.7425
Fig. 4a	74.75	53.25	27.6597		Fig. 4b	74.75	53.25	20.5221		Fig. 4c	74.75	53.25	34.7972
Fig. 4a	75.75	53.25	27.6098		Fig. 4b	75.75	53.25	20.385		Fig. 4c	75.75	53.25	34.8346
Fig. 4a	76.25	53.25	27.6048		Fig. 4b	76.25	53.25	20.0334		Fig. 4c	76.25	53.25	35.1761
Fig. 4a	76.75	53.25	26.0317		Fig. 4b	76.75	53.25	18.5008		Fig. 4c	76.75	53.25	33.5627
Fig. 4a	77.25	53.25	26.1289		Fig. 4b	77.25	53.25	19.1079		Fig. 4c	77.25	53.25	33.1499
Fig. 4a	77.75	53.25	26.1407		Fig. 4b	77.75	53.25	19.3089		Fig. 4c	77.75	53.25	32.9725
Fig. 4a	78.25	53.25	26.1457		Fig. 4b	78.25	53.25	19.3085		Fig. 4c	78.25	53.25	32.983
Fig. 4a	78.75	53.25	27.6357		Fig. 4b	78.75	53.25	20.6625		Fig. 4c	78.75	53.25	34.609
Fig. 4a	79.25	53.25	26.1202		Fig. 4b	79.25	53.25	18.3925		Fig. 4c	79.25	53.25	33.8479
Fig. 4a	79.75	53.25	26.317		Fig. 4b	79.75	53.25	18.9453		Fig. 4c	79.75	53.25	33.6887
Fig. 4a	80.25	53.25	26.3515		Fig. 4b	80.25	53.25	18.2327		Fig. 4c	80.25	53.25	34.4702
Fig. 4a	80.75	53.25	27.7942		Fig. 4b	80.75	53.25	20.3644		Fig. 4c	80.75	53.25	35.224
Fig. 4a	81.25	53.25	28.0864		Fig. 4b	81.25	53.25	20.8607		Fig. 4c	81.25	53.25	35.3121
Fig. 4a	81.75	53.25	28.3726		Fig. 4b	81.75	53.25	20.9462		Fig. 4c	81.75	53.25	35.799
Fig. 4a	82.25	53.25	26.9396		Fig. 4b	82.25	53.25	19.3315		Fig. 4c	82.25	53.25	34.5477
Fig. 4a	82.75	53.25	26.9741		Fig. 4b	82.75	53.25	20.0687		Fig. 4c	82.75	53.25	33.8794
Fig. 4a	83.25	53.25	26.975		Fig. 4b	83.25	53.25	20.2944		Fig. 4c	83.25	53.25	33.6557
Fig. 4a	83.75	53.25	28.5317		Fig. 4b	83.75	53.25	22.799		Fig. 4c	83.75	53.25	34.2644
Fig. 4a	84.25	53.25	28.3355		Fig. 4b	84.25	53.25	22.0255		Fig. 4c	84.25	53.25	34.6456
Fig. 4a	84.75	53.25	26.5282		Fig. 4b	84.75	53.25	20.2312		Fig. 4c	84.75	53.25	32.8251
Fig. 4a	85.25	53.25	26.5449		Fig. 4b	85.25	53.25	20.4357		Fig. 4c	85.25	53.25	32.6541
Fig. 4a	85.75	53.25	26.5007		Fig. 4b	85.75	53.25	20.3668		Fig. 4c	85.75	53.25	32.6347
Fig. 4a	90.75	53.25	27.4678		Fig. 4b	90.75	53.25	21.715		Fig. 4c	90.75	53.25	33.2205
Fig. 4a	91.25	53.25	27.449		Fig. 4b	91.25	53.25	21.5877		Fig. 4c	91.25	53.25	33.3104
Fig. 4a	91.75	53.25	27.3759		Fig. 4b	91.75	53.25	21.3428		Fig. 4c	91.75	53.25	33.4089
Fig. 4a	92.25	53.25	27.3557		Fig. 4b	92.25	53.25	21.2474		Fig. 4c	92.25	53.25	33.4641
Fig. 4a	102.25	53.25	27.1259		Fig. 4b	102.25	53.25	16.7174		Fig. 4c	102.25	53.25	37.5343
Fig. 4a	102.75	53.25	27.2161		Fig. 4b	102.75	53.25	18.3505		Fig. 4c	102.75	53.25	36.0817
Fig. 4a	103.25	53.25	27.3719		Fig. 4b	103.25	53.25	20.5898		Fig. 4c	103.25	53.25	34.1539
Fig. 4a	105.75	53.25	27.0913		Fig. 4b	105.75	53.25	16.9095		Fig. 4c	105.75	53.25	37.2732
Fig. 4a	124.25	53.25	25.7091		Fig. 4b	124.25	53.25	17.6544		Fig. 4c	124.25	53.25	33.7638
Fig. 4a	158.25	53.25	27.3662		Fig. 4b	158.25	53.25	21.6372		Fig. 4c	158.25	53.25	33.0951
Fig. 4a	-114.25	52.75	32.7982		Fig. 4b	-114.25	52.75	27.0076		Fig. 4c	-114.25	52.75	38.5888
Fig. 4a	-113.75	52.75	33.347		Fig. 4b	-113.75	52.75	27.3279		Fig. 4c	-113.75	52.75	39.3661
Fig. 4a	-113.25	52.75	33.3541		Fig. 4b	-113.25	52.75	27.4618		Fig. 4c	-113.25	52.75	39.2464
Fig. 4a	-112.75	52.75	32.0346		Fig. 4b	-112.75	52.75	26.2203		Fig. 4c	-112.75	52.75	37.8489
Fig. 4a	-112.25	52.75	31.6424		Fig. 4b	-112.25	52.75	25.8656		Fig. 4c	-112.25	52.75	37.4192
Fig. 4a	-111.75	52.75	30.4536		Fig. 4b	-111.75	52.75	24.8993		Fig. 4c	-111.75	52.75	36.0079
Fig. 4a	-111.25	52.75	29.9869		Fig. 4b	-111.25	52.75	24.4818		Fig. 4c	-111.25	52.75	35.4921
Fig. 4a	-110.75	52.75	29.8705		Fig. 4b	-110.75	52.75	24.4315		Fig. 4c	-110.75	52.75	35.3095
Fig. 4a	-110.25	52.75	29.6444		Fig. 4b	-110.25	52.75	24.2045		Fig. 4c	-110.25	52.75	35.0842
Fig. 4a	-109.25	52.75	29.1217		Fig. 4b	-109.25	52.75	23.651		Fig. 4c	-109.25	52.75	34.5924
Fig. 4a	-108.75	52.75	29.1366		Fig. 4b	-108.75	52.75	23.7718		Fig. 4c	-108.75	52.75	34.5014
Fig. 4a	-108.25	52.75	29.2589		Fig. 4b	-108.25	52.75	23.713		Fig. 4c	-108.25	52.75	34.8048
Fig. 4a	-107.75	52.75	29.2077		Fig. 4b	-107.75	52.75	23.6541		Fig. 4c	-107.75	52.75	34.7614
Fig. 4a	-106.75	52.75	29.2992		Fig. 4b	-106.75	52.75	23.8223		Fig. 4c	-106.75	52.75	34.7762
Fig. 4a	-106.25	52.75	29.2086		Fig. 4b	-106.25	52.75	23.7278		Fig. 4c	-106.25	52.75	34.6895
Fig. 4a	-105.75	52.75	29.355		Fig. 4b	-105.75	52.75	23.7265		Fig. 4c	-105.75	52.75	34.9835
Fig. 4a	-105.25	52.75	29.1993		Fig. 4b	-105.25	52.75	23.6243		Fig. 4c	-105.25	52.75	34.7743
Fig. 4a	-104.75	52.75	29.494		Fig. 4b	-104.75	52.75	23.4717		Fig. 4c	-104.75	52.75	35.5164
Fig. 4a	-104.25	52.75	29.6113		Fig. 4b	-104.25	52.75	23.574		Fig. 4c	-104.25	52.75	35.6487
Fig. 4a	-103.75	52.75	29.4721		Fig. 4b	-103.75	52.75	23.6202		Fig. 4c	-103.75	52.75	35.3239
Fig. 4a	-103.25	52.75	29.1341		Fig. 4b	-103.25	52.75	23.515		Fig. 4c	-103.25	52.75	34.7532
Fig. 4a	-6.75	52.75	27.9178		Fig. 4b	-6.75	52.75	19.175		Fig. 4c	-6.75	52.75	36.6606
Fig. 4a	-2.75	52.75	40.295		Fig. 4b	-2.75	52.75	30.5019		Fig. 4c	-2.75	52.75	50.088
Fig. 4a	-2.25	52.75	43.2513		Fig. 4b	-2.25	52.75	34.169		Fig. 4c	-2.25	52.75	52.3336
Fig. 4a	-1.75	52.75	41.0793		Fig. 4b	-1.75	52.75	32.5559		Fig. 4c	-1.75	52.75	49.6028
Fig. 4a	-1.25	52.75	38.9635		Fig. 4b	-1.25	52.75	30.8541		Fig. 4c	-1.25	52.75	47.073
Fig. 4a	-0.75	52.75	34.9204		Fig. 4b	-0.75	52.75	26.2278		Fig. 4c	-0.75	52.75	43.6129
Fig. 4a	-0.25	52.75	29.488		Fig. 4b	-0.25	52.75	20.7071		Fig. 4c	-0.25	52.75	38.2689
Fig. 4a	0.25	52.75	30.4191		Fig. 4b	0.25	52.75	23.8647		Fig. 4c	0.25	52.75	36.9735
Fig. 4a	0.75	52.75	31.1092		Fig. 4b	0.75	52.75	25.4184		Fig. 4c	0.75	52.75	36.8
Fig. 4a	1.25	52.75	29.0432		Fig. 4b	1.25	52.75	23.8624		Fig. 4c	1.25	52.75	34.2239
Fig. 4a	4.75	52.75	90.2903		Fig. 4b	4.75	52.75	81.7745		Fig. 4c	4.75	52.75	98.8061
Fig. 4a	5.75	52.75	186.049		Fig. 4b	5.75	52.75	150.54		Fig. 4c	5.75	52.75	221.557
Fig. 4a	6.25	52.75	80.4695		Fig. 4b	6.25	52.75	59.6248		Fig. 4c	6.25	52.75	101.314
Fig. 4a	6.75	52.75	50.8788		Fig. 4b	6.75	52.75	35.6527		Fig. 4c	6.75	52.75	66.1049
Fig. 4a	7.25	52.75	47.6131		Fig. 4b	7.25	52.75	33.2678		Fig. 4c	7.25	52.75	61.9584
Fig. 4a	7.75	52.75	48.8063		Fig. 4b	7.75	52.75	36.9544		Fig. 4c	7.75	52.75	60.6582
Fig. 4a	8.25	52.75	48.7683		Fig. 4b	8.25	52.75	38.2184		Fig. 4c	8.25	52.75	59.3181
Fig. 4a	8.75	52.75	45.0925		Fig. 4b	8.75	52.75	35.9146		Fig. 4c	8.75	52.75	54.2705
Fig. 4a	9.25	52.75	44.054		Fig. 4b	9.25	52.75	35.8942		Fig. 4c	9.25	52.75	52.2139
Fig. 4a	9.75	52.75	35.1537		Fig. 4b	9.75	52.75	28.4155		Fig. 4c	9.75	52.75	41.892
Fig. 4a	10.25	52.75	34.1308		Fig. 4b	10.25	52.75	26.8407		Fig. 4c	10.25	52.75	41.4208
Fig. 4a	10.75	52.75	34.8416		Fig. 4b	10.75	52.75	28.0006		Fig. 4c	10.75	52.75	41.6826
Fig. 4a	11.25	52.75	36.315		Fig. 4b	11.25	52.75	29.3277		Fig. 4c	11.25	52.75	43.3022
Fig. 4a	11.75	52.75	37.2039		Fig. 4b	11.75	52.75	30.5056		Fig. 4c	11.75	52.75	43.9023
Fig. 4a	12.25	52.75	35.2946		Fig. 4b	12.25	52.75	28.6205		Fig. 4c	12.25	52.75	41.9688
Fig. 4a	12.75	52.75	37.642		Fig. 4b	12.75	52.75	31.1076		Fig. 4c	12.75	52.75	44.1764
Fig. 4a	13.75	52.75	33.9806		Fig. 4b	13.75	52.75	28.1517		Fig. 4c	13.75	52.75	39.8096
Fig. 4a	14.25	52.75	32.9981		Fig. 4b	14.25	52.75	27.2314		Fig. 4c	14.25	52.75	38.7647
Fig. 4a	14.75	52.75	31.7462		Fig. 4b	14.75	52.75	25.9865		Fig. 4c	14.75	52.75	37.5058
Fig. 4a	15.25	52.75	30.309		Fig. 4b	15.25	52.75	24.5353		Fig. 4c	15.25	52.75	36.0827
Fig. 4a	16.25	52.75	33.0943		Fig. 4b	16.25	52.75	26.8339		Fig. 4c	16.25	52.75	39.3546
Fig. 4a	17.25	52.75	43.0903		Fig. 4b	17.25	52.75	36.7898		Fig. 4c	17.25	52.75	49.3907
Fig. 4a	17.75	52.75	48.1502		Fig. 4b	17.75	52.75	41.2246		Fig. 4c	17.75	52.75	55.0757
Fig. 4a	18.25	52.75	49.0089		Fig. 4b	18.25	52.75	41.8821		Fig. 4c	18.25	52.75	56.1358
Fig. 4a	18.75	52.75	42.4209		Fig. 4b	18.75	52.75	35.9665		Fig. 4c	18.75	52.75	48.8752
Fig. 4a	19.25	52.75	39.1023		Fig. 4b	19.25	52.75	32.5052		Fig. 4c	19.25	52.75	45.6995
Fig. 4a	19.75	52.75	39.2303		Fig. 4b	19.75	52.75	32.4239		Fig. 4c	19.75	52.75	46.0367
Fig. 4a	20.25	52.75	39.8429		Fig. 4b	20.25	52.75	32.4135		Fig. 4c	20.25	52.75	47.2722
Fig. 4a	20.75	52.75	39.1033		Fig. 4b	20.75	52.75	31.0799		Fig. 4c	20.75	52.75	47.1268
Fig. 4a	21.25	52.75	37.0916		Fig. 4b	21.25	52.75	28.6141		Fig. 4c	21.25	52.75	45.5691
Fig. 4a	21.75	52.75	36.376		Fig. 4b	21.75	52.75	27.0653		Fig. 4c	21.75	52.75	45.6867
Fig. 4a	22.25	52.75	35.8114		Fig. 4b	22.25	52.75	26.6755		Fig. 4c	22.25	52.75	44.9473
Fig. 4a	22.75	52.75	34.8321		Fig. 4b	22.75	52.75	25.6007		Fig. 4c	22.75	52.75	44.0634
Fig. 4a	23.25	52.75	33.5105		Fig. 4b	23.25	52.75	24.0653		Fig. 4c	23.25	52.75	42.9556
Fig. 4a	24.25	52.75	29.8313		Fig. 4b	24.25	52.75	21.5866		Fig. 4c	24.25	52.75	38.076
Fig. 4a	25.25	52.75	29.6537		Fig. 4b	25.25	52.75	21.6077		Fig. 4c	25.25	52.75	37.6998
Fig. 4a	26.25	52.75	29.7416		Fig. 4b	26.25	52.75	21.6342		Fig. 4c	26.25	52.75	37.8489
Fig. 4a	26.75	52.75	29.7304		Fig. 4b	26.75	52.75	21.8895		Fig. 4c	26.75	52.75	37.5714
Fig. 4a	27.25	52.75	29.0328		Fig. 4b	27.25	52.75	20.3944		Fig. 4c	27.25	52.75	37.6712
Fig. 4a	27.75	52.75	28.4779		Fig. 4b	27.75	52.75	19.8556		Fig. 4c	27.75	52.75	37.1001
Fig. 4a	28.25	52.75	28.207		Fig. 4b	28.25	52.75	18.8657		Fig. 4c	28.25	52.75	37.5482
Fig. 4a	28.75	52.75	28.7756		Fig. 4b	28.75	52.75	19.4628		Fig. 4c	28.75	52.75	38.0883
Fig. 4a	29.25	52.75	28.8166		Fig. 4b	29.25	52.75	19.8551		Fig. 4c	29.25	52.75	37.7782
Fig. 4a	29.75	52.75	28.4276		Fig. 4b	29.75	52.75	19.3907		Fig. 4c	29.75	52.75	37.4646
Fig. 4a	30.75	52.75	29.0662		Fig. 4b	30.75	52.75	20.6012		Fig. 4c	30.75	52.75	37.5312
Fig. 4a	31.25	52.75	29.1635		Fig. 4b	31.25	52.75	20.1663		Fig. 4c	31.25	52.75	38.1606
Fig. 4a	31.75	52.75	29.2635		Fig. 4b	31.75	52.75	19.6903		Fig. 4c	31.75	52.75	38.8367
Fig. 4a	32.25	52.75	29.068		Fig. 4b	32.25	52.75	18.9177		Fig. 4c	32.25	52.75	39.2184
Fig. 4a	32.75	52.75	28.9921		Fig. 4b	32.75	52.75	18.8518		Fig. 4c	32.75	52.75	39.1324
Fig. 4a	33.25	52.75	28.7709		Fig. 4b	33.25	52.75	18.5736		Fig. 4c	33.25	52.75	38.9682
Fig. 4a	33.75	52.75	28.8514		Fig. 4b	33.75	52.75	18.3728		Fig. 4c	33.75	52.75	39.3301
Fig. 4a	34.75	52.75	29.0852		Fig. 4b	34.75	52.75	19.4148		Fig. 4c	34.75	52.75	38.7556
Fig. 4a	35.25	52.75	28.9564		Fig. 4b	35.25	52.75	18.7415		Fig. 4c	35.25	52.75	39.1714
Fig. 4a	35.75	52.75	28.938		Fig. 4b	35.75	52.75	18.4992		Fig. 4c	35.75	52.75	39.3768
Fig. 4a	36.25	52.75	28.9511		Fig. 4b	36.25	52.75	19.096		Fig. 4c	36.25	52.75	38.8062
Fig. 4a	36.75	52.75	29.2222		Fig. 4b	36.75	52.75	18.8011		Fig. 4c	36.75	52.75	39.6434
Fig. 4a	37.25	52.75	29.7805		Fig. 4b	37.25	52.75	19.3452		Fig. 4c	37.25	52.75	40.2159
Fig. 4a	37.75	52.75	29.7442		Fig. 4b	37.75	52.75	19.8082		Fig. 4c	37.75	52.75	39.6802
Fig. 4a	38.25	52.75	29.6638		Fig. 4b	38.25	52.75	19.9383		Fig. 4c	38.25	52.75	39.3892
Fig. 4a	38.75	52.75	29.2098		Fig. 4b	38.75	52.75	19.5322		Fig. 4c	38.75	52.75	38.8873
Fig. 4a	39.25	52.75	28.5513		Fig. 4b	39.25	52.75	19.354		Fig. 4c	39.25	52.75	37.7486
Fig. 4a	39.75	52.75	29.1881		Fig. 4b	39.75	52.75	20.9293		Fig. 4c	39.75	52.75	37.4469
Fig. 4a	40.25	52.75	29.2832		Fig. 4b	40.25	52.75	20.1907		Fig. 4c	40.25	52.75	38.3756
Fig. 4a	40.75	52.75	29.1199		Fig. 4b	40.75	52.75	19.3055		Fig. 4c	40.75	52.75	38.9343
Fig. 4a	41.25	52.75	28.986		Fig. 4b	41.25	52.75	20.1641		Fig. 4c	41.25	52.75	37.8079
Fig. 4a	42.25	52.75	28.6423		Fig. 4b	42.25	52.75	19.6342		Fig. 4c	42.25	52.75	37.6503
Fig. 4a	42.75	52.75	28.8636		Fig. 4b	42.75	52.75	20.3762		Fig. 4c	42.75	52.75	37.3511
Fig. 4a	43.25	52.75	28.8236		Fig. 4b	43.25	52.75	20.9427		Fig. 4c	43.25	52.75	36.7046
Fig. 4a	43.75	52.75	28.8546		Fig. 4b	43.75	52.75	21.477		Fig. 4c	43.75	52.75	36.2321
Fig. 4a	44.25	52.75	28.812		Fig. 4b	44.25	52.75	21.7501		Fig. 4c	44.25	52.75	35.8739
Fig. 4a	44.75	52.75	28.8052		Fig. 4b	44.75	52.75	22.3016		Fig. 4c	44.75	52.75	35.3089
Fig. 4a	45.25	52.75	28.8472		Fig. 4b	45.25	52.75	22.8072		Fig. 4c	45.25	52.75	34.8872
Fig. 4a	45.75	52.75	28.4327		Fig. 4b	45.75	52.75	22.5059		Fig. 4c	45.75	52.75	34.3596
Fig. 4a	46.25	52.75	28.1792		Fig. 4b	46.25	52.75	22.0291		Fig. 4c	46.25	52.75	34.3293
Fig. 4a	46.75	52.75	28.5925		Fig. 4b	46.75	52.75	22.4177		Fig. 4c	46.75	52.75	34.7673
Fig. 4a	47.25	52.75	28.7461		Fig. 4b	47.25	52.75	22.5525		Fig. 4c	47.25	52.75	34.9398
Fig. 4a	48.75	52.75	28.6563		Fig. 4b	48.75	52.75	23.267		Fig. 4c	48.75	52.75	34.0456
Fig. 4a	49.25	52.75	28.5404		Fig. 4b	49.25	52.75	22.602		Fig. 4c	49.25	52.75	34.4789
Fig. 4a	49.75	52.75	28.4317		Fig. 4b	49.75	52.75	22.4942		Fig. 4c	49.75	52.75	34.3692
Fig. 4a	50.25	52.75	28.2655		Fig. 4b	50.25	52.75	22.0619		Fig. 4c	50.25	52.75	34.4691
Fig. 4a	50.75	52.75	28.0175		Fig. 4b	50.75	52.75	21.7775		Fig. 4c	50.75	52.75	34.2575
Fig. 4a	51.25	52.75	28.0503		Fig. 4b	51.25	52.75	21.6778		Fig. 4c	51.25	52.75	34.4228
Fig. 4a	51.75	52.75	28.0603		Fig. 4b	51.75	52.75	21.5221		Fig. 4c	51.75	52.75	34.5986
Fig. 4a	52.25	52.75	27.8418		Fig. 4b	52.25	52.75	21.2471		Fig. 4c	52.25	52.75	34.4364
Fig. 4a	52.75	52.75	28.1734		Fig. 4b	52.75	52.75	21.3323		Fig. 4c	52.75	52.75	35.0146
Fig. 4a	53.25	52.75	28.2391		Fig. 4b	53.25	52.75	21.4002		Fig. 4c	53.25	52.75	35.078
Fig. 4a	53.75	52.75	28.4268		Fig. 4b	53.75	52.75	21.5708		Fig. 4c	53.75	52.75	35.2828
Fig. 4a	54.25	52.75	28.4072		Fig. 4b	54.25	52.75	21.564		Fig. 4c	54.25	52.75	35.2504
Fig. 4a	54.75	52.75	28.117		Fig. 4b	54.75	52.75	20.8198		Fig. 4c	54.75	52.75	35.4142
Fig. 4a	55.25	52.75	28.1553		Fig. 4b	55.25	52.75	20.4273		Fig. 4c	55.25	52.75	35.8832
Fig. 4a	55.75	52.75	28.4062		Fig. 4b	55.75	52.75	20.7679		Fig. 4c	55.75	52.75	36.0444
Fig. 4a	56.25	52.75	28.5824		Fig. 4b	56.25	52.75	21.7645		Fig. 4c	56.25	52.75	35.4003
Fig. 4a	56.75	52.75	28.9573		Fig. 4b	56.75	52.75	22.3926		Fig. 4c	56.75	52.75	35.5219
Fig. 4a	58.25	52.75	28.3641		Fig. 4b	58.25	52.75	21.8438		Fig. 4c	58.25	52.75	34.8844
Fig. 4a	58.75	52.75	28.1064		Fig. 4b	58.75	52.75	21.5256		Fig. 4c	58.75	52.75	34.6871
Fig. 4a	59.25	52.75	28.187		Fig. 4b	59.25	52.75	21.7724		Fig. 4c	59.25	52.75	34.6015
Fig. 4a	59.75	52.75	28.1335		Fig. 4b	59.75	52.75	21.8038		Fig. 4c	59.75	52.75	34.4632
Fig. 4a	60.25	52.75	28.0835		Fig. 4b	60.25	52.75	22.2102		Fig. 4c	60.25	52.75	33.9568
Fig. 4a	60.75	52.75	27.9112		Fig. 4b	60.75	52.75	21.9306		Fig. 4c	60.75	52.75	33.8917
Fig. 4a	61.25	52.75	27.788		Fig. 4b	61.25	52.75	21.7059		Fig. 4c	61.25	52.75	33.8701
Fig. 4a	61.75	52.75	27.6477		Fig. 4b	61.75	52.75	21.2482		Fig. 4c	61.75	52.75	34.0472
Fig. 4a	62.25	52.75	27.6309		Fig. 4b	62.25	52.75	21.1803		Fig. 4c	62.25	52.75	34.0815
Fig. 4a	62.75	52.75	26.0735		Fig. 4b	62.75	52.75	19.8244		Fig. 4c	62.75	52.75	32.3227
Fig. 4a	63.25	52.75	27.5791		Fig. 4b	63.25	52.75	21.0818		Fig. 4c	63.25	52.75	34.0764
Fig. 4a	63.75	52.75	27.5437		Fig. 4b	63.75	52.75	20.6313		Fig. 4c	63.75	52.75	34.4561
Fig. 4a	64.25	52.75	25.945		Fig. 4b	64.25	52.75	19.0701		Fig. 4c	64.25	52.75	32.8199
Fig. 4a	65.25	52.75	26.0911		Fig. 4b	65.25	52.75	19.1821		Fig. 4c	65.25	52.75	33
Fig. 4a	65.75	52.75	27.7514		Fig. 4b	65.75	52.75	20.649		Fig. 4c	65.75	52.75	34.8538
Fig. 4a	66.25	52.75	26.1994		Fig. 4b	66.25	52.75	18.8538		Fig. 4c	66.25	52.75	33.5451
Fig. 4a	66.75	52.75	27.7796		Fig. 4b	66.75	52.75	21.0348		Fig. 4c	66.75	52.75	34.5244
Fig. 4a	67.25	52.75	27.7587		Fig. 4b	67.25	52.75	20.7838		Fig. 4c	67.25	52.75	34.7336
Fig. 4a	67.75	52.75	27.7845		Fig. 4b	67.75	52.75	20.7821		Fig. 4c	67.75	52.75	34.7869
Fig. 4a	68.25	52.75	27.8029		Fig. 4b	68.25	52.75	20.8985		Fig. 4c	68.25	52.75	34.7072
Fig. 4a	68.75	52.75	27.8282		Fig. 4b	68.75	52.75	20.8977		Fig. 4c	68.75	52.75	34.7586
Fig. 4a	69.25	52.75	27.86		Fig. 4b	69.25	52.75	21.0657		Fig. 4c	69.25	52.75	34.6543
Fig. 4a	69.75	52.75	27.857		Fig. 4b	69.75	52.75	20.93		Fig. 4c	69.75	52.75	34.7841
Fig. 4a	70.25	52.75	27.8257		Fig. 4b	70.25	52.75	20.6029		Fig. 4c	70.25	52.75	35.0485
Fig. 4a	70.75	52.75	27.8816		Fig. 4b	70.75	52.75	21.1206		Fig. 4c	70.75	52.75	34.6427
Fig. 4a	75.25	52.75	26.1758		Fig. 4b	75.25	52.75	19.6724		Fig. 4c	75.25	52.75	32.6792
Fig. 4a	76.75	52.75	27.6334		Fig. 4b	76.75	52.75	20.5085		Fig. 4c	76.75	52.75	34.7582
Fig. 4a	77.25	52.75	26.0956		Fig. 4b	77.25	52.75	18.7872		Fig. 4c	77.25	52.75	33.4039
Fig. 4a	78.25	52.75	26.063		Fig. 4b	78.25	52.75	18.7548		Fig. 4c	78.25	52.75	33.3712
Fig. 4a	78.75	52.75	26.1038		Fig. 4b	78.75	52.75	19.1042		Fig. 4c	78.75	52.75	33.1035
Fig. 4a	79.25	52.75	26.1343		Fig. 4b	79.25	52.75	19.4833		Fig. 4c	79.25	52.75	32.7852
Fig. 4a	79.75	52.75	26.1879		Fig. 4b	79.75	52.75	20.5724		Fig. 4c	79.75	52.75	31.8035
Fig. 4a	80.25	52.75	27.6427		Fig. 4b	80.25	52.75	20.301		Fig. 4c	80.25	52.75	34.9844
Fig. 4a	80.75	52.75	27.7911		Fig. 4b	80.75	52.75	20.787		Fig. 4c	80.75	52.75	34.7952
Fig. 4a	81.25	52.75	26.5898		Fig. 4b	81.25	52.75	20.0743		Fig. 4c	81.25	52.75	33.1052
Fig. 4a	81.75	52.75	26.9237		Fig. 4b	81.75	52.75	20.4243		Fig. 4c	81.75	52.75	33.4231
Fig. 4a	82.25	52.75	27.0944		Fig. 4b	82.25	52.75	20.7674		Fig. 4c	82.25	52.75	33.4213
Fig. 4a	82.75	52.75	27.0875		Fig. 4b	82.75	52.75	20.8842		Fig. 4c	82.75	52.75	33.2908
Fig. 4a	83.25	52.75	28.3887		Fig. 4b	83.25	52.75	22.4185		Fig. 4c	83.25	52.75	34.3588
Fig. 4a	84.75	52.75	27.6817		Fig. 4b	84.75	52.75	21.4312		Fig. 4c	84.75	52.75	33.9322
Fig. 4a	85.25	52.75	26.0641		Fig. 4b	85.25	52.75	20.0241		Fig. 4c	85.25	52.75	32.1042
Fig. 4a	85.75	52.75	26.082		Fig. 4b	85.75	52.75	19.8719		Fig. 4c	85.75	52.75	32.292
Fig. 4a	102.25	52.75	27.0629		Fig. 4b	102.25	52.75	16.3092		Fig. 4c	102.25	52.75	37.8166
Fig. 4a	103.75	52.75	27.2597		Fig. 4b	103.75	52.75	19.4709		Fig. 4c	103.75	52.75	35.0485
Fig. 4a	104.75	52.75	27.201		Fig. 4b	104.75	52.75	18.7621		Fig. 4c	104.75	52.75	35.6399
Fig. 4a	106.25	52.75	27.1374		Fig. 4b	106.25	52.75	17.8822		Fig. 4c	106.25	52.75	36.3926
Fig. 4a	-114.75	52.25	28.0953		Fig. 4b	-114.75	52.25	22.695		Fig. 4c	-114.75	52.25	33.4956
Fig. 4a	-114.25	52.25	29.0274		Fig. 4b	-114.25	52.25	23.3976		Fig. 4c	-114.25	52.25	34.6572
Fig. 4a	-113.75	52.25	30.9734		Fig. 4b	-113.75	52.25	25.1109		Fig. 4c	-113.75	52.25	36.8358
Fig. 4a	-113.25	52.25	32.6618		Fig. 4b	-113.25	52.25	26.5792		Fig. 4c	-113.25	52.25	38.7445
Fig. 4a	-112.75	52.25	32.2953		Fig. 4b	-112.75	52.25	26.5079		Fig. 4c	-112.75	52.25	38.0826
Fig. 4a	-112.25	52.25	33.3697		Fig. 4b	-112.25	52.25	27.9138		Fig. 4c	-112.25	52.25	38.8256
Fig. 4a	-111.25	52.25	29.9529		Fig. 4b	-111.25	52.25	24.7187		Fig. 4c	-111.25	52.25	35.1872
Fig. 4a	-110.25	52.25	29.5412		Fig. 4b	-110.25	52.25	24.2074		Fig. 4c	-110.25	52.25	34.875
Fig. 4a	-109.75	52.25	29.1152		Fig. 4b	-109.75	52.25	23.7525		Fig. 4c	-109.75	52.25	34.4779
Fig. 4a	-109.25	52.25	28.9088		Fig. 4b	-109.25	52.25	23.6488		Fig. 4c	-109.25	52.25	34.1689
Fig. 4a	-108.75	52.25	28.8826		Fig. 4b	-108.75	52.25	23.5719		Fig. 4c	-108.75	52.25	34.1933
Fig. 4a	-108.25	52.25	28.8733		Fig. 4b	-108.25	52.25	23.4009		Fig. 4c	-108.25	52.25	34.3458
Fig. 4a	-107.75	52.25	29.0049		Fig. 4b	-107.75	52.25	23.3332		Fig. 4c	-107.75	52.25	34.6767
Fig. 4a	-107.25	52.25	29.1506		Fig. 4b	-107.25	52.25	23.6524		Fig. 4c	-107.25	52.25	34.6489
Fig. 4a	-106.75	52.25	28.902		Fig. 4b	-106.75	52.25	23.497		Fig. 4c	-106.75	52.25	34.3069
Fig. 4a	-106.25	52.25	28.995		Fig. 4b	-106.25	52.25	23.4224		Fig. 4c	-106.25	52.25	34.5676
Fig. 4a	-105.75	52.25	29.0852		Fig. 4b	-105.75	52.25	23.4057		Fig. 4c	-105.75	52.25	34.7646
Fig. 4a	-105.25	52.25	28.8392		Fig. 4b	-105.25	52.25	23.0835		Fig. 4c	-105.25	52.25	34.5949
Fig. 4a	-104.75	52.25	29.1669		Fig. 4b	-104.75	52.25	23.2672		Fig. 4c	-104.75	52.25	35.0665
Fig. 4a	-104.25	52.25	29.2207		Fig. 4b	-104.25	52.25	23.4726		Fig. 4c	-104.25	52.25	34.9688
Fig. 4a	-103.75	52.25	29.1384		Fig. 4b	-103.75	52.25	23.3944		Fig. 4c	-103.75	52.25	34.8824
Fig. 4a	-101.25	52.25	29.0754		Fig. 4b	-101.25	52.25	23.4302		Fig. 4c	-101.25	52.25	34.7207
Fig. 4a	-8.75	52.25	27.7128		Fig. 4b	-8.75	52.25	18.8856		Fig. 4c	-8.75	52.25	36.5399
Fig. 4a	-7.25	52.25	27.8907		Fig. 4b	-7.25	52.25	21.7105		Fig. 4c	-7.25	52.25	34.071
Fig. 4a	-6.75	52.25	28.0006		Fig. 4b	-6.75	52.25	22.4136		Fig. 4c	-6.75	52.25	33.5876
Fig. 4a	-2.75	52.25	52.9022		Fig. 4b	-2.75	52.25	41.6377		Fig. 4c	-2.75	52.25	64.1666
Fig. 4a	-2.25	52.25	47.6884		Fig. 4b	-2.25	52.25	38.4864		Fig. 4c	-2.25	52.25	56.8904
Fig. 4a	-1.75	52.25	38.8969		Fig. 4b	-1.75	52.25	31.6349		Fig. 4c	-1.75	52.25	46.1588
Fig. 4a	-1.25	52.25	35.5085		Fig. 4b	-1.25	52.25	27.8816		Fig. 4c	-1.25	52.25	43.1353
Fig. 4a	-0.75	52.25	34.4076		Fig. 4b	-0.75	52.25	26.5298		Fig. 4c	-0.75	52.25	42.2853
Fig. 4a	-0.25	52.25	32.8636		Fig. 4b	-0.25	52.25	24.4797		Fig. 4c	-0.25	52.25	41.2475
Fig. 4a	0.25	52.25	34.1204		Fig. 4b	0.25	52.25	25.4992		Fig. 4c	0.25	52.25	42.7415
Fig. 4a	0.75	52.25	33.3063		Fig. 4b	0.75	52.25	26.6268		Fig. 4c	0.75	52.25	39.9859
Fig. 4a	1.25	52.25	29.9457		Fig. 4b	1.25	52.25	24.6525		Fig. 4c	1.25	52.25	35.2389
Fig. 4a	4.75	52.25	59.2222		Fig. 4b	4.75	52.25	51.1308		Fig. 4c	4.75	52.25	67.3137
Fig. 4a	5.25	52.25	67.0253		Fig. 4b	5.25	52.25	57.59		Fig. 4c	5.25	52.25	76.4605
Fig. 4a	5.75	52.25	86.3464		Fig. 4b	5.75	52.25	69.5338		Fig. 4c	5.75	52.25	103.159
Fig. 4a	6.25	52.25	49.1811		Fig. 4b	6.25	52.25	39.7551		Fig. 4c	6.25	52.25	58.6072
Fig. 4a	6.75	52.25	32.6942		Fig. 4b	6.75	52.25	25.3567		Fig. 4c	6.75	52.25	40.0317
Fig. 4a	7.25	52.25	31.526		Fig. 4b	7.25	52.25	23.7464		Fig. 4c	7.25	52.25	39.3055
Fig. 4a	7.75	52.25	34.502		Fig. 4b	7.75	52.25	26.9982		Fig. 4c	7.75	52.25	42.0058
Fig. 4a	8.25	52.25	35.4077		Fig. 4b	8.25	52.25	28.3077		Fig. 4c	8.25	52.25	42.5078
Fig. 4a	8.75	52.25	36.6432		Fig. 4b	8.75	52.25	29.8191		Fig. 4c	8.75	52.25	43.4673
Fig. 4a	9.25	52.25	37.7348		Fig. 4b	9.25	52.25	31.1416		Fig. 4c	9.25	52.25	44.3281
Fig. 4a	9.75	52.25	37.5401		Fig. 4b	9.75	52.25	31.763		Fig. 4c	9.75	52.25	43.3171
Fig. 4a	10.25	52.25	36.7173		Fig. 4b	10.25	52.25	30.7978		Fig. 4c	10.25	52.25	42.6368
Fig. 4a	11.25	52.25	37.395		Fig. 4b	11.25	52.25	30.8248		Fig. 4c	11.25	52.25	43.9651
Fig. 4a	11.75	52.25	37.2438		Fig. 4b	11.75	52.25	30.5785		Fig. 4c	11.75	52.25	43.9091
Fig. 4a	12.25	52.25	36.4274		Fig. 4b	12.25	52.25	29.4383		Fig. 4c	12.25	52.25	43.4165
Fig. 4a	12.75	52.25	38.3068		Fig. 4b	12.75	52.25	31.6987		Fig. 4c	12.75	52.25	44.9149
Fig. 4a	13.25	52.25	37.9233		Fig. 4b	13.25	52.25	31.6527		Fig. 4c	13.25	52.25	44.1939
Fig. 4a	13.75	52.25	33.933		Fig. 4b	13.75	52.25	27.9037		Fig. 4c	13.75	52.25	39.9622
Fig. 4a	14.25	52.25	33.7581		Fig. 4b	14.25	52.25	27.9042		Fig. 4c	14.25	52.25	39.612
Fig. 4a	14.75	52.25	33.4747		Fig. 4b	14.75	52.25	27.7015		Fig. 4c	14.75	52.25	39.248
Fig. 4a	15.25	52.25	30.703		Fig. 4b	15.25	52.25	24.7424		Fig. 4c	15.25	52.25	36.6637
Fig. 4a	15.75	52.25	30.3946		Fig. 4b	15.75	52.25	24.5947		Fig. 4c	15.75	52.25	36.1945
Fig. 4a	16.25	52.25	30.9716		Fig. 4b	16.25	52.25	25.2571		Fig. 4c	16.25	52.25	36.6861
Fig. 4a	16.75	52.25	31.7131		Fig. 4b	16.75	52.25	26.1719		Fig. 4c	16.75	52.25	37.2542
Fig. 4a	17.25	52.25	32.8862		Fig. 4b	17.25	52.25	27.1265		Fig. 4c	17.25	52.25	38.6459
Fig. 4a	17.75	52.25	40.4579		Fig. 4b	17.75	52.25	34.2516		Fig. 4c	17.75	52.25	46.6642
Fig. 4a	18.25	52.25	42.0075		Fig. 4b	18.25	52.25	35.5877		Fig. 4c	18.25	52.25	48.4274
Fig. 4a	18.75	52.25	39.525		Fig. 4b	18.75	52.25	33.2875		Fig. 4c	18.75	52.25	45.7624
Fig. 4a	19.25	52.25	38.162		Fig. 4b	19.25	52.25	31.8264		Fig. 4c	19.25	52.25	44.4975
Fig. 4a	19.75	52.25	38.8517		Fig. 4b	19.75	52.25	32.4894		Fig. 4c	19.75	52.25	45.214
Fig. 4a	20.25	52.25	36.2426		Fig. 4b	20.25	52.25	29.7525		Fig. 4c	20.25	52.25	42.7327
Fig. 4a	20.75	52.25	34.2377		Fig. 4b	20.75	52.25	27.5177		Fig. 4c	20.75	52.25	40.9576
Fig. 4a	21.25	52.25	36.0518		Fig. 4b	21.25	52.25	28.6632		Fig. 4c	21.25	52.25	43.4404
Fig. 4a	21.75	52.25	35.7863		Fig. 4b	21.75	52.25	27.1852		Fig. 4c	21.75	52.25	44.3874
Fig. 4a	22.25	52.25	34.485		Fig. 4b	22.25	52.25	26.5898		Fig. 4c	22.25	52.25	42.3802
Fig. 4a	22.75	52.25	34.8498		Fig. 4b	22.75	52.25	26.7879		Fig. 4c	22.75	52.25	42.9117
Fig. 4a	23.25	52.25	34.0695		Fig. 4b	23.25	52.25	25.672		Fig. 4c	23.25	52.25	42.467
Fig. 4a	23.75	52.25	32.9248		Fig. 4b	23.75	52.25	25.1915		Fig. 4c	23.75	52.25	40.6581
Fig. 4a	24.25	52.25	31.2155		Fig. 4b	24.25	52.25	23.2091		Fig. 4c	24.25	52.25	39.222
Fig. 4a	24.75	52.25	31.2705		Fig. 4b	24.75	52.25	23.3029		Fig. 4c	24.75	52.25	39.2381
Fig. 4a	25.25	52.25	30.8245		Fig. 4b	25.25	52.25	22.7977		Fig. 4c	25.25	52.25	38.8513
Fig. 4a	27.25	52.25	29.1132		Fig. 4b	27.25	52.25	20.8055		Fig. 4c	27.25	52.25	37.4208
Fig. 4a	28.75	52.25	28.8984		Fig. 4b	28.75	52.25	20.8243		Fig. 4c	28.75	52.25	36.9726
Fig. 4a	29.25	52.25	29.1968		Fig. 4b	29.25	52.25	20.7815		Fig. 4c	29.25	52.25	37.6121
Fig. 4a	29.75	52.25	29.51		Fig. 4b	29.75	52.25	20.4397		Fig. 4c	29.75	52.25	38.5803
Fig. 4a	30.25	52.25	28.9396		Fig. 4b	30.25	52.25	20.2729		Fig. 4c	30.25	52.25	37.6064
Fig. 4a	30.75	52.25	28.734		Fig. 4b	30.75	52.25	20.5275		Fig. 4c	30.75	52.25	36.9404
Fig. 4a	31.25	52.25	29.4259		Fig. 4b	31.25	52.25	20.7281		Fig. 4c	31.25	52.25	38.1237
Fig. 4a	31.75	52.25	29.3491		Fig. 4b	31.75	52.25	19.9218		Fig. 4c	31.75	52.25	38.7764
Fig. 4a	32.75	52.25	29.3834		Fig. 4b	32.75	52.25	19.3944		Fig. 4c	32.75	52.25	39.3724
Fig. 4a	33.25	52.25	29.1019		Fig. 4b	33.25	52.25	19.5386		Fig. 4c	33.25	52.25	38.6652
Fig. 4a	34.25	52.25	29.2874		Fig. 4b	34.25	52.25	19.9103		Fig. 4c	34.25	52.25	38.6644
Fig. 4a	34.75	52.25	29.0991		Fig. 4b	34.75	52.25	19.9098		Fig. 4c	34.75	52.25	38.2883
Fig. 4a	35.25	52.25	29.6961		Fig. 4b	35.25	52.25	20.4		Fig. 4c	35.25	52.25	38.9921
Fig. 4a	35.75	52.25	31.296		Fig. 4b	35.75	52.25	21.3046		Fig. 4c	35.75	52.25	41.2874
Fig. 4a	36.25	52.25	32.4341		Fig. 4b	36.25	52.25	21.811		Fig. 4c	36.25	52.25	43.0571
Fig. 4a	36.75	52.25	32.5631		Fig. 4b	36.75	52.25	21.6633		Fig. 4c	36.75	52.25	43.4629
Fig. 4a	37.25	52.25	33.7413		Fig. 4b	37.25	52.25	23.1255		Fig. 4c	37.25	52.25	44.3571
Fig. 4a	37.75	52.25	33.5308		Fig. 4b	37.75	52.25	23.5677		Fig. 4c	37.75	52.25	43.4939
Fig. 4a	38.25	52.25	33.3932		Fig. 4b	38.25	52.25	23.4141		Fig. 4c	38.25	52.25	43.3724
Fig. 4a	38.75	52.25	30.6585		Fig. 4b	38.75	52.25	20.8571		Fig. 4c	38.75	52.25	40.4599
Fig. 4a	39.25	52.25	29.0941		Fig. 4b	39.25	52.25	20.429		Fig. 4c	39.25	52.25	37.7592
Fig. 4a	39.75	52.25	29.0328		Fig. 4b	39.75	52.25	21.2084		Fig. 4c	39.75	52.25	36.8572
Fig. 4a	40.25	52.25	28.6523		Fig. 4b	40.25	52.25	19.3658		Fig. 4c	40.25	52.25	37.9388
Fig. 4a	40.75	52.25	28.848		Fig. 4b	40.75	52.25	19.3547		Fig. 4c	40.75	52.25	38.3412
Fig. 4a	41.25	52.25	29.0293		Fig. 4b	41.25	52.25	20.2825		Fig. 4c	41.25	52.25	37.776
Fig. 4a	41.75	52.25	28.5285		Fig. 4b	41.75	52.25	20.5462		Fig. 4c	41.75	52.25	36.5108
Fig. 4a	42.25	52.25	28.5199		Fig. 4b	42.25	52.25	20.6081		Fig. 4c	42.25	52.25	36.4318
Fig. 4a	42.75	52.25	28.594		Fig. 4b	42.75	52.25	20.9112		Fig. 4c	42.75	52.25	36.2768
Fig. 4a	43.75	52.25	28.6831		Fig. 4b	43.75	52.25	21.9914		Fig. 4c	43.75	52.25	35.3748
Fig. 4a	44.25	52.25	28.6226		Fig. 4b	44.25	52.25	22.4532		Fig. 4c	44.25	52.25	34.7921
Fig. 4a	44.75	52.25	28.5736		Fig. 4b	44.75	52.25	22.3815		Fig. 4c	44.75	52.25	34.7657
Fig. 4a	45.25	52.25	28.6667		Fig. 4b	45.25	52.25	22.6108		Fig. 4c	45.25	52.25	34.7226
Fig. 4a	45.75	52.25	28.4041		Fig. 4b	45.75	52.25	22.5374		Fig. 4c	45.75	52.25	34.2708
Fig. 4a	46.75	52.25	28.6577		Fig. 4b	46.75	52.25	22.7293		Fig. 4c	46.75	52.25	34.586
Fig. 4a	47.25	52.25	28.6643		Fig. 4b	47.25	52.25	23.0332		Fig. 4c	47.25	52.25	34.2953
Fig. 4a	47.75	52.25	28.594		Fig. 4b	47.75	52.25	23.3383		Fig. 4c	47.75	52.25	33.8497
Fig. 4a	48.25	52.25	28.4989		Fig. 4b	48.25	52.25	23.3702		Fig. 4c	48.25	52.25	33.6276
Fig. 4a	48.75	52.25	28.4399		Fig. 4b	48.75	52.25	22.6983		Fig. 4c	48.75	52.25	34.1815
Fig. 4a	49.25	52.25	28.2368		Fig. 4b	49.25	52.25	22.4045		Fig. 4c	49.25	52.25	34.0691
Fig. 4a	49.75	52.25	28.019		Fig. 4b	49.75	52.25	22.043		Fig. 4c	49.75	52.25	33.9949
Fig. 4a	50.25	52.25	27.7926		Fig. 4b	50.25	52.25	21.6611		Fig. 4c	50.25	52.25	33.924
Fig. 4a	50.75	52.25	27.7345		Fig. 4b	50.75	52.25	21.7165		Fig. 4c	50.75	52.25	33.7525
Fig. 4a	51.25	52.25	27.7175		Fig. 4b	51.25	52.25	21.4231		Fig. 4c	51.25	52.25	34.0118
Fig. 4a	51.75	52.25	27.6536		Fig. 4b	51.75	52.25	21.086		Fig. 4c	51.75	52.25	34.2212
Fig. 4a	52.25	52.25	27.6583		Fig. 4b	52.25	52.25	21.1171		Fig. 4c	52.25	52.25	34.1995
Fig. 4a	52.75	52.25	27.6689		Fig. 4b	52.75	52.25	21.1275		Fig. 4c	52.75	52.25	34.2103
Fig. 4a	53.25	52.25	27.6921		Fig. 4b	53.25	52.25	21.0761		Fig. 4c	53.25	52.25	34.3081
Fig. 4a	53.75	52.25	27.7932		Fig. 4b	53.75	52.25	20.5461		Fig. 4c	53.75	52.25	35.0403
Fig. 4a	54.25	52.25	27.9816		Fig. 4b	54.25	52.25	20.9438		Fig. 4c	54.25	52.25	35.0193
Fig. 4a	54.75	52.25	28.1016		Fig. 4b	54.75	52.25	21.5179		Fig. 4c	54.75	52.25	34.6853
Fig. 4a	55.25	52.25	28.2207		Fig. 4b	55.25	52.25	21.4546		Fig. 4c	55.25	52.25	34.9868
Fig. 4a	55.75	52.25	28.2961		Fig. 4b	55.75	52.25	21.3017		Fig. 4c	55.75	52.25	35.2905
Fig. 4a	56.25	52.25	28.1353		Fig. 4b	56.25	52.25	20.9353		Fig. 4c	56.25	52.25	35.3352
Fig. 4a	58.25	52.25	27.8236		Fig. 4b	58.25	52.25	21.4259		Fig. 4c	58.25	52.25	34.2212
Fig. 4a	58.75	52.25	27.9891		Fig. 4b	58.75	52.25	21.7889		Fig. 4c	58.75	52.25	34.1894
Fig. 4a	59.25	52.25	28.1544		Fig. 4b	59.25	52.25	21.5371		Fig. 4c	59.25	52.25	34.7717
Fig. 4a	59.75	52.25	28.0216		Fig. 4b	59.75	52.25	21.104		Fig. 4c	59.75	52.25	34.9392
Fig. 4a	60.25	52.25	27.9251		Fig. 4b	60.25	52.25	20.9945		Fig. 4c	60.25	52.25	34.8557
Fig. 4a	60.75	52.25	27.9599		Fig. 4b	60.75	52.25	20.8309		Fig. 4c	60.75	52.25	35.089
Fig. 4a	61.25	52.25	27.7865		Fig. 4b	61.25	52.25	20.6646		Fig. 4c	61.25	52.25	34.9084
Fig. 4a	61.75	52.25	27.5229		Fig. 4b	61.75	52.25	20.1854		Fig. 4c	61.75	52.25	34.8603
Fig. 4a	62.25	52.25	27.578		Fig. 4b	62.25	52.25	21.0862		Fig. 4c	62.25	52.25	34.0697
Fig. 4a	62.75	52.25	26.0581		Fig. 4b	62.75	52.25	19.6702		Fig. 4c	62.75	52.25	32.4459
Fig. 4a	63.25	52.25	26.023		Fig. 4b	63.25	52.25	19.4178		Fig. 4c	63.25	52.25	32.6283
Fig. 4a	63.75	52.25	25.9789		Fig. 4b	63.75	52.25	18.9891		Fig. 4c	63.75	52.25	32.9687
Fig. 4a	64.25	52.25	25.9737		Fig. 4b	64.25	52.25	19.2634		Fig. 4c	64.25	52.25	32.6841
Fig. 4a	64.75	52.25	26.0079		Fig. 4b	64.75	52.25	19.5561		Fig. 4c	64.75	52.25	32.4596
Fig. 4a	65.25	52.25	25.9852		Fig. 4b	65.25	52.25	18.5854		Fig. 4c	65.25	52.25	33.385
Fig. 4a	65.75	52.25	26.1024		Fig. 4b	65.75	52.25	18.0103		Fig. 4c	65.75	52.25	34.1945
Fig. 4a	66.25	52.25	27.6928		Fig. 4b	66.25	52.25	19.5102		Fig. 4c	66.25	52.25	35.8755
Fig. 4a	66.75	52.25	27.7294		Fig. 4b	66.75	52.25	20.2263		Fig. 4c	66.75	52.25	35.2326
Fig. 4a	67.25	52.25	26.1568		Fig. 4b	67.25	52.25	18.6892		Fig. 4c	67.25	52.25	33.6243
Fig. 4a	67.75	52.25	27.6965		Fig. 4b	67.75	52.25	20.3346		Fig. 4c	67.75	52.25	35.0584
Fig. 4a	68.25	52.25	27.6905		Fig. 4b	68.25	52.25	20.1291		Fig. 4c	68.25	52.25	35.2519
Fig. 4a	68.75	52.25	27.6806		Fig. 4b	68.75	52.25	19.9973		Fig. 4c	68.75	52.25	35.3638
Fig. 4a	69.25	52.25	27.6995		Fig. 4b	69.25	52.25	19.8082		Fig. 4c	69.25	52.25	35.5908
Fig. 4a	69.75	52.25	27.7354		Fig. 4b	69.75	52.25	19.9677		Fig. 4c	69.75	52.25	35.503
Fig. 4a	70.25	52.25	27.7358		Fig. 4b	70.25	52.25	19.9764		Fig. 4c	70.25	52.25	35.4951
Fig. 4a	70.75	52.25	27.7643		Fig. 4b	70.75	52.25	19.9261		Fig. 4c	70.75	52.25	35.6024
Fig. 4a	71.25	52.25	27.6949		Fig. 4b	71.25	52.25	19.8854		Fig. 4c	71.25	52.25	35.5044
Fig. 4a	71.75	52.25	27.7195		Fig. 4b	71.75	52.25	19.9067		Fig. 4c	71.75	52.25	35.5323
Fig. 4a	79.25	52.25	26.1669		Fig. 4b	79.25	52.25	19.5756		Fig. 4c	79.25	52.25	32.7582
Fig. 4a	79.75	52.25	27.706		Fig. 4b	79.75	52.25	21.3483		Fig. 4c	79.75	52.25	34.0637
Fig. 4a	80.25	52.25	26.2276		Fig. 4b	80.25	52.25	19.5388		Fig. 4c	80.25	52.25	32.9163
Fig. 4a	80.75	52.25	26.2759		Fig. 4b	80.75	52.25	20.0183		Fig. 4c	80.75	52.25	32.5334
Fig. 4a	81.25	52.25	26.6291		Fig. 4b	81.25	52.25	21.047		Fig. 4c	81.25	52.25	32.2112
Fig. 4a	81.75	52.25	27.0548		Fig. 4b	81.75	52.25	21.3135		Fig. 4c	81.75	52.25	32.796
Fig. 4a	82.25	52.25	28.5218		Fig. 4b	82.25	52.25	22.7637		Fig. 4c	82.25	52.25	34.28
Fig. 4a	82.75	52.25	27.7698		Fig. 4b	82.75	52.25	21.8645		Fig. 4c	82.75	52.25	33.6752
Fig. 4a	83.25	52.25	27.6857		Fig. 4b	83.25	52.25	21.5158		Fig. 4c	83.25	52.25	33.8556
Fig. 4a	83.75	52.25	27.6046		Fig. 4b	83.75	52.25	21.4382		Fig. 4c	83.75	52.25	33.7711
Fig. 4a	84.25	52.25	27.528		Fig. 4b	84.25	52.25	21.2575		Fig. 4c	84.25	52.25	33.7985
Fig. 4a	84.75	52.25	27.7785		Fig. 4b	84.75	52.25	21.5235		Fig. 4c	84.75	52.25	34.0334
Fig. 4a	85.25	52.25	27.6861		Fig. 4b	85.25	52.25	21.3628		Fig. 4c	85.25	52.25	34.0095
Fig. 4a	85.75	52.25	27.5855		Fig. 4b	85.75	52.25	20.9666		Fig. 4c	85.75	52.25	34.2044
Fig. 4a	93.75	52.25	27.2732		Fig. 4b	93.75	52.25	19.5288		Fig. 4c	93.75	52.25	35.0177
Fig. 4a	103.25	52.25	27.1831		Fig. 4b	103.25	52.25	17.9367		Fig. 4c	103.25	52.25	36.4295
Fig. 4a	104.25	52.25	27.262		Fig. 4b	104.25	52.25	19.672		Fig. 4c	104.25	52.25	34.852
Fig. 4a	125.25	52.25	27.2297		Fig. 4b	125.25	52.25	19.4329		Fig. 4c	125.25	52.25	35.0265
Fig. 4a	-122.25	51.75	27.4377		Fig. 4b	-122.25	51.75	22.3506		Fig. 4c	-122.25	51.75	32.5248
Fig. 4a	-114.25	51.75	29.3282		Fig. 4b	-114.25	51.75	23.422		Fig. 4c	-114.25	51.75	35.2345
Fig. 4a	-113.75	51.75	30.6682		Fig. 4b	-113.75	51.75	24.5454		Fig. 4c	-113.75	51.75	36.791
Fig. 4a	-113.25	51.75	32.7813		Fig. 4b	-113.25	51.75	26.7496		Fig. 4c	-113.25	51.75	38.8131
Fig. 4a	-112.75	51.75	32.4471		Fig. 4b	-112.75	51.75	26.7353		Fig. 4c	-112.75	51.75	38.159
Fig. 4a	-112.25	51.75	35.0555		Fig. 4b	-112.25	51.75	29.6519		Fig. 4c	-112.25	51.75	40.459
Fig. 4a	-107.75	51.75	29.1082		Fig. 4b	-107.75	51.75	23.7004		Fig. 4c	-107.75	51.75	34.5159
Fig. 4a	-107.25	51.75	29.2554		Fig. 4b	-107.25	51.75	23.9157		Fig. 4c	-107.25	51.75	34.595
Fig. 4a	-106.75	51.75	29.1927		Fig. 4b	-106.75	51.75	24.0899		Fig. 4c	-106.75	51.75	34.2954
Fig. 4a	-106.25	51.75	29.0428		Fig. 4b	-106.25	51.75	23.5757		Fig. 4c	-106.25	51.75	34.5098
Fig. 4a	-105.75	51.75	28.9514		Fig. 4b	-105.75	51.75	23.1847		Fig. 4c	-105.75	51.75	34.7182
Fig. 4a	-105.25	51.75	28.7936		Fig. 4b	-105.25	51.75	23.1011		Fig. 4c	-105.25	51.75	34.486
Fig. 4a	-104.75	51.75	28.6735		Fig. 4b	-104.75	51.75	23.0441		Fig. 4c	-104.75	51.75	34.3029
Fig. 4a	-104.25	51.75	28.7962		Fig. 4b	-104.25	51.75	23.4288		Fig. 4c	-104.25	51.75	34.1637
Fig. 4a	-103.75	51.75	28.9957		Fig. 4b	-103.75	51.75	23.3717		Fig. 4c	-103.75	51.75	34.6197
Fig. 4a	-103.25	51.75	29.3169		Fig. 4b	-103.25	51.75	23.4516		Fig. 4c	-103.25	51.75	35.1821
Fig. 4a	-102.75	51.75	29.5025		Fig. 4b	-102.75	51.75	23.6931		Fig. 4c	-102.75	51.75	35.3119
Fig. 4a	-102.25	51.75	29.5198		Fig. 4b	-102.25	51.75	23.6667		Fig. 4c	-102.25	51.75	35.373
Fig. 4a	-8.75	51.75	27.6946		Fig. 4b	-8.75	51.75	21.7489		Fig. 4c	-8.75	51.75	33.6403
Fig. 4a	-5.25	51.75	26.4587		Fig. 4b	-5.25	51.75	17.3885		Fig. 4c	-5.25	51.75	35.5289
Fig. 4a	-3.25	51.75	33.8797		Fig. 4b	-3.25	51.75	27.2334		Fig. 4c	-3.25	51.75	40.5259
Fig. 4a	-2.75	51.75	34.6742		Fig. 4b	-2.75	51.75	28.5064		Fig. 4c	-2.75	51.75	40.8419
Fig. 4a	-2.25	51.75	33.7965		Fig. 4b	-2.25	51.75	27.4643		Fig. 4c	-2.25	51.75	40.1288
Fig. 4a	-1.75	51.75	30.1661		Fig. 4b	-1.75	51.75	23.7216		Fig. 4c	-1.75	51.75	36.6107
Fig. 4a	-1.25	51.75	29.6905		Fig. 4b	-1.25	51.75	23.0604		Fig. 4c	-1.25	51.75	36.3206
Fig. 4a	-0.75	51.75	29.1803		Fig. 4b	-0.75	51.75	22.7689		Fig. 4c	-0.75	51.75	35.5918
Fig. 4a	-0.25	51.75	28.6646		Fig. 4b	-0.25	51.75	22.7808		Fig. 4c	-0.25	51.75	34.5484
Fig. 4a	0.25	51.75	29.1572		Fig. 4b	0.25	51.75	22.9663		Fig. 4c	0.25	51.75	35.3482
Fig. 4a	0.75	51.75	28.3817		Fig. 4b	0.75	51.75	23.0368		Fig. 4c	0.75	51.75	33.7265
Fig. 4a	3.75	51.75	51.7456		Fig. 4b	3.75	51.75	44.1669		Fig. 4c	3.75	51.75	59.3244
Fig. 4a	4.25	51.75	45.0445		Fig. 4b	4.25	51.75	39.3468		Fig. 4c	4.25	51.75	50.7422
Fig. 4a	4.75	51.75	42.934		Fig. 4b	4.75	51.75	36.1371		Fig. 4c	4.75	51.75	49.731
Fig. 4a	5.25	51.75	43.7154		Fig. 4b	5.25	51.75	37.0136		Fig. 4c	5.25	51.75	50.4172
Fig. 4a	5.75	51.75	38.0274		Fig. 4b	5.75	51.75	31.9122		Fig. 4c	5.75	51.75	44.1427
Fig. 4a	6.25	51.75	34.0132		Fig. 4b	6.25	51.75	28.1548		Fig. 4c	6.25	51.75	39.8717
Fig. 4a	6.75	51.75	34.6052		Fig. 4b	6.75	51.75	28.4496		Fig. 4c	6.75	51.75	40.7607
Fig. 4a	7.25	51.75	32.2334		Fig. 4b	7.25	51.75	26.0376		Fig. 4c	7.25	51.75	38.4293
Fig. 4a	7.75	51.75	32.245		Fig. 4b	7.75	51.75	26.1214		Fig. 4c	7.75	51.75	38.3686
Fig. 4a	8.25	51.75	33.213		Fig. 4b	8.25	51.75	26.7805		Fig. 4c	8.25	51.75	39.6454
Fig. 4a	8.75	51.75	33.7921		Fig. 4b	8.75	51.75	26.6243		Fig. 4c	8.75	51.75	40.9599
Fig. 4a	9.25	51.75	36.4145		Fig. 4b	9.25	51.75	29.1706		Fig. 4c	9.25	51.75	43.6584
Fig. 4a	9.75	51.75	36.9005		Fig. 4b	9.75	51.75	30.1681		Fig. 4c	9.75	51.75	43.6328
Fig. 4a	10.75	51.75	34.3102		Fig. 4b	10.75	51.75	26.7727		Fig. 4c	10.75	51.75	41.8478
Fig. 4a	11.25	51.75	33.9913		Fig. 4b	11.25	51.75	27.6545		Fig. 4c	11.25	51.75	40.3281
Fig. 4a	11.75	51.75	35.8992		Fig. 4b	11.75	51.75	29.7894		Fig. 4c	11.75	51.75	42.009
Fig. 4a	12.25	51.75	35.0283		Fig. 4b	12.25	51.75	28.8902		Fig. 4c	12.25	51.75	41.1663
Fig. 4a	12.75	51.75	32.2537		Fig. 4b	12.75	51.75	25.975		Fig. 4c	12.75	51.75	38.5324
Fig. 4a	13.25	51.75	32.5531		Fig. 4b	13.25	51.75	26.5022		Fig. 4c	13.25	51.75	38.604
Fig. 4a	13.75	51.75	31.6167		Fig. 4b	13.75	51.75	25.5034		Fig. 4c	13.75	51.75	37.73
Fig. 4a	14.25	51.75	31.4775		Fig. 4b	14.25	51.75	25.5757		Fig. 4c	14.25	51.75	37.3794
Fig. 4a	15.25	51.75	35.1856		Fig. 4b	15.25	51.75	28.9886		Fig. 4c	15.25	51.75	41.3827
Fig. 4a	15.75	51.75	33.1761		Fig. 4b	15.75	51.75	27.2762		Fig. 4c	15.75	51.75	39.076
Fig. 4a	16.25	51.75	30.9273		Fig. 4b	16.25	51.75	25.3228		Fig. 4c	16.25	51.75	36.5318
Fig. 4a	16.75	51.75	30.7936		Fig. 4b	16.75	51.75	25.2871		Fig. 4c	16.75	51.75	36.3
Fig. 4a	17.25	51.75	35.3648		Fig. 4b	17.25	51.75	29.4993		Fig. 4c	17.25	51.75	41.2304
Fig. 4a	17.75	51.75	37.6243		Fig. 4b	17.75	51.75	31.5091		Fig. 4c	17.75	51.75	43.7395
Fig. 4a	18.25	51.75	36.456		Fig. 4b	18.25	51.75	30.3317		Fig. 4c	18.25	51.75	42.5802
Fig. 4a	19.25	51.75	33.1022		Fig. 4b	19.25	51.75	27.2196		Fig. 4c	19.25	51.75	38.9848
Fig. 4a	19.75	51.75	35.4487		Fig. 4b	19.75	51.75	29.5001		Fig. 4c	19.75	51.75	41.3973
Fig. 4a	20.25	51.75	35.5937		Fig. 4b	20.25	51.75	29.2833		Fig. 4c	20.25	51.75	41.904
Fig. 4a	20.75	51.75	35.0067		Fig. 4b	20.75	51.75	28.4051		Fig. 4c	20.75	51.75	41.6084
Fig. 4a	21.25	51.75	34.5812		Fig. 4b	21.25	51.75	27.9296		Fig. 4c	21.25	51.75	41.2328
Fig. 4a	21.75	51.75	32.8776		Fig. 4b	21.75	51.75	25.7882		Fig. 4c	21.75	51.75	39.9671
Fig. 4a	22.25	51.75	32.7313		Fig. 4b	22.25	51.75	25.6064		Fig. 4c	22.25	51.75	39.8563
Fig. 4a	22.75	51.75	34.1162		Fig. 4b	22.75	51.75	27.0852		Fig. 4c	22.75	51.75	41.1472
Fig. 4a	23.25	51.75	33.4321		Fig. 4b	23.25	51.75	26.2862		Fig. 4c	23.25	51.75	40.578
Fig. 4a	23.75	51.75	33.6227		Fig. 4b	23.75	51.75	26.1378		Fig. 4c	23.75	51.75	41.1077
Fig. 4a	24.75	51.75	31.4977		Fig. 4b	24.75	51.75	23.8693		Fig. 4c	24.75	51.75	39.1261
Fig. 4a	25.75	51.75	30.877		Fig. 4b	25.75	51.75	23.3317		Fig. 4c	25.75	51.75	38.4223
Fig. 4a	28.25	51.75	29.7595		Fig. 4b	28.25	51.75	22.7927		Fig. 4c	28.25	51.75	36.7263
Fig. 4a	28.75	51.75	29.6503		Fig. 4b	28.75	51.75	22.3552		Fig. 4c	28.75	51.75	36.9453
Fig. 4a	29.75	51.75	30.1379		Fig. 4b	29.75	51.75	21.9853		Fig. 4c	29.75	51.75	38.2905
Fig. 4a	30.25	51.75	29.6238		Fig. 4b	30.25	51.75	21.1055		Fig. 4c	30.25	51.75	38.1421
Fig. 4a	30.75	51.75	29.0158		Fig. 4b	30.75	51.75	20.2529		Fig. 4c	30.75	51.75	37.7787
Fig. 4a	31.25	51.75	29.8002		Fig. 4b	31.25	51.75	20.58		Fig. 4c	31.25	51.75	39.0204
Fig. 4a	31.75	51.75	29.8575		Fig. 4b	31.75	51.75	20.7893		Fig. 4c	31.75	51.75	38.9257
Fig. 4a	33.75	51.75	28.9949		Fig. 4b	33.75	51.75	20.4224		Fig. 4c	33.75	51.75	37.5673
Fig. 4a	34.75	51.75	28.8001		Fig. 4b	34.75	51.75	19.1374		Fig. 4c	34.75	51.75	38.4629
Fig. 4a	35.25	51.75	29.9361		Fig. 4b	35.25	51.75	20.0871		Fig. 4c	35.25	51.75	39.7851
Fig. 4a	35.75	51.75	33.5837		Fig. 4b	35.75	51.75	23.5575		Fig. 4c	35.75	51.75	43.6099
Fig. 4a	36.25	51.75	34.3532		Fig. 4b	36.25	51.75	24.5869		Fig. 4c	36.25	51.75	44.1195
Fig. 4a	36.75	51.75	33.9695		Fig. 4b	36.75	51.75	22.9838		Fig. 4c	36.75	51.75	44.9552
Fig. 4a	37.25	51.75	33.9707		Fig. 4b	37.25	51.75	22.6858		Fig. 4c	37.25	51.75	45.2555
Fig. 4a	37.75	51.75	34.4647		Fig. 4b	37.75	51.75	23.5551		Fig. 4c	37.75	51.75	45.3742
Fig. 4a	38.25	51.75	34.1389		Fig. 4b	38.25	51.75	23.7959		Fig. 4c	38.25	51.75	44.482
Fig. 4a	38.75	51.75	32.668		Fig. 4b	38.75	51.75	22.8306		Fig. 4c	38.75	51.75	42.5054
[truncated: 17,748 more rows]

## Sheet: Fig. 5
Figure	lon	lat	improvement		Figure	lon	lat	improvement		Figure	lon	lat	improvement
Fig. 5a	19.25	69.75	22.0463		Fig. 5b	19.25	69.75	1.38802		Fig. 5c	19.25	69.75	-4.92168
Fig. 5a	20.25	69.75	22.1803		Fig. 5b	20.25	69.75	1.52201		Fig. 5c	20.25	69.75	-4.78769
Fig. 5a	20.75	69.75	22.0624		Fig. 5b	20.75	69.75	1.40413		Fig. 5c	20.75	69.75	-4.90557
Fig. 5a	21.25	69.75	21.9555		Fig. 5b	21.25	69.75	1.2972		Fig. 5c	21.25	69.75	-5.0125
Fig. 5a	21.75	69.75	21.9203		Fig. 5b	21.75	69.75	1.26205		Fig. 5c	21.75	69.75	-5.04765
Fig. 5a	22.25	69.75	21.8726		Fig. 5b	22.25	69.75	1.21428		Fig. 5c	22.25	69.75	-5.09542
Fig. 5a	15.75	69.25	22.5153		Fig. 5b	15.75	69.25	1.85703		Fig. 5c	15.75	69.25	-4.45268
Fig. 5a	17.25	69.25	22.3116		Fig. 5b	17.25	69.25	1.65335		Fig. 5c	17.25	69.25	-4.65635
Fig. 5a	18.25	69.25	21.9961		Fig. 5b	18.25	69.25	1.33778		Fig. 5c	18.25	69.25	-4.97192
Fig. 5a	19.75	69.25	21.9015		Fig. 5b	19.75	69.25	1.24321		Fig. 5c	19.75	69.25	-5.06649
Fig. 5a	14.75	68.75	22.3948		Fig. 5b	14.75	68.75	1.73652		Fig. 5c	14.75	68.75	-4.57318
Fig. 5a	15.25	68.75	22.3492		Fig. 5b	15.25	68.75	1.69089		Fig. 5c	15.25	68.75	-4.61882
Fig. 5a	15.75	68.75	22.2474		Fig. 5b	15.75	68.75	1.58908		Fig. 5c	15.75	68.75	-4.72062
Fig. 5a	16.25	68.75	22.4612		Fig. 5b	16.25	68.75	1.80295		Fig. 5c	16.25	68.75	-4.50675
Fig. 5a	16.75	68.75	22.4923		Fig. 5b	16.75	68.75	1.834		Fig. 5c	16.75	68.75	-4.4757
Fig. 5a	17.75	68.75	21.9496		Fig. 5b	17.75	68.75	1.29129		Fig. 5c	17.75	68.75	-5.01842
Fig. 5a	18.25	68.75	21.8478		Fig. 5b	18.25	68.75	1.18954		Fig. 5c	18.25	68.75	-5.12016
Fig. 5a	18.75	68.75	21.8757		Fig. 5b	18.75	68.75	1.2174		Fig. 5c	18.75	68.75	-5.0923
Fig. 5a	19.25	68.75	21.8634		Fig. 5b	19.25	68.75	1.20512		Fig. 5c	19.25	68.75	-5.10458
Fig. 5a	13.75	68.25	22.5385		Fig. 5b	13.75	68.25	1.88026		Fig. 5c	13.75	68.25	-1.56697
Fig. 5a	16.75	68.25	22.394		Fig. 5b	16.75	68.25	1.73573		Fig. 5c	16.75	68.25	-1.71151
Fig. 5a	17.25	68.25	21.9981		Fig. 5b	17.25	68.25	1.33985		Fig. 5c	17.25	68.25	-4.96986
Fig. 5a	14.75	67.25	22.174		Fig. 5b	14.75	67.25	1.51574		Fig. 5c	14.75	67.25	-3.10843
Fig. 5a	13.25	66.75	22.7962		Fig. 5b	13.25	66.75	2.13794		Fig. 5c	13.25	66.75	-1.30943
Fig. 5a	13.75	66.75	22.36		Fig. 5b	13.75	66.75	1.7017		Fig. 5c	13.75	66.75	-1.74559
Fig. 5a	12.75	66.25	23.1035		Fig. 5b	12.75	66.25	2.44526		Fig. 5c	12.75	66.25	-1.18045
Fig. 5a	13.25	66.25	22.6031		Fig. 5b	13.25	66.25	1.94479		Fig. 5c	13.25	66.25	-2.13803
Fig. 5a	13.75	66.25	22.0498		Fig. 5b	13.75	66.25	1.39153		Fig. 5c	13.75	66.25	-4.91817
Fig. 5a	14.75	66.25	21.8611		Fig. 5b	14.75	66.25	1.20279		Fig. 5c	14.75	66.25	-5.10691
Fig. 5a	23.75	66.25	21.5424		Fig. 5b	23.75	66.25	0.884087		Fig. 5c	23.75	66.25	-5.42561
Fig. 5a	25.25	66.25	21.6579		Fig. 5b	25.25	66.25	0.99961		Fig. 5c	25.25	66.25	-2.44762
Fig. 5a	13.25	65.75	21.9239		Fig. 5b	13.25	65.75	1.26564		Fig. 5c	13.25	65.75	-4.06844
Fig. 5a	14.25	65.75	21.9362		Fig. 5b	14.25	65.75	1.2779		Fig. 5c	14.25	65.75	-5.0318
Fig. 5a	21.75	65.75	21.6936		Fig. 5b	21.75	65.75	1.03534		Fig. 5c	21.75	65.75	-5.27436
Fig. 5a	13.25	65.25	21.7408		Fig. 5b	13.25	65.25	1.08246		Fig. 5c	13.25	65.25	-5.22724
Fig. 5a	11.75	64.75	22.4888		Fig. 5b	11.75	64.75	1.83053		Fig. 5c	11.75	64.75	-4.47917
Fig. 5a	12.25	64.75	21.8454		Fig. 5b	12.25	64.75	1.18709		Fig. 5c	12.25	64.75	-5.12261
Fig. 5a	20.75	64.75	21.6632		Fig. 5b	20.75	64.75	1.00494		Fig. 5c	20.75	64.75	-5.30476
Fig. 5a	10.25	64.25	22.7072		Fig. 5b	10.25	64.25	2.04891		Fig. 5c	10.25	64.25	-4.26079
Fig. 5a	10.75	64.25	22.2196		Fig. 5b	10.75	64.25	1.56131		Fig. 5c	10.75	64.25	-4.74839
Fig. 5a	11.25	64.25	22.3767		Fig. 5b	11.25	64.25	1.71839		Fig. 5c	11.25	64.25	-4.59132
Fig. 5a	11.75	64.25	22.2219		Fig. 5b	11.75	64.25	1.56357		Fig. 5c	11.75	64.25	-4.74613
Fig. 5a	12.25	64.25	21.8219		Fig. 5b	12.25	64.25	1.16358		Fig. 5c	12.25	64.25	-5.14612
Fig. 5a	12.75	64.25	21.643		Fig. 5b	12.75	64.25	0.984712		Fig. 5c	12.75	64.25	-5.32499
Fig. 5a	13.75	64.25	21.7406		Fig. 5b	13.75	64.25	1.08226		Fig. 5c	13.75	64.25	-5.22744
Fig. 5a	24.25	64.25	23.9		Fig. 5b	24.25	64.25	3.24175		Fig. 5c	24.25	64.25	-0.205488
Fig. 5a	25.75	64.25	21.7469		Fig. 5b	25.75	64.25	1.08866		Fig. 5c	25.75	64.25	-2.35857
Fig. 5a	28.25	64.25	21.8824		Fig. 5b	28.25	64.25	1.22412		Fig. 5c	28.25	64.25	-5.08558
Fig. 5a	8.75	63.75	22.9889		Fig. 5b	8.75	63.75	2.3306		Fig. 5c	8.75	63.75	-3.9791
Fig. 5a	9.75	63.75	23.2221		Fig. 5b	9.75	63.75	2.56382		Fig. 5c	9.75	63.75	-3.74589
Fig. 5a	10.25	63.75	22.5378		Fig. 5b	10.25	63.75	1.87952		Fig. 5c	10.25	63.75	-4.43018
Fig. 5a	10.75	63.75	22.2521		Fig. 5b	10.75	63.75	1.59383		Fig. 5c	10.75	63.75	-4.71587
Fig. 5a	11.25	63.75	22.4341		Fig. 5b	11.25	63.75	1.77577		Fig. 5c	11.25	63.75	-4.53393
Fig. 5a	11.75	63.75	22.0645		Fig. 5b	11.75	63.75	1.40618		Fig. 5c	11.75	63.75	-4.90353
Fig. 5a	12.25	63.75	21.7378		Fig. 5b	12.25	63.75	1.0795		Fig. 5c	12.25	63.75	-5.23021
Fig. 5a	23.25	63.75	24.6289		Fig. 5b	23.25	63.75	3.97063		Fig. 5c	23.25	63.75	0.523395
Fig. 5a	24.25	63.75	23.3293		Fig. 5b	24.25	63.75	2.67106		Fig. 5c	24.25	63.75	-3.63864
Fig. 5a	25.25	63.75	23.2033		Fig. 5b	25.25	63.75	2.54498		Fig. 5c	25.25	63.75	-3.76472
Fig. 5a	26.75	63.75	21.6563		Fig. 5b	26.75	63.75	0.998001		Fig. 5c	26.75	63.75	-5.3117
Fig. 5a	27.25	63.75	21.7817		Fig. 5b	27.25	63.75	1.12338		Fig. 5c	27.25	63.75	-5.18632
Fig. 5a	28.75	63.75	21.5602		Fig. 5b	28.75	63.75	0.901941		Fig. 5c	28.75	63.75	-5.40776
Fig. 5a	8.25	63.25	23.3374		Fig. 5b	8.25	63.25	2.67916		Fig. 5c	8.25	63.25	-0.769424
Fig. 5a	8.75	63.25	22.8331		Fig. 5b	8.75	63.25	2.17477		Fig. 5c	8.75	63.25	-4.13493
Fig. 5a	9.25	63.25	22.5793		Fig. 5b	9.25	63.25	1.92105		Fig. 5c	9.25	63.25	-4.38866
Fig. 5a	9.75	63.25	22.1095		Fig. 5b	9.75	63.25	1.45119		Fig. 5c	9.75	63.25	-4.85851
Fig. 5a	10.25	63.25	22.5025		Fig. 5b	10.25	63.25	1.84418		Fig. 5c	10.25	63.25	-4.46552
Fig. 5a	10.75	63.25	22.2374		Fig. 5b	10.75	63.25	1.57907		Fig. 5c	10.75	63.25	-4.73063
Fig. 5a	11.25	63.25	22.0722		Fig. 5b	11.25	63.25	1.4139		Fig. 5c	11.25	63.25	-4.8958
Fig. 5a	11.75	63.25	22.0093		Fig. 5b	11.75	63.25	1.35104		Fig. 5c	11.75	63.25	-4.95867
Fig. 5a	21.75	63.25	24.94		Fig. 5b	21.75	63.25	4.28176		Fig. 5c	21.75	63.25	-2.02794
Fig. 5a	22.25	63.25	25.2197		Fig. 5b	22.25	63.25	4.5614		Fig. 5c	22.25	63.25	-1.7483
Fig. 5a	22.75	63.25	24.285		Fig. 5b	22.75	63.25	3.62671		Fig. 5c	22.75	63.25	-2.68299
Fig. 5a	23.25	63.25	23.4844		Fig. 5b	23.25	63.25	2.82608		Fig. 5c	23.25	63.25	-0.621149
Fig. 5a	23.75	63.25	23.7947		Fig. 5b	23.75	63.25	3.13639		Fig. 5c	23.75	63.25	-0.310847
Fig. 5a	26.25	63.25	21.7597		Fig. 5b	26.25	63.25	1.10141		Fig. 5c	26.25	63.25	-5.20829
Fig. 5a	27.25	63.25	21.6275		Fig. 5b	27.25	63.25	0.969168		Fig. 5c	27.25	63.25	-5.34053
Fig. 5a	27.75	63.25	21.5573		Fig. 5b	27.75	63.25	0.899039		Fig. 5c	27.75	63.25	-5.41066
Fig. 5a	29.25	63.25	21.6581		Fig. 5b	29.25	63.25	0.99983		Fig. 5c	29.25	63.25	-5.30987
Fig. 5a	6.75	62.75	22.8385		Fig. 5b	6.75	62.75	2.18023		Fig. 5c	6.75	62.75	-4.12947
Fig. 5a	7.75	62.75	22.5575		Fig. 5b	7.75	62.75	1.89924		Fig. 5c	7.75	62.75	-4.41046
Fig. 5a	8.25	62.75	22.7169		Fig. 5b	8.25	62.75	2.05865		Fig. 5c	8.25	62.75	-4.25105
Fig. 5a	8.75	62.75	22.5006		Fig. 5b	8.75	62.75	1.84235		Fig. 5c	8.75	62.75	-4.46735
Fig. 5a	9.75	62.75	21.9907		Fig. 5b	9.75	62.75	1.33239		Fig. 5c	9.75	62.75	-4.97732
Fig. 5a	11.25	62.75	21.8814		Fig. 5b	11.25	62.75	1.22309		Fig. 5c	11.25	62.75	-5.08661
Fig. 5a	11.75	62.75	21.9892		Fig. 5b	11.75	62.75	1.33089		Fig. 5c	11.75	62.75	-4.97881
Fig. 5a	21.25	62.75	23.8514		Fig. 5b	21.25	62.75	3.19316		Fig. 5c	21.25	62.75	-3.11654
Fig. 5a	22.25	62.75	24.542		Fig. 5b	22.25	62.75	3.88368		Fig. 5c	22.25	62.75	-2.42602
Fig. 5a	22.75	62.75	24.1623		Fig. 5b	22.75	62.75	3.50404		Fig. 5c	22.75	62.75	-2.80567
Fig. 5a	23.75	62.75	24.1856		Fig. 5b	23.75	62.75	3.52732		Fig. 5c	23.75	62.75	-2.78238
Fig. 5a	25.25	62.75	22.0999		Fig. 5b	25.25	62.75	1.44164		Fig. 5c	25.25	62.75	-4.86806
Fig. 5a	25.75	62.75	22.4802		Fig. 5b	25.75	62.75	1.82196		Fig. 5c	25.75	62.75	-4.48774
Fig. 5a	26.75	62.75	21.7734		Fig. 5b	26.75	62.75	1.11507		Fig. 5c	26.75	62.75	-5.19463
Fig. 5a	39.75	62.75	21.4544		Fig. 5b	39.75	62.75	0.796157		Fig. 5c	39.75	62.75	-5.51355
Fig. 5a	43.25	62.75	21.5836		Fig. 5b	43.25	62.75	0.925331		Fig. 5c	43.25	62.75	-5.38437
Fig. 5a	46.25	62.75	21.5062		Fig. 5b	46.25	62.75	0.847942		Fig. 5c	46.25	62.75	-5.46176
Fig. 5a	152.75	62.75	23.3941		Fig. 5b	152.75	62.75	2.73586		Fig. 5c	152.75	62.75	-3.57384
Fig. 5a	5.75	62.25	22.65		Fig. 5b	5.75	62.25	1.99167		Fig. 5c	5.75	62.25	-4.31804
Fig. 5a	6.25	62.25	22.5906		Fig. 5b	6.25	62.25	1.93228		Fig. 5c	6.25	62.25	-4.37742
Fig. 5a	6.75	62.25	22.3741		Fig. 5b	6.75	62.25	1.71577		Fig. 5c	6.75	62.25	-4.59393
Fig. 5a	7.25	62.25	22.1951		Fig. 5b	7.25	62.25	1.53678		Fig. 5c	7.25	62.25	-4.77293
Fig. 5a	8.25	62.25	22.5293		Fig. 5b	8.25	62.25	1.87103		Fig. 5c	8.25	62.25	-4.43867
Fig. 5a	8.75	62.25	22.1579		Fig. 5b	8.75	62.25	1.49958		Fig. 5c	8.75	62.25	-4.81013
Fig. 5a	9.25	62.25	21.9488		Fig. 5b	9.25	62.25	1.29054		Fig. 5c	9.25	62.25	-5.01916
Fig. 5a	9.75	62.25	21.8918		Fig. 5b	9.75	62.25	1.23348		Fig. 5c	9.75	62.25	-5.07622
Fig. 5a	10.25	62.25	21.9615		Fig. 5b	10.25	62.25	1.3032		Fig. 5c	10.25	62.25	-5.0065
Fig. 5a	11.75	62.25	22.0288		Fig. 5b	11.75	62.25	1.37047		Fig. 5c	11.75	62.25	-4.93923
Fig. 5a	21.75	62.25	24.2821		Fig. 5b	21.75	62.25	3.6238		Fig. 5c	21.75	62.25	-2.6859
Fig. 5a	22.25	62.25	24.434		Fig. 5b	22.25	62.25	3.77567		Fig. 5c	22.25	62.25	0.328431
Fig. 5a	24.75	62.25	21.9297		Fig. 5b	24.75	62.25	1.27141		Fig. 5c	24.75	62.25	-2.17582
Fig. 5a	26.25	62.25	21.8836		Fig. 5b	26.25	62.25	1.22527		Fig. 5c	26.25	62.25	-5.08443
Fig. 5a	27.25	62.25	21.6063		Fig. 5b	27.25	62.25	0.948053		Fig. 5c	27.25	62.25	-5.36165
Fig. 5a	27.75	62.25	21.753		Fig. 5b	27.75	62.25	1.0947		Fig. 5c	27.75	62.25	-5.215
Fig. 5a	28.75	62.25	24.3349		Fig. 5b	28.75	62.25	3.67658		Fig. 5c	28.75	62.25	-2.63312
Fig. 5a	30.25	62.25	23.0672		Fig. 5b	30.25	62.25	2.40888		Fig. 5c	30.25	62.25	-3.90082
Fig. 5a	39.25	62.25	21.5423		Fig. 5b	39.25	62.25	0.883986		Fig. 5c	39.25	62.25	-5.42572
Fig. 5a	40.25	62.25	23.102		Fig. 5b	40.25	62.25	2.44372		Fig. 5c	40.25	62.25	-3.86598
Fig. 5a	40.75	62.25	23.0804		Fig. 5b	40.75	62.25	2.4221		Fig. 5c	40.75	62.25	-1.31576
Fig. 5a	44.75	62.25	21.6397		Fig. 5b	44.75	62.25	0.981441		Fig. 5c	44.75	62.25	-2.82967
Fig. 5a	50.25	62.25	21.6582		Fig. 5b	50.25	62.25	0.99989		Fig. 5c	50.25	62.25	-5.30981
Fig. 5a	130.75	62.25	22.0225		Fig. 5b	130.75	62.25	1.36426		Fig. 5c	130.75	62.25	-4.94545
Fig. 5a	131.75	62.25	23.5429		Fig. 5b	131.75	62.25	2.88458		Fig. 5c	131.75	62.25	-3.42512
Fig. 5a	132.25	62.25	22.0126		Fig. 5b	132.25	62.25	1.35429		Fig. 5c	132.25	62.25	-4.95541
Fig. 5a	132.75	62.25	21.9699		Fig. 5b	132.75	62.25	1.31161		Fig. 5c	132.75	62.25	-4.9981
Fig. 5a	133.25	62.25	23.4873		Fig. 5b	133.25	62.25	2.82901		Fig. 5c	133.25	62.25	-3.48069
Fig. 5a	5.75	61.75	22.095		Fig. 5b	5.75	61.75	1.43669		Fig. 5c	5.75	61.75	-4.87301
Fig. 5a	6.25	61.75	22.2397		Fig. 5b	6.25	61.75	1.58137		Fig. 5c	6.25	61.75	-4.72833
Fig. 5a	6.75	61.75	22.2717		Fig. 5b	6.75	61.75	1.61346		Fig. 5c	6.75	61.75	-4.69624
Fig. 5a	7.25	61.75	22.2269		Fig. 5b	7.25	61.75	1.5686		Fig. 5c	7.25	61.75	-4.7411
Fig. 5a	8.25	61.75	22.0847		Fig. 5b	8.25	61.75	1.42646		Fig. 5c	8.25	61.75	-4.88324
Fig. 5a	8.75	61.75	21.965		Fig. 5b	8.75	61.75	1.30668		Fig. 5c	8.75	61.75	-5.00302
Fig. 5a	9.25	61.75	21.9157		Fig. 5b	9.25	61.75	1.25745		Fig. 5c	9.25	61.75	-5.05225
Fig. 5a	9.75	61.75	21.8595		Fig. 5b	9.75	61.75	1.20119		Fig. 5c	9.75	61.75	-5.10852
Fig. 5a	10.25	61.75	21.8546		Fig. 5b	10.25	61.75	1.19634		Fig. 5c	10.25	61.75	-5.11336
Fig. 5a	10.75	61.75	23.5961		Fig. 5b	10.75	61.75	2.93786		Fig. 5c	10.75	61.75	-3.37184
Fig. 5a	11.25	61.75	22.0866		Fig. 5b	11.25	61.75	1.42827		Fig. 5c	11.25	61.75	-4.88143
Fig. 5a	11.75	61.75	22.055		Fig. 5b	11.75	61.75	1.39672		Fig. 5c	11.75	61.75	-4.91299
Fig. 5a	16.25	61.75	23.4944		Fig. 5b	16.25	61.75	2.83612		Fig. 5c	16.25	61.75	-3.47359
Fig. 5a	17.25	61.75	24.0609		Fig. 5b	17.25	61.75	3.40264		Fig. 5c	17.25	61.75	-2.62364
Fig. 5a	22.75	61.75	24.2636		Fig. 5b	22.75	61.75	3.60527		Fig. 5c	22.75	61.75	-2.70443
Fig. 5a	23.25	61.75	24.3549		Fig. 5b	23.25	61.75	3.69665		Fig. 5c	23.25	61.75	-2.61305
Fig. 5a	24.25	61.75	22.0359		Fig. 5b	24.25	61.75	1.37758		Fig. 5c	24.25	61.75	-4.93212
Fig. 5a	24.75	61.75	21.9351		Fig. 5b	24.75	61.75	1.27678		Fig. 5c	24.75	61.75	-5.03292
Fig. 5a	27.25	61.75	21.7205		Fig. 5b	27.25	61.75	1.06224		Fig. 5c	27.25	61.75	-5.24746
Fig. 5a	29.75	61.75	22.1414		Fig. 5b	29.75	61.75	1.48307		Fig. 5c	29.75	61.75	-4.82663
Fig. 5a	36.25	61.75	21.8834		Fig. 5b	36.25	61.75	1.22516		Fig. 5c	36.25	61.75	-5.08454
Fig. 5a	38.75	61.75	21.6451		Fig. 5b	38.75	61.75	0.986774		Fig. 5c	38.75	61.75	-5.32293
Fig. 5a	39.25	61.75	21.6384		Fig. 5b	39.25	61.75	0.98016		Fig. 5c	39.25	61.75	-5.32954
Fig. 5a	46.75	61.75	23.1804		Fig. 5b	46.75	61.75	2.52214		Fig. 5c	46.75	61.75	-3.78757
Fig. 5a	48.25	61.75	21.6625		Fig. 5b	48.25	61.75	1.00423		Fig. 5c	48.25	61.75	-5.30548
Fig. 5a	50.75	61.75	21.7225		Fig. 5b	50.75	61.75	1.06425		Fig. 5c	50.75	61.75	-5.24545
Fig. 5a	53.75	61.75	21.8099		Fig. 5b	53.75	61.75	1.15163		Fig. 5c	53.75	61.75	-5.15807
Fig. 5a	130.25	61.75	21.9868		Fig. 5b	130.25	61.75	1.32854		Fig. 5c	130.25	61.75	-4.98117
Fig. 5a	130.75	61.75	22.0049		Fig. 5b	130.75	61.75	1.34658		Fig. 5c	130.75	61.75	-4.96312
Fig. 5a	131.75	61.75	23.5652		Fig. 5b	131.75	61.75	2.90694		Fig. 5c	131.75	61.75	-3.40276
Fig. 5a	132.25	61.75	22.0217		Fig. 5b	132.25	61.75	1.3634		Fig. 5c	132.25	61.75	-4.9463
Fig. 5a	133.25	61.75	21.9851		Fig. 5b	133.25	61.75	1.3268		Fig. 5c	133.25	61.75	-4.9829
Fig. 5a	-148.75	61.25	23.6231		Fig. 5b	-148.75	61.25	2.96484		Fig. 5c	-148.75	61.25	-3.34486
Fig. 5a	5.25	61.25	22.137		Fig. 5b	5.25	61.25	1.47875		Fig. 5c	5.25	61.25	-4.83095
Fig. 5a	5.75	61.25	22.0255		Fig. 5b	5.75	61.25	1.36726		Fig. 5c	5.75	61.25	-4.94244
Fig. 5a	6.25	61.25	22.3684		Fig. 5b	6.25	61.25	1.71011		Fig. 5c	6.25	61.25	-4.59959
Fig. 5a	6.75	61.25	22.5782		Fig. 5b	6.75	61.25	1.91988		Fig. 5c	6.75	61.25	-4.38982
Fig. 5a	7.25	61.25	22.0872		Fig. 5b	7.25	61.25	1.42888		Fig. 5c	7.25	61.25	-4.88082
Fig. 5a	8.25	61.25	23.5665		Fig. 5b	8.25	61.25	2.90818		Fig. 5c	8.25	61.25	-3.40152
Fig. 5a	8.75	61.25	21.9548		Fig. 5b	8.75	61.25	1.29651		Fig. 5c	8.75	61.25	-5.01319
Fig. 5a	9.25	61.25	21.8358		Fig. 5b	9.25	61.25	1.1775		Fig. 5c	9.25	61.25	-5.1322
Fig. 5a	10.25	61.25	21.8366		Fig. 5b	10.25	61.25	1.17834		Fig. 5c	10.25	61.25	-5.13136
Fig. 5a	10.75	61.25	21.9563		Fig. 5b	10.75	61.25	1.29805		Fig. 5c	10.75	61.25	-5.01165
Fig. 5a	11.25	61.25	22.3373		Fig. 5b	11.25	61.25	1.67906		Fig. 5c	11.25	61.25	-4.63064
Fig. 5a	11.75	61.25	23.7071		Fig. 5b	11.75	61.25	3.04886		Fig. 5c	11.75	61.25	-3.26084
Fig. 5a	12.25	61.25	21.9319		Fig. 5b	12.25	61.25	1.27364		Fig. 5c	12.25	61.25	-5.03606
Fig. 5a	12.75	61.25	21.87		Fig. 5b	12.75	61.25	1.21175		Fig. 5c	12.75	61.25	-5.09795
Fig. 5a	16.75	61.25	24.3597		Fig. 5b	16.75	61.25	3.70138		Fig. 5c	16.75	61.25	-2.60832
Fig. 5a	21.75	61.25	23.5607		Fig. 5b	21.75	61.25	2.90243		Fig. 5c	21.75	61.25	-3.40727
Fig. 5a	22.25	61.25	23.4485		Fig. 5b	22.25	61.25	2.79021		Fig. 5c	22.25	61.25	-3.51949
Fig. 5a	22.75	61.25	23.7546		Fig. 5b	22.75	61.25	3.09635		Fig. 5c	22.75	61.25	-3.21335
Fig. 5a	23.25	61.25	23.7624		Fig. 5b	23.25	61.25	3.10407		Fig. 5c	23.25	61.25	-3.20563
Fig. 5a	23.75	61.25	22.1113		Fig. 5b	23.75	61.25	1.45297		Fig. 5c	23.75	61.25	-4.85673
Fig. 5a	24.25	61.25	22.1139		Fig. 5b	24.25	61.25	1.45559		Fig. 5c	24.25	61.25	-4.85412
Fig. 5a	27.75	61.25	21.9234		Fig. 5b	27.75	61.25	1.26513		Fig. 5c	27.75	61.25	-5.04457
Fig. 5a	29.75	61.25	21.9459		Fig. 5b	29.75	61.25	1.28765		Fig. 5c	29.75	61.25	-5.02205
Fig. 5a	36.75	61.25	23.2212		Fig. 5b	36.75	61.25	2.60422		Fig. 5c	36.75	61.25	-3.70548
Fig. 5a	38.75	61.25	21.8214		Fig. 5b	38.75	61.25	1.16306		Fig. 5c	38.75	61.25	-5.14664
Fig. 5a	40.25	61.25	21.637		Fig. 5b	40.25	61.25	0.978998		Fig. 5c	40.25	61.25	-5.3307
Fig. 5a	40.75	61.25	21.6227		Fig. 5b	40.75	61.25	0.964387		Fig. 5c	40.75	61.25	-5.34531
Fig. 5a	41.25	61.25	21.6327		Fig. 5b	41.25	61.25	0.974403		Fig. 5c	41.25	61.25	-5.3353
Fig. 5a	41.75	61.25	21.6618		Fig. 5b	41.75	61.25	1.00355		Fig. 5c	41.75	61.25	-5.30615
Fig. 5a	44.75	61.25	21.6931		Fig. 5b	44.75	61.25	1.03485		Fig. 5c	44.75	61.25	-5.27485
Fig. 5a	46.25	61.25	21.7259		Fig. 5b	46.25	61.25	1.06765		Fig. 5c	46.25	61.25	-5.24205
Fig. 5a	47.75	61.25	21.7102		Fig. 5b	47.75	61.25	1.05196		Fig. 5c	47.75	61.25	-5.25775
Fig. 5a	48.25	61.25	21.7135		Fig. 5b	48.25	61.25	1.05524		Fig. 5c	48.25	61.25	-5.25446
Fig. 5a	53.75	61.25	21.9214		Fig. 5b	53.75	61.25	1.26307		Fig. 5c	53.75	61.25	-5.04663
Fig. 5a	56.75	61.25	23.6203		Fig. 5b	56.75	61.25	2.96198		Fig. 5c	56.75	61.25	-3.34772
Fig. 5a	132.25	61.25	21.974		Fig. 5b	132.25	61.25	1.31568		Fig. 5c	132.25	61.25	-4.99402
Fig. 5a	5.75	60.75	23.0644		Fig. 5b	5.75	60.75	2.40615		Fig. 5c	5.75	60.75	-3.90355
Fig. 5a	6.25	60.75	23.4509		Fig. 5b	6.25	60.75	2.79262		Fig. 5c	6.25	60.75	-3.51708
Fig. 5a	6.75	60.75	23.6349		Fig. 5b	6.75	60.75	2.97661		Fig. 5c	6.75	60.75	-3.33309
Fig. 5a	8.25	60.75	21.8552		Fig. 5b	8.25	60.75	1.19695		Fig. 5c	8.25	60.75	-5.11275
Fig. 5a	10.25	60.75	22.5689		Fig. 5b	10.25	60.75	1.91063		Fig. 5c	10.25	60.75	-4.39907
Fig. 5a	10.75	60.75	22.3516		Fig. 5b	10.75	60.75	1.6933		Fig. 5c	10.75	60.75	-4.6164
Fig. 5a	11.25	60.75	24.2382		Fig. 5b	11.25	60.75	3.57991		Fig. 5c	11.25	60.75	-2.72979
Fig. 5a	11.75	60.75	24.2899		Fig. 5b	11.75	60.75	3.63164		Fig. 5c	11.75	60.75	-2.67806
Fig. 5a	12.25	60.75	23.7587		Fig. 5b	12.25	60.75	3.10037		Fig. 5c	12.25	60.75	-3.20933
Fig. 5a	15.75	60.75	24.2607		Fig. 5b	15.75	60.75	3.6024		Fig. 5c	15.75	60.75	-2.7073
Fig. 5a	16.25	60.75	24.4352		Fig. 5b	16.25	60.75	3.77693		Fig. 5c	16.25	60.75	-2.26698
Fig. 5a	21.75	60.75	22.2034		Fig. 5b	21.75	60.75	1.54511		Fig. 5c	21.75	60.75	-4.76459
Fig. 5a	22.25	60.75	23.6122		Fig. 5b	22.25	60.75	2.95393		Fig. 5c	22.25	60.75	-3.35577
Fig. 5a	22.75	60.75	23.9722		Fig. 5b	22.75	60.75	3.31395		Fig. 5c	22.75	60.75	-2.99576
Fig. 5a	23.25	60.75	24.175		Fig. 5b	23.25	60.75	3.51674		Fig. 5c	23.25	60.75	-2.79297
Fig. 5a	24.75	60.75	22.163		Fig. 5b	24.75	60.75	1.50473		Fig. 5c	24.75	60.75	-4.80497
Fig. 5a	25.25	60.75	22.6148		Fig. 5b	25.25	60.75	1.95647		Fig. 5c	25.25	60.75	-4.35323
Fig. 5a	25.75	60.75	22.7509		Fig. 5b	25.75	60.75	2.09259		Fig. 5c	25.75	60.75	-4.21712
Fig. 5a	26.25	60.75	24.8165		Fig. 5b	26.25	60.75	4.15824		Fig. 5c	26.25	60.75	-2.15146
Fig. 5a	26.75	60.75	24.0655		Fig. 5b	26.75	60.75	3.40724		Fig. 5c	26.75	60.75	-2.90247
Fig. 5a	27.25	60.75	23.729		Fig. 5b	27.25	60.75	3.07071		Fig. 5c	27.25	60.75	-3.23899
Fig. 5a	27.75	60.75	22.0603		Fig. 5b	27.75	60.75	1.40196		Fig. 5c	27.75	60.75	-4.90774
Fig. 5a	28.25	60.75	23.7273		Fig. 5b	28.25	60.75	3.06897		Fig. 5c	28.25	60.75	-2.6386
Fig. 5a	28.75	60.75	23.9946		Fig. 5b	28.75	60.75	3.33635		Fig. 5c	28.75	60.75	-2.97335
Fig. 5a	29.25	60.75	24.0574		Fig. 5b	29.25	60.75	3.39909		Fig. 5c	29.25	60.75	-2.91061
Fig. 5a	29.75	60.75	24.0843		Fig. 5b	29.75	60.75	3.42606		Fig. 5c	29.75	60.75	-2.88364
Fig. 5a	30.25	60.75	24.1697		Fig. 5b	30.25	60.75	3.51141		Fig. 5c	30.25	60.75	-2.79829
Fig. 5a	34.75	60.75	23.4416		Fig. 5b	34.75	60.75	2.7833		Fig. 5c	34.75	60.75	-3.5264
Fig. 5a	39.25	60.75	21.8633		Fig. 5b	39.25	60.75	1.21495		Fig. 5c	39.25	60.75	-5.09476
Fig. 5a	41.75	60.75	21.715		Fig. 5b	41.75	60.75	1.07078		Fig. 5c	41.75	60.75	-5.23892
Fig. 5a	42.25	60.75	21.7117		Fig. 5b	42.25	60.75	1.06781		Fig. 5c	42.25	60.75	-5.24189
Fig. 5a	42.75	60.75	21.7035		Fig. 5b	42.75	60.75	1.06916		Fig. 5c	42.75	60.75	-5.24054
Fig. 5a	43.25	60.75	21.7206		Fig. 5b	43.25	60.75	1.07394		Fig. 5c	43.25	60.75	-5.23576
Fig. 5a	43.75	60.75	21.7358		Fig. 5b	43.75	60.75	1.09236		Fig. 5c	43.75	60.75	-5.21734
Fig. 5a	45.75	60.75	21.7225		Fig. 5b	45.75	60.75	1.08134		Fig. 5c	45.75	60.75	-5.22836
Fig. 5a	46.25	60.75	21.7742		Fig. 5b	46.25	60.75	1.13013		Fig. 5c	46.25	60.75	-5.17957
Fig. 5a	49.25	60.75	21.7555		Fig. 5b	49.25	60.75	1.09721		Fig. 5c	49.25	60.75	-5.21249
Fig. 5a	50.25	60.75	21.7973		Fig. 5b	50.25	60.75	1.13906		Fig. 5c	50.25	60.75	-5.17064
Fig. 5a	6.25	60.25	24.6083		Fig. 5b	6.25	60.25	3.95001		Fig. 5c	6.25	60.25	-2.35969
Fig. 5a	8.75	60.25	21.7957		Fig. 5b	8.75	60.25	1.13739		Fig. 5c	8.75	60.25	-5.17231
Fig. 5a	9.75	60.25	22.0553		Fig. 5b	9.75	60.25	1.39697		Fig. 5c	9.75	60.25	-4.91274
Fig. 5a	10.25	60.25	23.9357		Fig. 5b	10.25	60.25	3.27746		Fig. 5c	10.25	60.25	-3.03225
Fig. 5a	11.25	60.25	24.2663		Fig. 5b	11.25	60.25	3.60797		Fig. 5c	11.25	60.25	-2.70173
Fig. 5a	11.75	60.25	24.3423		Fig. 5b	11.75	60.25	3.68397		Fig. 5c	11.75	60.25	-2.1834
Fig. 5a	15.25	60.25	22.8216		Fig. 5b	15.25	60.25	2.16326		Fig. 5c	15.25	60.25	-4.14644
Fig. 5a	16.25	60.25	24.741		Fig. 5b	16.25	60.25	4.08273		Fig. 5c	16.25	60.25	-2.22697
Fig. 5a	17.25	60.25	24.2586		Fig. 5b	17.25	60.25	3.60032		Fig. 5c	17.25	60.25	-2.70939
Fig. 5a	17.75	60.25	23.7195		Fig. 5b	17.75	60.25	3.06119		Fig. 5c	17.75	60.25	-3.24852
Fig. 5a	18.25	60.25	23.7116		Fig. 5b	18.25	60.25	3.05328		Fig. 5c	18.25	60.25	-3.25642
Fig. 5a	18.75	60.25	23.9831		Fig. 5b	18.75	60.25	3.32478		Fig. 5c	18.75	60.25	-2.98492
Fig. 5a	19.75	60.25	24.2561		Fig. 5b	19.75	60.25	3.59781		Fig. 5c	19.75	60.25	-2.71189
Fig. 5a	20.75	60.25	22.5739		Fig. 5b	20.75	60.25	1.91561		Fig. 5c	20.75	60.25	-4.39409
Fig. 5a	22.75	60.25	23.7687		Fig. 5b	22.75	60.25	3.11045		Fig. 5c	22.75	60.25	-3.19925
Fig. 5a	23.25	60.25	24.2722		Fig. 5b	23.25	60.25	3.61388		Fig. 5c	23.25	60.25	-2.69583
Fig. 5a	23.75	60.25	23.2976		Fig. 5b	23.75	60.25	2.63933		Fig. 5c	23.75	60.25	-3.67037
Fig. 5a	24.25	60.25	23.0992		Fig. 5b	24.25	60.25	2.44088		Fig. 5c	24.25	60.25	-1.00635
Fig. 5a	30.25	60.25	22.4285		Fig. 5b	30.25	60.25	1.77026		Fig. 5c	30.25	60.25	-4.53945
Fig. 5a	30.75	60.25	22.5789		Fig. 5b	30.75	60.25	1.9206		Fig. 5c	30.75	60.25	-4.38911
Fig. 5a	31.75	60.25	24.0796		Fig. 5b	31.75	60.25	3.42135		Fig. 5c	31.75	60.25	-2.88835
Fig. 5a	32.75	60.25	23.6244		Fig. 5b	32.75	60.25	2.96616		Fig. 5c	32.75	60.25	-3.34354
Fig. 5a	33.75	60.25	23.0905		Fig. 5b	33.75	60.25	2.43219		Fig. 5c	33.75	60.25	-3.87751
Fig. 5a	34.25	60.25	23.1457		Fig. 5b	34.25	60.25	2.48746		Fig. 5c	34.25	60.25	-3.82225
Fig. 5a	38.25	60.25	21.7612		Fig. 5b	38.25	60.25	1.11222		Fig. 5c	38.25	60.25	-5.19749
Fig. 5a	39.25	60.25	21.8566		Fig. 5b	39.25	60.25	1.20848		Fig. 5c	39.25	60.25	-5.10122
Fig. 5a	39.75	60.25	21.7691		Fig. 5b	39.75	60.25	1.12172		Fig. 5c	39.75	60.25	-5.18798
Fig. 5a	40.25	60.25	21.7854		Fig. 5b	40.25	60.25	1.1385		Fig. 5c	40.25	60.25	-5.1712
Fig. 5a	41.75	60.25	21.7538		Fig. 5b	41.75	60.25	1.10769		Fig. 5c	41.75	60.25	-5.20201
Fig. 5a	42.25	60.25	21.7227		Fig. 5b	42.25	60.25	1.08224		Fig. 5c	42.25	60.25	-5.22746
Fig. 5a	44.25	60.25	21.8126		Fig. 5b	44.25	60.25	1.17133		Fig. 5c	44.25	60.25	-5.13837
Fig. 5a	45.75	60.25	21.8104		Fig. 5b	45.75	60.25	1.16332		Fig. 5c	45.75	60.25	-5.14639
Fig. 5a	47.25	60.25	23.4318		Fig. 5b	47.25	60.25	2.77349		Fig. 5c	47.25	60.25	-3.53621
Fig. 5a	48.75	60.25	23.4276		Fig. 5b	48.75	60.25	2.76928		Fig. 5c	48.75	60.25	-3.54042
Fig. 5a	56.25	60.25	23.6874		Fig. 5b	56.25	60.25	3.02913		Fig. 5c	56.25	60.25	-3.28057
Fig. 5a	64.25	60.25	23.7643		Fig. 5b	64.25	60.25	3.10601		Fig. 5c	64.25	60.25	-3.20369
Fig. 5a	119.75	60.25	22.0841		Fig. 5b	119.75	60.25	1.42579		Fig. 5c	119.75	60.25	-4.88391
Fig. 5a	6.25	59.75	23.9985		Fig. 5b	6.25	59.75	3.34021		Fig. 5c	6.25	59.75	-2.96949
Fig. 5a	6.75	59.75	22.2917		Fig. 5b	6.75	59.75	1.63346		Fig. 5c	6.75	59.75	-4.67625
Fig. 5a	7.75	59.75	21.772		Fig. 5b	7.75	59.75	1.1137		Fig. 5c	7.75	59.75	-5.196
Fig. 5a	8.25	59.75	21.7707		Fig. 5b	8.25	59.75	1.11246		Fig. 5c	8.25	59.75	-5.19724
Fig. 5a	9.75	59.75	23.4166		Fig. 5b	9.75	59.75	2.75835		Fig. 5c	9.75	59.75	-3.55135
Fig. 5a	10.25	59.75	23.6793		Fig. 5b	10.25	59.75	3.02101		Fig. 5c	10.25	59.75	-3.28869
Fig. 5a	10.75	59.75	23.8112		Fig. 5b	10.75	59.75	3.15288		Fig. 5c	10.75	59.75	-3.15682
Fig. 5a	11.25	59.75	24.3365		Fig. 5b	11.25	59.75	3.67824		Fig. 5c	11.25	59.75	-2.63146
Fig. 5a	11.75	59.75	24.7323		Fig. 5b	11.75	59.75	4.07405		Fig. 5c	11.75	59.75	-2.23565
Fig. 5a	12.25	59.75	23.4962		Fig. 5b	12.25	59.75	2.83788		Fig. 5c	12.25	59.75	-3.24705
Fig. 5a	12.75	59.75	23.7642		Fig. 5b	12.75	59.75	3.10591		Fig. 5c	12.75	59.75	-3.20379
Fig. 5a	13.25	59.75	23.9294		Fig. 5b	13.25	59.75	3.27112		Fig. 5c	13.25	59.75	-3.03858
Fig. 5a	14.75	59.75	22.9743		Fig. 5b	14.75	59.75	2.31599		Fig. 5c	14.75	59.75	-3.99372
Fig. 5a	15.25	59.75	23.7762		Fig. 5b	15.25	59.75	3.11788		Fig. 5c	15.25	59.75	-3.19182
Fig. 5a	15.75	59.75	23.0986		Fig. 5b	15.75	59.75	2.44036		Fig. 5c	15.75	59.75	-3.86934
Fig. 5a	16.75	59.75	24.8689		Fig. 5b	16.75	59.75	4.21063		Fig. 5c	16.75	59.75	-2.09908
Fig. 5a	17.25	59.75	24.0532		Fig. 5b	17.25	59.75	3.39494		Fig. 5c	17.25	59.75	-2.91477
Fig. 5a	17.75	59.75	23.8546		Fig. 5b	17.75	59.75	3.19627		Fig. 5c	17.75	59.75	-3.11343
Fig. 5a	18.25	59.75	23.674		Fig. 5b	18.25	59.75	3.0157		Fig. 5c	18.25	59.75	-3.294
Fig. 5a	18.75	59.75	23.8645		Fig. 5b	18.75	59.75	3.20623		Fig. 5c	18.75	59.75	-3.10347
Fig. 5a	29.25	59.75	22.2668		Fig. 5b	29.25	59.75	1.60852		Fig. 5c	29.25	59.75	-4.70118
Fig. 5a	29.75	59.75	22.6232		Fig. 5b	29.75	59.75	1.9649		Fig. 5c	29.75	59.75	-4.34481
Fig. 5a	30.75	59.75	23.7246		Fig. 5b	30.75	59.75	3.06633		Fig. 5c	30.75	59.75	-3.24337
Fig. 5a	31.25	59.75	23.6187		Fig. 5b	31.25	59.75	2.96042		Fig. 5c	31.25	59.75	-3.34928
Fig. 5a	32.25	59.75	21.822		Fig. 5b	32.25	59.75	1.1637		Fig. 5c	32.25	59.75	-5.146
Fig. 5a	33.75	59.75	21.6326		Fig. 5b	33.75	59.75	0.974272		Fig. 5c	33.75	59.75	-5.33543
Fig. 5a	34.25	59.75	23.1954		Fig. 5b	34.25	59.75	2.53707		Fig. 5c	34.25	59.75	-3.77263
Fig. 5a	35.25	59.75	21.6681		Fig. 5b	35.25	59.75	1.01986		Fig. 5c	35.25	59.75	-5.28984
Fig. 5a	36.25	59.75	21.721		Fig. 5b	36.25	59.75	1.07152		Fig. 5c	36.25	59.75	-5.23818
Fig. 5a	38.75	59.75	21.823		Fig. 5b	38.75	59.75	1.1773		Fig. 5c	38.75	59.75	-5.1324
Fig. 5a	39.25	59.75	22.0827		Fig. 5b	39.25	59.75	1.43637		Fig. 5c	39.25	59.75	-4.87333
Fig. 5a	39.75	59.75	22.0734		Fig. 5b	39.75	59.75	1.42702		Fig. 5c	39.75	59.75	-4.88268
Fig. 5a	40.25	59.75	21.9081		Fig. 5b	40.25	59.75	1.26182		Fig. 5c	40.25	59.75	-5.04788
Fig. 5a	40.75	59.75	21.8965		Fig. 5b	40.75	59.75	1.24761		Fig. 5c	40.75	59.75	-5.0621
Fig. 5a	41.75	59.75	21.8265		Fig. 5b	41.75	59.75	1.17957		Fig. 5c	41.75	59.75	-5.13013
Fig. 5a	42.75	59.75	21.8295		Fig. 5b	42.75	59.75	1.18284		Fig. 5c	42.75	59.75	-5.12686
Fig. 5a	43.25	59.75	21.841		Fig. 5b	43.25	59.75	1.19436		Fig. 5c	43.25	59.75	-5.11534
Fig. 5a	43.75	59.75	21.8382		Fig. 5b	43.75	59.75	1.19284		Fig. 5c	43.75	59.75	-5.11686
Fig. 5a	45.25	59.75	21.9054		Fig. 5b	45.25	59.75	1.25848		Fig. 5c	45.25	59.75	-5.05123
Fig. 5a	48.75	59.75	23.6324		Fig. 5b	48.75	59.75	2.97416		Fig. 5c	48.75	59.75	-3.33555
Fig. 5a	56.75	59.75	22.2687		Fig. 5b	56.75	59.75	1.61036		Fig. 5c	56.75	59.75	-4.69934
Fig. 5a	150.25	59.75	23.8001		Fig. 5b	150.25	59.75	3.14185		Fig. 5c	150.25	59.75	-3.16785
Fig. 5a	5.25	59.25	23.9942		Fig. 5b	5.25	59.25	3.33593		Fig. 5c	5.25	59.25	-2.97377
Fig. 5a	5.75	59.25	22.2589		Fig. 5b	5.75	59.25	1.60061		Fig. 5c	5.75	59.25	-4.70909
Fig. 5a	6.25	59.25	21.9483		Fig. 5b	6.25	59.25	1.28998		Fig. 5c	6.25	59.25	-5.01972
Fig. 5a	7.25	59.25	23.3262		Fig. 5b	7.25	59.25	2.66794		Fig. 5c	7.25	59.25	-3.64176
Fig. 5a	7.75	59.25	21.7793		Fig. 5b	7.75	59.25	1.12104		Fig. 5c	7.75	59.25	-5.18866
Fig. 5a	8.75	59.25	21.9392		Fig. 5b	8.75	59.25	1.28095		Fig. 5c	8.75	59.25	-5.02875
Fig. 5a	9.25	59.25	23.5328		Fig. 5b	9.25	59.25	2.87455		Fig. 5c	9.25	59.25	-3.43515
Fig. 5a	9.75	59.25	23.6263		Fig. 5b	9.75	59.25	2.968		Fig. 5c	9.75	59.25	-3.3417
Fig. 5a	10.25	59.25	23.9974		Fig. 5b	10.25	59.25	3.33915		Fig. 5c	10.25	59.25	-2.97055
Fig. 5a	10.75	59.25	23.9862		Fig. 5b	10.75	59.25	3.32792		Fig. 5c	10.75	59.25	-2.98178
Fig. 5a	11.25	59.25	24.3218		Fig. 5b	11.25	59.25	3.66354		Fig. 5c	11.25	59.25	-2.64616
Fig. 5a	11.75	59.25	25.0889		Fig. 5b	11.75	59.25	4.43065		Fig. 5c	11.75	59.25	-1.87905
Fig. 5a	12.25	59.25	23.3065		Fig. 5b	12.25	59.25	2.64824		Fig. 5c	12.25	59.25	-3.66146
Fig. 5a	12.75	59.25	24.1505		Fig. 5b	12.75	59.25	3.49219		Fig. 5c	12.75	59.25	-2.81752
Fig. 5a	14.75	59.25	22.9291		Fig. 5b	14.75	59.25	2.27086		Fig. 5c	14.75	59.25	-4.03884
Fig. 5a	15.25	59.25	23.4928		Fig. 5b	15.25	59.25	2.83456		Fig. 5c	15.25	59.25	-3.47514
Fig. 5a	16.25	59.25	23.0519		Fig. 5b	16.25	59.25	2.39365		Fig. 5c	16.25	59.25	-3.91605
Fig. 5a	16.75	59.25	22.5966		Fig. 5b	16.75	59.25	1.93832		Fig. 5c	16.75	59.25	-4.37139
Fig. 5a	17.25	59.25	23.7955		Fig. 5b	17.25	59.25	3.13719		Fig. 5c	17.25	59.25	-3.17251
Fig. 5a	17.75	59.25	23.8585		Fig. 5b	17.75	59.25	3.20022		Fig. 5c	17.75	59.25	-3.10948
Fig. 5a	24.75	59.25	22.7103		Fig. 5b	24.75	59.25	2.05203		Fig. 5c	24.75	59.25	-4.25767
Fig. 5a	25.75	59.25	23.961		Fig. 5b	25.75	59.25	3.30269		Fig. 5c	25.75	59.25	-3.00701
Fig. 5a	26.25	59.25	23.4064		Fig. 5b	26.25	59.25	2.74812		Fig. 5c	26.25	59.25	-3.56158
Fig. 5a	31.25	59.25	23.5118		Fig. 5b	31.25	59.25	2.85352		Fig. 5c	31.25	59.25	-3.45618
Fig. 5a	32.25	59.25	23.4288		Fig. 5b	32.25	59.25	2.77049		Fig. 5c	32.25	59.25	-3.53921
Fig. 5a	32.75	59.25	23.3088		Fig. 5b	32.75	59.25	2.65053		Fig. 5c	32.75	59.25	-3.65917
Fig. 5a	33.75	59.25	23.2881		Fig. 5b	33.75	59.25	2.62978		Fig. 5c	33.75	59.25	-3.67992
Fig. 5a	34.25	59.25	23.3044		Fig. 5b	34.25	59.25	2.64618		Fig. 5c	34.25	59.25	-3.66352
Fig. 5a	34.75	59.25	21.7463		Fig. 5b	34.75	59.25	1.09135		Fig. 5c	34.75	59.25	-5.21836
Fig. 5a	37.25	59.25	21.9617		Fig. 5b	37.25	59.25	1.31309		Fig. 5c	37.25	59.25	-4.99661
Fig. 5a	37.75	59.25	22.2956		Fig. 5b	37.75	59.25	1.64813		Fig. 5c	37.75	59.25	-4.66157
Fig. 5a	38.25	59.25	22.1606		Fig. 5b	38.25	59.25	1.51296		Fig. 5c	38.25	59.25	-4.79674
Fig. 5a	38.75	59.25	21.9743		Fig. 5b	38.75	59.25	1.33072		Fig. 5c	38.75	59.25	-4.97898
Fig. 5a	39.25	59.25	22.0903		Fig. 5b	39.25	59.25	1.44531		Fig. 5c	39.25	59.25	-4.86439
Fig. 5a	39.75	59.25	22.3063		Fig. 5b	39.75	59.25	1.66622		Fig. 5c	39.75	59.25	-4.64349
Fig. 5a	40.75	59.25	23.554		Fig. 5b	40.75	59.25	2.90474		Fig. 5c	40.75	59.25	-3.40496
Fig. 5a	46.75	59.25	22.142		Fig. 5b	46.75	59.25	1.4837		Fig. 5c	46.75	59.25	-4.826
Fig. 5a	47.25	59.25	23.7338		Fig. 5b	47.25	59.25	3.07553		Fig. 5c	47.25	59.25	-3.23417
Fig. 5a	49.25	59.25	22.16		Fig. 5b	49.25	59.25	1.5017		Fig. 5c	49.25	59.25	-4.808
Fig. 5a	5.75	58.75	23.9276		Fig. 5b	5.75	58.75	3.26934		Fig. 5c	5.75	58.75	-3.04036
Fig. 5a	6.25	58.75	23.4516		Fig. 5b	6.25	58.75	2.79334		Fig. 5c	6.25	58.75	-3.51637
Fig. 5a	6.75	58.75	21.7557		Fig. 5b	6.75	58.75	1.09737		Fig. 5c	6.75	58.75	-5.21233
Fig. 5a	7.25	58.75	21.7288		Fig. 5b	7.25	58.75	1.0705		Fig. 5c	7.25	58.75	-5.2392
Fig. 5a	7.75	58.75	21.8457		Fig. 5b	7.75	58.75	1.18743		Fig. 5c	7.75	58.75	-5.12217
Fig. 5a	8.75	58.75	23.5538		Fig. 5b	8.75	58.75	2.89553		Fig. 5c	8.75	58.75	-3.41367
Fig. 5a	11.25	58.75	23.9717		Fig. 5b	11.25	58.75	3.31338		Fig. 5c	11.25	58.75	-2.99632
Fig. 5a	11.75	58.75	23.9243		Fig. 5b	11.75	58.75	3.26601		Fig. 5c	11.75	58.75	-3.0437
Fig. 5a	12.25	58.75	25.2123		Fig. 5b	12.25	58.75	4.55399		Fig. 5c	12.25	58.75	-1.75571
Fig. 5a	13.75	58.75	24.5054		Fig. 5b	13.75	58.75	3.8471		Fig. 5c	13.75	58.75	-2.4626
Fig. 5a	15.25	58.75	22.6741		Fig. 5b	15.25	58.75	2.01585		Fig. 5c	15.25	58.75	-4.29386
Fig. 5a	15.75	58.75	22.7211		Fig. 5b	15.75	58.75	2.06282		Fig. 5c	15.75	58.75	-4.24688
Fig. 5a	16.75	58.75	22.4248		Fig. 5b	16.75	58.75	1.76648		Fig. 5c	16.75	58.75	-4.54322
Fig. 5a	17.25	58.75	23.9515		Fig. 5b	17.25	58.75	3.29317		Fig. 5c	17.25	58.75	-3.01653
Fig. 5a	23.75	58.75	23.7868		Fig. 5b	23.75	58.75	3.12852		Fig. 5c	23.75	58.75	-3.18119
Fig. 5a	25.75	58.75	23.4385		Fig. 5b	25.75	58.75	2.78022		Fig. 5c	25.75	58.75	-3.52948
Fig. 5a	26.25	58.75	22.991		Fig. 5b	26.25	58.75	2.33274		Fig. 5c	26.25	58.75	-3.97696
Fig. 5a	26.75	58.75	22.8736		Fig. 5b	26.75	58.75	2.21529		Fig. 5c	26.75	58.75	-4.09442
Fig. 5a	29.25	58.75	23.6787		Fig. 5b	29.25	58.75	3.02044		Fig. 5c	29.25	58.75	-3.28927
Fig. 5a	29.75	58.75	23.731		Fig. 5b	29.75	58.75	3.07271		Fig. 5c	29.75	58.75	-3.23699
Fig. 5a	36.25	58.75	21.8913		Fig. 5b	36.25	58.75	1.2401		Fig. 5c	36.25	58.75	-5.0696
Fig. 5a	37.75	58.75	22.4528		Fig. 5b	37.75	58.75	1.80731		Fig. 5c	37.75	58.75	-4.50239
Fig. 5a	39.25	58.75	22.3632		Fig. 5b	39.25	58.75	1.71212		Fig. 5c	39.25	58.75	-4.59758
Fig. 5a	39.75	58.75	22.3009		Fig. 5b	39.75	58.75	1.65103		Fig. 5c	39.75	58.75	-4.65868
Fig. 5a	40.25	58.75	22.4331		Fig. 5b	40.25	58.75	1.78219		Fig. 5c	40.25	58.75	-4.52751
Fig. 5a	41.25	58.75	22.1547		Fig. 5b	41.25	58.75	1.50403		Fig. 5c	41.25	58.75	-4.80567
Fig. 5a	41.75	58.75	23.6706		Fig. 5b	41.75	58.75	3.01227		Fig. 5c	41.75	58.75	-3.29744
Fig. 5a	42.25	58.75	23.6657		Fig. 5b	42.25	58.75	3.00742		Fig. 5c	42.25	58.75	-3.30228
Fig. 5a	42.75	58.75	22.0459		Fig. 5b	42.75	58.75	1.38763		Fig. 5c	42.75	58.75	-4.92207
Fig. 5a	43.75	58.75	23.6303		Fig. 5b	43.75	58.75	2.97197		Fig. 5c	43.75	58.75	-3.33773
Fig. 5a	44.75	58.75	22.1938		Fig. 5b	44.75	58.75	1.53556		Fig. 5c	44.75	58.75	-4.77414
Fig. 5a	46.25	58.75	24.0235		Fig. 5b	46.25	58.75	3.36522		Fig. 5c	46.25	58.75	-2.94448
Fig. 5a	50.25	58.75	22.5854		Fig. 5b	50.25	58.75	1.92712		Fig. 5c	50.25	58.75	-4.38258
Fig. 5a	53.75	58.75	23.4729		Fig. 5b	53.75	58.75	2.81459		Fig. 5c	53.75	58.75	-3.49512
Fig. 5a	55.25	58.75	22.5473		Fig. 5b	55.25	58.75	1.88903		Fig. 5c	55.25	58.75	-4.42068
Fig. 5a	55.75	58.75	22.5567		Fig. 5b	55.75	58.75	1.89845		Fig. 5c	55.75	58.75	-4.41125
Fig. 5a	56.75	58.75	24.4368		Fig. 5b	56.75	58.75	3.77852		Fig. 5c	56.75	58.75	-2.53119
Fig. 5a	-116.25	58.25	24.062		Fig. 5b	-116.25	58.25	3.40646		Fig. 5c	-116.25	58.25	-2.90324
Fig. 5a	6.75	58.25	22.1937		Fig. 5b	6.75	58.25	1.53544		Fig. 5c	6.75	58.25	-4.77426
Fig. 5a	7.75	58.25	23.691		Fig. 5b	7.75	58.25	3.03275		Fig. 5c	7.75	58.25	-3.27695
Fig. 5a	11.75	58.25	23.8532		Fig. 5b	11.75	58.25	3.19496		Fig. 5c	11.75	58.25	-3.11474
Fig. 5a	12.25	58.25	25.5193		Fig. 5b	12.25	58.25	4.86097		Fig. 5c	12.25	58.25	-1.44873
Fig. 5a	12.75	58.25	27.2181		Fig. 5b	12.75	58.25	6.5598		Fig. 5c	12.75	58.25	0.2501
Fig. 5a	13.25	58.25	25.1273		Fig. 5b	13.25	58.25	4.46897		Fig. 5c	13.25	58.25	-1.84073
Fig. 5a	13.75	58.25	22.7186		Fig. 5b	13.75	58.25	2.06029		Fig. 5c	13.75	58.25	-4.24941
Fig. 5a	14.25	58.25	22.5826		Fig. 5b	14.25	58.25	1.9243		Fig. 5c	14.25	58.25	-4.3854
Fig. 5a	15.25	58.25	22.6208		Fig. 5b	15.25	58.25	1.96256		Fig. 5c	15.25	58.25	-4.34714
Fig. 5a	15.75	58.25	24.4358		Fig. 5b	15.75	58.25	3.77747		Fig. 5c	15.75	58.25	-2.53223
Fig. 5a	16.25	58.25	24.6736		Fig. 5b	16.25	58.25	4.01528		Fig. 5c	16.25	58.25	-2.29442
Fig. 5a	16.75	58.25	23.1175		Fig. 5b	16.75	58.25	2.45921		Fig. 5c	16.75	58.25	-3.85049
Fig. 5a	25.75	58.25	23.3658		Fig. 5b	25.75	58.25	2.70746		Fig. 5c	25.75	58.25	-3.60224
Fig. 5a	26.25	58.25	24.7124		Fig. 5b	26.25	58.25	4.05412		Fig. 5c	26.25	58.25	-2.25558
Fig. 5a	26.75	58.25	24.6634		Fig. 5b	26.75	58.25	4.00511		Fig. 5c	26.75	58.25	-2.30459
Fig. 5a	27.25	58.25	24.7918		Fig. 5b	27.25	58.25	4.13347		Fig. 5c	27.25	58.25	-2.17623
Fig. 5a	30.75	58.25	23.601		Fig. 5b	30.75	58.25	2.94275		Fig. 5c	30.75	58.25	-3.36695
Fig. 5a	37.75	58.25	22.3736		Fig. 5b	37.75	58.25	1.71531		Fig. 5c	37.75	58.25	-4.59439
Fig. 5a	38.25	58.25	22.9114		Fig. 5b	38.25	58.25	2.25315		Fig. 5c	38.25	58.25	-4.05655
Fig. 5a	38.75	58.25	23.0128		Fig. 5b	38.75	58.25	2.35456		Fig. 5c	38.75	58.25	-3.95514
Fig. 5a	39.25	58.25	22.8035		Fig. 5b	39.25	58.25	2.14525		Fig. 5c	39.25	58.25	-4.16445
Fig. 5a	39.75	58.25	22.517		Fig. 5b	39.75	58.25	1.85874		Fig. 5c	39.75	58.25	-4.45097
Fig. 5a	40.25	58.25	22.3565		Fig. 5b	40.25	58.25	1.69822		Fig. 5c	40.25	58.25	-2.59054
Fig. 5a	41.25	58.25	23.9717		Fig. 5b	41.25	58.25	3.31339		Fig. 5c	41.25	58.25	-2.99631
Fig. 5a	41.75	58.25	24.0467		Fig. 5b	41.75	58.25	3.38844		Fig. 5c	41.75	58.25	-2.92126
Fig. 5a	42.25	58.25	23.9961		Fig. 5b	42.25	58.25	3.33778		Fig. 5c	42.25	58.25	-2.97192
Fig. 5a	42.75	58.25	22.3225		Fig. 5b	42.75	58.25	1.6642		Fig. 5c	42.75	58.25	-4.6455
Fig. 5a	43.75	58.25	22.4209		Fig. 5b	43.75	58.25	1.76257		Fig. 5c	43.75	58.25	-4.54713
Fig. 5a	45.75	58.25	22.3199		Fig. 5b	45.75	58.25	1.66159		Fig. 5c	45.75	58.25	-4.64812
Fig. 5a	50.75	58.25	23.9235		Fig. 5b	50.75	58.25	3.26517		Fig. 5c	50.75	58.25	-3.04454
Fig. 5a	51.25	58.25	24.202		Fig. 5b	51.25	58.25	3.54371		Fig. 5c	51.25	58.25	-2.76599
Fig. 5a	51.75	58.25	24.8793		Fig. 5b	51.75	58.25	4.22106		Fig. 5c	51.75	58.25	-2.08864
Fig. 5a	52.25	58.25	23.5262		Fig. 5b	52.25	58.25	2.8679		Fig. 5c	52.25	58.25	-3.4418
Fig. 5a	52.75	58.25	24.555		Fig. 5b	52.75	58.25	3.89669		Fig. 5c	52.75	58.25	-2.41301
Fig. 5a	53.25	58.25	23.1885		Fig. 5b	53.25	58.25	2.53018		Fig. 5c	53.25	58.25	-3.77952
Fig. 5a	53.75	58.25	23.9996		Fig. 5b	53.75	58.25	3.34131		Fig. 5c	53.75	58.25	-2.96839
Fig. 5a	54.25	58.25	23.0115		Fig. 5b	54.25	58.25	2.35323		Fig. 5c	54.25	58.25	-3.95648
Fig. 5a	54.75	58.25	22.8012		Fig. 5b	54.75	58.25	2.14292		Fig. 5c	54.75	58.25	-4.16678
Fig. 5a	55.25	58.25	22.7532		Fig. 5b	55.25	58.25	2.09493		Fig. 5c	55.25	58.25	-4.21477
Fig. 5a	-4.25	57.75	26.2249		Fig. 5b	-4.25	57.75	5.5666		Fig. 5c	-4.25	57.75	-0.7431
Fig. 5a	-3.25	57.75	30.747		Fig. 5b	-3.25	57.75	10.0887		Fig. 5c	-3.25	57.75	3.77899
Fig. 5a	-2.75	57.75	26.6505		Fig. 5b	-2.75	57.75	5.99217		Fig. 5c	-2.75	57.75	-0.317532
Fig. 5a	11.75	57.75	22.4122		Fig. 5b	11.75	57.75	1.75387		Fig. 5c	11.75	57.75	-4.55583
Fig. 5a	12.75	57.75	27.3435		Fig. 5b	12.75	57.75	6.68525		Fig. 5c	12.75	57.75	0.375548
Fig. 5a	13.25	57.75	25.4954		Fig. 5b	13.25	57.75	4.83716		Fig. 5c	13.25	57.75	-1.47254
Fig. 5a	14.25	57.75	23.0143		Fig. 5b	14.25	57.75	2.35606		Fig. 5c	14.25	57.75	-3.95364
Fig. 5a	14.75	57.75	22.7709		Fig. 5b	14.75	57.75	2.11257		Fig. 5c	14.75	57.75	-4.19713
Fig. 5a	15.25	57.75	22.7403		Fig. 5b	15.25	57.75	2.08197		Fig. 5c	15.25	57.75	-4.22773
Fig. 5a	15.75	57.75	22.9626		Fig. 5b	15.75	57.75	2.30428		Fig. 5c	15.75	57.75	-4.00542
Fig. 5a	18.75	57.75	24.0859		Fig. 5b	18.75	57.75	3.42761		Fig. 5c	18.75	57.75	-2.88209
Fig. 5a	24.75	57.75	26.0692		Fig. 5b	24.75	57.75	5.41087		Fig. 5c	24.75	57.75	-0.89883
Fig. 5a	25.25	57.75	24.9693		Fig. 5b	25.25	57.75	4.31103		Fig. 5c	25.25	57.75	-1.99867
Fig. 5a	26.25	57.75	25.286		Fig. 5b	26.25	57.75	4.62771		Fig. 5c	26.25	57.75	-1.68199
Fig. 5a	27.25	57.75	25.035		Fig. 5b	27.25	57.75	4.37672		Fig. 5c	27.25	57.75	-1.93298
Fig. 5a	28.25	57.75	43.5404		Fig. 5b	28.25	57.75	22.8821		Fig. 5c	28.25	57.75	16.5724
Fig. 5a	28.75	57.75	23.6982		Fig. 5b	28.75	57.75	3.03995		Fig. 5c	28.75	57.75	-3.26976
Fig. 5a	29.75	57.75	23.6969		Fig. 5b	29.75	57.75	3.03865		Fig. 5c	29.75	57.75	-3.27105
Fig. 5a	36.75	57.75	22.4106		Fig. 5b	36.75	57.75	1.75235		Fig. 5c	36.75	57.75	-4.55735
Fig. 5a	37.75	57.75	24.1764		Fig. 5b	37.75	57.75	3.51809		Fig. 5c	37.75	57.75	-2.79161
Fig. 5a	38.25	57.75	24.104		Fig. 5b	38.25	57.75	3.44568		Fig. 5c	38.25	57.75	-2.86402
Fig. 5a	38.75	57.75	24.1661		Fig. 5b	38.75	57.75	3.50778		Fig. 5c	38.75	57.75	-2.80192
Fig. 5a	39.25	57.75	24.3776		Fig. 5b	39.25	57.75	3.71935		Fig. 5c	39.25	57.75	-2.59035
Fig. 5a	39.75	57.75	24.5037		Fig. 5b	39.75	57.75	3.84541		Fig. 5c	39.75	57.75	-2.4643
Fig. 5a	40.25	57.75	24.5366		Fig. 5b	40.25	57.75	3.87836		Fig. 5c	40.25	57.75	-2.43134
Fig. 5a	40.75	57.75	24.2139		Fig. 5b	40.75	57.75	3.55562		Fig. 5c	40.75	57.75	-2.75408
Fig. 5a	41.25	57.75	24.2046		Fig. 5b	41.25	57.75	3.54629		Fig. 5c	41.25	57.75	-2.76341
Fig. 5a	42.25	57.75	23.9927		Fig. 5b	42.25	57.75	3.33446		Fig. 5c	42.25	57.75	-2.97524
Fig. 5a	45.25	57.75	23.7683		Fig. 5b	45.25	57.75	3.11004		Fig. 5c	45.25	57.75	-3.19966
Fig. 5a	46.25	57.75	24.1089		Fig. 5b	46.25	57.75	3.45058		Fig. 5c	46.25	57.75	-2.85912
Fig. 5a	49.75	57.75	26.0783		Fig. 5b	49.75	57.75	5.42005		Fig. 5c	49.75	57.75	-0.88965
Fig. 5a	50.25	57.75	26.6324		Fig. 5b	50.25	57.75	5.97406		Fig. 5c	50.25	57.75	-0.335637
Fig. 5a	51.25	57.75	24.7147		Fig. 5b	51.25	57.75	4.05645		Fig. 5c	51.25	57.75	-2.25325
Fig. 5a	52.25	57.75	25.8176		Fig. 5b	52.25	57.75	5.15928		Fig. 5c	52.25	57.75	-1.15042
Fig. 5a	53.75	57.75	24.9034		Fig. 5b	53.75	57.75	4.24509		Fig. 5c	53.75	57.75	-2.06461
Fig. 5a	54.25	57.75	23.0498		Fig. 5b	54.25	57.75	2.3915		Fig. 5c	54.25	57.75	-3.9182
Fig. 5a	54.75	57.75	23.1777		Fig. 5b	54.75	57.75	2.51945		Fig. 5c	54.75	57.75	-3.79025
Fig. 5a	55.25	57.75	23.5597		Fig. 5b	55.25	57.75	2.90144		Fig. 5c	55.25	57.75	-3.40826
Fig. 5a	55.75	57.75	23.4145		Fig. 5b	55.75	57.75	2.75617		Fig. 5c	55.75	57.75	-3.55353
Fig. 5a	56.25	57.75	22.9534		Fig. 5b	56.25	57.75	2.2951		Fig. 5c	56.25	57.75	-4.0146
Fig. 5a	56.75	57.75	22.79		Fig. 5b	56.75	57.75	2.1317		Fig. 5c	56.75	57.75	-4.17801
Fig. 5a	57.25	57.75	22.6002		Fig. 5b	57.25	57.75	1.94187		Fig. 5c	57.25	57.75	-4.36783
Fig. 5a	57.75	57.75	22.5467		Fig. 5b	57.75	57.75	1.88844		Fig. 5c	57.75	57.75	-4.42126
Fig. 5a	63.25	57.75	24.1482		Fig. 5b	63.25	57.75	3.48992		Fig. 5c	63.25	57.75	-2.81978
Fig. 5a	64.25	57.75	24.0415		Fig. 5b	64.25	57.75	3.38319		Fig. 5c	64.25	57.75	-2.92652
Fig. 5a	82.75	57.75	23.9384		Fig. 5b	82.75	57.75	3.28009		Fig. 5c	82.75	57.75	-3.02962
Fig. 5a	83.75	57.75	22.4097		Fig. 5b	83.75	57.75	1.75138		Fig. 5c	83.75	57.75	-4.55832
Fig. 5a	92.25	57.75	22.272		Fig. 5b	92.25	57.75	1.61366		Fig. 5c	92.25	57.75	-4.69604
Fig. 5a	-2.75	57.25	26.9571		Fig. 5b	-2.75	57.25	6.29881		Fig. 5c	-2.75	57.25	-0.010895
Fig. 5a	-2.25	57.25	27.2546		Fig. 5b	-2.25	57.25	6.59632		Fig. 5c	-2.25	57.25	0.286616
Fig. 5a	9.75	57.25	57.3113		Fig. 5b	9.75	57.25	36.6639		Fig. 5c	9.75	57.25	30.3542
Fig. 5a	10.25	57.25	35.0572		Fig. 5b	10.25	57.25	14.4092		Fig. 5c	10.25	57.25	8.0995
Fig. 5a	12.25	57.25	25.6468		Fig. 5b	12.25	57.25	4.98855		Fig. 5c	12.25	57.25	-1.32115
Fig. 5a	12.75	57.25	27.5504		Fig. 5b	12.75	57.25	6.89211		Fig. 5c	12.75	57.25	0.582408
Fig. 5a	13.75	57.25	26.2079		Fig. 5b	13.75	57.25	5.5496		Fig. 5c	13.75	57.25	-0.760106
Fig. 5a	14.25	57.25	24.7932		Fig. 5b	14.25	57.25	4.1349		Fig. 5c	14.25	57.25	-2.1748
Fig. 5a	14.75	57.25	22.857		Fig. 5b	14.75	57.25	2.19874		Fig. 5c	14.75	57.25	-4.11097
Fig. 5a	15.75	57.25	23.8915		Fig. 5b	15.75	57.25	3.23324		Fig. 5c	15.75	57.25	-3.07647
Fig. 5a	18.25	57.25	24.1223		Fig. 5b	18.25	57.25	3.464		Fig. 5c	18.25	57.25	-2.8457
Fig. 5a	24.75	57.25	28.2621		Fig. 5b	24.75	57.25	7.60378		Fig. 5c	24.75	57.25	2.1449
Fig. 5a	26.75	57.25	25.5112		Fig. 5b	26.75	57.25	4.85291		Fig. 5c	26.75	57.25	-1.45679
Fig. 5a	27.25	57.25	25.104		Fig. 5b	27.25	57.25	4.44571		Fig. 5c	27.25	57.25	-1.86399
Fig. 5a	27.75	57.25	25.9803		Fig. 5b	27.75	57.25	5.32197		Fig. 5c	27.75	57.25	-0.987736
Fig. 5a	28.25	57.25	25.1614		Fig. 5b	28.25	57.25	4.5031		Fig. 5c	28.25	57.25	-1.8066
Fig. 5a	28.75	57.25	23.9187		Fig. 5b	28.75	57.25	3.26044		Fig. 5c	28.75	57.25	-3.04926
Fig. 5a	29.25	57.25	23.9026		Fig. 5b	29.25	57.25	3.24432		Fig. 5c	29.25	57.25	-3.06538
Fig. 5a	29.75	57.25	23.946		Fig. 5b	29.75	57.25	3.28774		Fig. 5c	29.75	57.25	-3.02196
Fig. 5a	37.75	57.25	24.6978		Fig. 5b	37.75	57.25	4.0395		Fig. 5c	37.75	57.25	-2.2702
Fig. 5a	38.25	57.25	24.2727		Fig. 5b	38.25	57.25	3.61437		Fig. 5c	38.25	57.25	-2.69534
Fig. 5a	38.75	57.25	24.1026		Fig. 5b	38.75	57.25	3.4443		Fig. 5c	38.75	57.25	-2.86541
Fig. 5a	39.25	57.25	24.1375		Fig. 5b	39.25	57.25	3.47924		Fig. 5c	39.25	57.25	-2.83046
Fig. 5a	39.75	57.25	24.2641		Fig. 5b	39.75	57.25	3.60584		Fig. 5c	39.75	57.25	-2.70386
Fig. 5a	40.25	57.25	24.1207		Fig. 5b	40.25	57.25	3.46242		Fig. 5c	40.25	57.25	-2.84729
Fig. 5a	40.75	57.25	24.0503		Fig. 5b	40.75	57.25	3.39203		Fig. 5c	40.75	57.25	-2.91767
Fig. 5a	41.25	57.25	23.9653		Fig. 5b	41.25	57.25	3.30697		Fig. 5c	41.25	57.25	-3.00273
Fig. 5a	41.75	57.25	24.1353		Fig. 5b	41.75	57.25	3.47703		Fig. 5c	41.75	57.25	-2.83267
Fig. 5a	42.25	57.25	24.2025		Fig. 5b	42.25	57.25	3.54422		Fig. 5c	42.25	57.25	-2.76548
Fig. 5a	43.25	57.25	24.5483		Fig. 5b	43.25	57.25	3.89006		Fig. 5c	43.25	57.25	-2.41964
Fig. 5a	43.75	57.25	24.3288		Fig. 5b	43.75	57.25	3.67051		Fig. 5c	43.75	57.25	-2.63919
Fig. 5a	47.75	57.25	25.5839		Fig. 5b	47.75	57.25	4.92562		Fig. 5c	47.75	57.25	-1.38408
Fig. 5a	48.25	57.25	25.1255		Fig. 5b	48.25	57.25	4.46725		Fig. 5c	48.25	57.25	-1.84245
Fig. 5a	48.75	57.25	25.4367		Fig. 5b	48.75	57.25	4.7784		Fig. 5c	48.75	57.25	-1.5313
Fig. 5a	49.25	57.25	26.7834		Fig. 5b	49.25	57.25	6.12509		Fig. 5c	49.25	57.25	-0.184611
Fig. 5a	49.75	57.25	27.9235		Fig. 5b	49.75	57.25	7.26518		Fig. 5c	49.75	57.25	0.955476
Fig. 5a	51.75	57.25	26.1627		Fig. 5b	51.75	57.25	5.50443		Fig. 5c	51.75	57.25	-0.805268
Fig. 5a	52.25	57.25	26.09		Fig. 5b	52.25	57.25	5.4317		Fig. 5c	52.25	57.25	-0.877999
Fig. 5a	54.25	57.25	25.5374		Fig. 5b	54.25	57.25	4.87907		Fig. 5c	54.25	57.25	-1.43064
Fig. 5a	54.75	57.25	25.6104		Fig. 5b	54.75	57.25	4.95206		Fig. 5c	54.75	57.25	-1.35764
Fig. 5a	55.25	57.25	24.4846		Fig. 5b	55.25	57.25	3.82632		Fig. 5c	55.25	57.25	-2.48338
Fig. 5a	56.75	57.25	23.436		Fig. 5b	56.75	57.25	2.77772		Fig. 5c	56.75	57.25	-3.53198
Fig. 5a	57.25	57.25	22.4766		Fig. 5b	57.25	57.25	1.81827		Fig. 5c	57.25	57.25	-4.49143
Fig. 5a	58.25	57.25	24.9971		Fig. 5b	58.25	57.25	4.33882		Fig. 5c	58.25	57.25	-1.97088
Fig. 5a	63.25	57.25	24.2184		Fig. 5b	63.25	57.25	3.56009		Fig. 5c	63.25	57.25	-2.74961
Fig. 5a	63.75	57.25	24.1957		Fig. 5b	63.75	57.25	3.53741		Fig. 5c	63.75	57.25	-2.77229
Fig. 5a	64.25	57.25	24.192		Fig. 5b	64.25	57.25	3.53372		Fig. 5c	64.25	57.25	-2.77599
Fig. 5a	64.75	57.25	24.1152		Fig. 5b	64.75	57.25	3.45687		Fig. 5c	64.75	57.25	-2.85283
Fig. 5a	71.25	57.25	24.3704		Fig. 5b	71.25	57.25	3.71211		Fig. 5c	71.25	57.25	-2.5976
Fig. 5a	84.25	57.25	24.0879		Fig. 5b	84.25	57.25	3.42965		Fig. 5c	84.25	57.25	-2.88005
Fig. 5a	85.75	57.25	22.4969		Fig. 5b	85.75	57.25	1.83863		Fig. 5c	85.75	57.25	-4.47107
Fig. 5a	86.25	57.25	22.5647		Fig. 5b	86.25	57.25	1.90645		Fig. 5c	86.25	57.25	-4.40325
Fig. 5a	94.75	57.25	22.3901		Fig. 5b	94.75	57.25	1.73186		Fig. 5c	94.75	57.25	-4.57785
Fig. 5a	-121.25	56.75	24.0533		Fig. 5b	-121.25	56.75	3.39499		Fig. 5c	-121.25	56.75	-2.91471
Fig. 5a	-3.75	56.75	29.0433		Fig. 5b	-3.75	56.75	8.38501		Fig. 5c	-3.75	56.75	2.07531
Fig. 5a	-3.25	56.75	33.1399		Fig. 5b	-3.25	56.75	12.4816		Fig. 5c	-3.25	56.75	6.1719
Fig. 5a	-2.75	56.75	35.5758		Fig. 5b	-2.75	56.75	14.9175		Fig. 5c	-2.75	56.75	8.60784
Fig. 5a	8.75	56.75	59.3018		Fig. 5b	8.75	56.75	38.6677		Fig. 5c	8.75	56.75	32.358
Fig. 5a	9.25	56.75	64.4613		Fig. 5b	9.25	56.75	43.8188		Fig. 5c	9.25	56.75	37.5091
Fig. 5a	9.75	56.75	48.671		Fig. 5b	9.75	56.75	28.0232		Fig. 5c	9.75	56.75	21.7135
Fig. 5a	10.25	56.75	39.6382		Fig. 5b	10.25	56.75	18.9969		Fig. 5c	10.25	56.75	12.6872
Fig. 5a	12.75	56.75	24.8608		Fig. 5b	12.75	56.75	4.20253		Fig. 5c	12.75	56.75	-2.10717
Fig. 5a	13.25	56.75	27.23		Fig. 5b	13.25	56.75	6.5717		Fig. 5c	13.25	56.75	0.262
Fig. 5a	13.75	56.75	26.3411		Fig. 5b	13.75	56.75	5.68277		Fig. 5c	13.75	56.75	-0.626929
Fig. 5a	14.25	56.75	25.7331		Fig. 5b	14.25	56.75	5.07485		Fig. 5c	14.25	56.75	-1.23485
Fig. 5a	14.75	56.75	23.7706		Fig. 5b	14.75	56.75	3.11234		Fig. 5c	14.75	56.75	-3.19736
Fig. 5a	16.25	56.75	23.9337		Fig. 5b	16.25	56.75	3.27543		Fig. 5c	16.25	56.75	-3.03427
Fig. 5a	21.25	56.75	26.5348		Fig. 5b	21.25	56.75	5.87652		Fig. 5c	21.25	56.75	-0.433181
Fig. 5a	21.75	56.75	29.4108		Fig. 5b	21.75	56.75	8.7525		Fig. 5c	21.75	56.75	2.4428
Fig. 5a	22.25	56.75	29.9553		Fig. 5b	22.25	56.75	9.29705		Fig. 5c	22.25	56.75	2.98735
Fig. 5a	23.25	56.75	28.9689		Fig. 5b	23.25	56.75	8.31063		Fig. 5c	23.25	56.75	2.00093
Fig. 5a	24.75	56.75	26.7358		Fig. 5b	24.75	56.75	6.07747		Fig. 5c	24.75	56.75	-0.232229
Fig. 5a	26.25	56.75	25.878		Fig. 5b	26.25	56.75	5.21976		Fig. 5c	26.25	56.75	-1.08994
Fig. 5a	27.25	56.75	27.3743		Fig. 5b	27.25	56.75	6.71605		Fig. 5c	27.25	56.75	0.406345
Fig. 5a	27.75	56.75	27.8153		Fig. 5b	27.75	56.75	7.15704		Fig. 5c	27.75	56.75	0.847336
Fig. 5a	28.25	56.75	26.2677		Fig. 5b	28.25	56.75	5.60955		Fig. 5c	28.25	56.75	-0.700149
Fig. 5a	28.75	56.75	24.4884		Fig. 5b	28.75	56.75	3.83015		Fig. 5c	28.75	56.75	-2.47955
Fig. 5a	29.25	56.75	25.0253		Fig. 5b	29.25	56.75	4.36698		Fig. 5c	29.25	56.75	-1.94273
Fig. 5a	29.75	56.75	25.5421		Fig. 5b	29.75	56.75	4.88385		Fig. 5c	29.75	56.75	-1.42585
Fig. 5a	33.25	56.75	22.2639		Fig. 5b	33.25	56.75	1.6056		Fig. 5c	33.25	56.75	-2.29386
Fig. 5a	37.25	56.75	27.1001		Fig. 5b	37.25	56.75	6.44179		Fig. 5c	37.25	56.75	0.132085
Fig. 5a	38.75	56.75	24.5661		Fig. 5b	38.75	56.75	3.90782		Fig. 5c	38.75	56.75	-2.40188
Fig. 5a	39.25	56.75	24.3774		Fig. 5b	39.25	56.75	3.7191		Fig. 5c	39.25	56.75	-2.5906
Fig. 5a	39.75	56.75	24.1862		Fig. 5b	39.75	56.75	3.52843		Fig. 5c	39.75	56.75	-2.78127
Fig. 5a	40.25	56.75	23.8424		Fig. 5b	40.25	56.75	3.18442		Fig. 5c	40.25	56.75	-3.12528
Fig. 5a	42.25	56.75	24.0953		Fig. 5b	42.25	56.75	3.43697		Fig. 5c	42.25	56.75	-2.87273
Fig. 5a	44.25	56.75	24.929		Fig. 5b	44.25	56.75	4.28699		Fig. 5c	44.25	56.75	-2.02271
Fig. 5a	47.25	56.75	26.5771		Fig. 5b	47.25	56.75	5.91882		Fig. 5c	47.25	56.75	-0.390879
Fig. 5a	47.75	56.75	26.9997		Fig. 5b	47.75	56.75	6.34144		Fig. 5c	47.75	56.75	0.0317417
Fig. 5a	48.25	56.75	27.6048		Fig. 5b	48.25	56.75	6.9465		Fig. 5c	48.25	56.75	0.636794
Fig. 5a	49.25	56.75	26.094		Fig. 5b	49.25	56.75	5.43577		Fig. 5c	49.25	56.75	-0.873931
Fig. 5a	49.75	56.75	27.0006		Fig. 5b	49.75	56.75	6.34244		Fig. 5c	49.75	56.75	0.0327358
Fig. 5a	50.25	56.75	27.2775		Fig. 5b	50.25	56.75	6.63812		Fig. 5c	50.25	56.75	0.328421
Fig. 5a	51.75	56.75	26.1346		Fig. 5b	51.75	56.75	5.47636		Fig. 5c	51.75	56.75	-0.833346
Fig. 5a	52.25	56.75	26.0992		Fig. 5b	52.25	56.75	5.44096		Fig. 5c	52.25	56.75	-0.868737
Fig. 5a	52.75	56.75	26.9216		Fig. 5b	52.75	56.75	6.26333		Fig. 5c	52.75	56.75	-0.0463759
Fig. 5a	53.25	56.75	26.9535		Fig. 5b	53.25	56.75	6.29524		Fig. 5c	53.25	56.75	-0.0144653
Fig. 5a	54.25	56.75	26.6243		Fig. 5b	54.25	56.75	5.96601		Fig. 5c	54.25	56.75	-0.343693
Fig. 5a	54.75	56.75	25.9105		Fig. 5b	54.75	56.75	5.25221		Fig. 5c	54.75	56.75	-1.05749
Fig. 5a	55.25	56.75	25.9324		Fig. 5b	55.25	56.75	5.27412		Fig. 5c	55.25	56.75	-1.03558
Fig. 5a	55.75	56.75	25.7779		Fig. 5b	55.75	56.75	5.11963		Fig. 5c	55.75	56.75	-1.19008
Fig. 5a	56.25	56.75	23.8415		Fig. 5b	56.25	56.75	3.18322		Fig. 5c	56.25	56.75	-3.12649
Fig. 5a	56.75	56.75	24.6062		Fig. 5b	56.75	56.75	3.94791		Fig. 5c	56.75	56.75	-2.36179
Fig. 5a	57.25	56.75	22.448		Fig. 5b	57.25	56.75	1.78967		Fig. 5c	57.25	56.75	-4.52003
Fig. 5a	58.25	56.75	25.5223		Fig. 5b	58.25	56.75	4.86398		Fig. 5c	58.25	56.75	-1.44572
Fig. 5a	58.75	56.75	24.9266		Fig. 5b	58.75	56.75	4.26832		Fig. 5c	58.75	56.75	-2.04138
Fig. 5a	60.75	56.75	24.6149		Fig. 5b	60.75	56.75	3.95663		Fig. 5c	60.75	56.75	-2.35307
Fig. 5a	61.25	56.75	24.7706		Fig. 5b	61.25	56.75	4.11227		Fig. 5c	61.25	56.75	-2.19743
Fig. 5a	61.75	56.75	24.9112		Fig. 5b	61.75	56.75	4.25293		Fig. 5c	61.75	56.75	-2.05677
Fig. 5a	62.25	56.75	24.6854		Fig. 5b	62.25	56.75	4.02713		Fig. 5c	62.25	56.75	-2.28257
Fig. 5a	62.75	56.75	24.2986		Fig. 5b	62.75	56.75	3.64036		Fig. 5c	62.75	56.75	-2.66934
Fig. 5a	63.25	56.75	24.27		Fig. 5b	63.25	56.75	3.61173		Fig. 5c	63.25	56.75	-2.69797
Fig. 5a	63.75	56.75	24.2194		Fig. 5b	63.75	56.75	3.56116		Fig. 5c	63.75	56.75	-2.74855
Fig. 5a	64.25	56.75	24.2153		Fig. 5b	64.25	56.75	3.55701		Fig. 5c	64.25	56.75	-2.75269
Fig. 5a	66.25	56.75	24.2438		Fig. 5b	66.25	56.75	3.58552		Fig. 5c	66.25	56.75	-2.72419
Fig. 5a	68.25	56.75	24.2164		Fig. 5b	68.25	56.75	3.5581		Fig. 5c	68.25	56.75	-2.7516
Fig. 5a	68.75	56.75	24.2747		Fig. 5b	68.75	56.75	3.61637		Fig. 5c	68.75	56.75	-2.69333
Fig. 5a	69.25	56.75	24.3967		Fig. 5b	69.25	56.75	3.73842		Fig. 5c	69.25	56.75	-2.57129
Fig. 5a	69.75	56.75	24.315		Fig. 5b	69.75	56.75	3.65675		Fig. 5c	69.75	56.75	-2.65295
Fig. 5a	70.25	56.75	24.4657		Fig. 5b	70.25	56.75	3.8074		Fig. 5c	70.25	56.75	-2.5023
Fig. 5a	76.75	56.75	24.4523		Fig. 5b	76.75	56.75	3.79403		Fig. 5c	76.75	56.75	-2.51567
Fig. 5a	77.25	56.75	24.4421		Fig. 5b	77.25	56.75	3.78382		Fig. 5c	77.25	56.75	-1.98348
Fig. 5a	84.25	56.75	24.3498		Fig. 5b	84.25	56.75	3.69148		Fig. 5c	84.25	56.75	-2.61822
Fig. 5a	86.75	56.75	24.0413		Fig. 5b	86.75	56.75	3.383		Fig. 5c	86.75	56.75	-2.9267
Fig. 5a	90.75	56.75	22.5033		Fig. 5b	90.75	56.75	1.84497		Fig. 5c	90.75	56.75	-4.46473
Fig. 5a	93.25	56.75	22.4075		Fig. 5b	93.25	56.75	1.74921		Fig. 5c	93.25	56.75	-4.56049
Fig. 5a	95.25	56.75	22.4587		Fig. 5b	95.25	56.75	1.80037		Fig. 5c	95.25	56.75	-4.50933
Fig. 5a	104.25	56.75	23.8646		Fig. 5b	104.25	56.75	3.20629		Fig. 5c	104.25	56.75	-3.10341
Fig. 5a	-120.75	56.25	24.0508		Fig. 5b	-120.75	56.25	3.39255		Fig. 5c	-120.75	56.25	-2.91715
Fig. 5a	-120.25	56.25	24.1294		Fig. 5b	-120.25	56.25	3.47123		Fig. 5c	-120.25	56.25	-2.83847
Fig. 5a	-118.75	56.25	24.6182		Fig. 5b	-118.75	56.25	3.96452		Fig. 5c	-118.75	56.25	-2.34518
Fig. 5a	-117.75	56.25	24.3755		Fig. 5b	-117.75	56.25	3.72198		Fig. 5c	-117.75	56.25	-2.58773
Fig. 5a	-3.25	56.25	37.4747		Fig. 5b	-3.25	56.25	16.8164		Fig. 5c	-3.25	56.25	10.5067
Fig. 5a	-2.75	56.25	43.0789		Fig. 5b	-2.75	56.25	22.4206		Fig. 5c	-2.75	56.25	16.1109
Fig. 5a	8.25	56.25	25.1196		Fig. 5b	8.25	56.25	4.50828		Fig. 5c	8.25	56.25	-1.80143
Fig. 5a	8.75	56.25	54.7456		Fig. 5b	8.75	56.25	34.1082		Fig. 5c	8.75	56.25	27.7985
Fig. 5a	9.25	56.25	68.3694		Fig. 5b	9.25	56.25	47.7384		Fig. 5c	9.25	56.25	41.4287
Fig. 5a	9.75	56.25	50.4211		Fig. 5b	9.75	56.25	29.7822		Fig. 5c	9.75	56.25	23.4725
Fig. 5a	10.25	56.25	37.3326		Fig. 5b	10.25	56.25	16.695		Fig. 5c	10.25	56.25	10.3853
Fig. 5a	10.75	56.25	33.0146		Fig. 5b	10.75	56.25	12.3808		Fig. 5c	10.75	56.25	6.07108
Fig. 5a	12.75	56.25	24.1011		Fig. 5b	12.75	56.25	3.44366		Fig. 5c	12.75	56.25	-2.86604
Fig. 5a	13.75	56.25	22.4067		Fig. 5b	13.75	56.25	1.74843		Fig. 5c	13.75	56.25	-4.56127
Fig. 5a	14.25	56.25	23.9576		Fig. 5b	14.25	56.25	3.29928		Fig. 5c	14.25	56.25	-3.01042
Fig. 5a	14.75	56.25	23.9533		Fig. 5b	14.75	56.25	3.29504		Fig. 5c	14.75	56.25	-3.01466
Fig. 5a	15.25	56.25	22.3153		Fig. 5b	15.25	56.25	1.65703		Fig. 5c	15.25	56.25	-4.65267
Fig. 5a	15.75	56.25	23.907		Fig. 5b	15.75	56.25	3.2487		Fig. 5c	15.75	56.25	-3.061
Fig. 5a	21.75	56.25	27.2462		Fig. 5b	21.75	56.25	6.58791		Fig. 5c	21.75	56.25	0.278206
Fig. 5a	22.25	56.25	27.0627		Fig. 5b	22.25	56.25	6.40445		Fig. 5c	22.25	56.25	0.0947464
Fig. 5a	22.75	56.25	28.5197		Fig. 5b	22.75	56.25	7.86142		Fig. 5c	22.75	56.25	1.55172
Fig. 5a	23.75	56.25	27.7186		Fig. 5b	23.75	56.25	7.0603		Fig. 5c	23.75	56.25	0.750601
Fig. 5a	24.25	56.25	28.4993		Fig. 5b	24.25	56.25	7.84106		Fig. 5c	24.25	56.25	1.53136
Fig. 5a	24.75	56.25	26.9652		Fig. 5b	24.75	56.25	6.30694		Fig. 5c	24.75	56.25	-0.00275993
Fig. 5a	25.25	56.25	26.0301		Fig. 5b	25.25	56.25	5.37181		Fig. 5c	25.25	56.25	-0.937887
Fig. 5a	25.75	56.25	23.6566		Fig. 5b	25.75	56.25	2.99834		Fig. 5c	25.75	56.25	-3.31136
Fig. 5a	26.75	56.25	28.3652		Fig. 5b	26.75	56.25	7.70696		Fig. 5c	26.75	56.25	1.39726
Fig. 5a	29.75	56.25	26.9274		Fig. 5b	29.75	56.25	6.26974		Fig. 5c	29.75	56.25	-0.0399608
Fig. 5a	30.25	56.25	26.0396		Fig. 5b	30.25	56.25	5.38143		Fig. 5c	30.25	56.25	-0.928268
Fig. 5a	34.25	56.25	23.8243		Fig. 5b	34.25	56.25	3.16604		Fig. 5c	34.25	56.25	-3.14366
Fig. 5a	35.25	56.25	23.9459		Fig. 5b	35.25	56.25	3.28766		Fig. 5c	35.25	56.25	-3.02205
Fig. 5a	35.75	56.25	24.1051		Fig. 5b	35.75	56.25	3.44686		Fig. 5c	35.75	56.25	-2.86285
Fig. 5a	36.25	56.25	24.2441		Fig. 5b	36.25	56.25	3.58585		Fig. 5c	36.25	56.25	-2.72385
Fig. 5a	38.25	56.25	25.2106		Fig. 5b	38.25	56.25	4.55231		Fig. 5c	38.25	56.25	-1.75739
Fig. 5a	38.75	56.25	25.1227		Fig. 5b	38.75	56.25	4.46621		Fig. 5c	38.75	56.25	-1.84349
Fig. 5a	39.25	56.25	24.8605		Fig. 5b	39.25	56.25	4.20317		Fig. 5c	39.25	56.25	-2.10653
Fig. 5a	39.75	56.25	24.2135		Fig. 5b	39.75	56.25	3.55804		Fig. 5c	39.75	56.25	-2.75166
Fig. 5a	40.25	56.25	23.8757		Fig. 5b	40.25	56.25	3.22223		Fig. 5c	40.25	56.25	-3.08748
Fig. 5a	40.75	56.25	23.9494		Fig. 5b	40.75	56.25	3.29926		Fig. 5c	40.75	56.25	-3.01045
Fig. 5a	41.25	56.25	24.0592		Fig. 5b	41.25	56.25	3.40915		Fig. 5c	41.25	56.25	-2.90055
Fig. 5a	42.25	56.25	24.1013		Fig. 5b	42.25	56.25	3.4508		Fig. 5c	42.25	56.25	-2.8589
Fig. 5a	42.75	56.25	24.5705		Fig. 5b	42.75	56.25	3.93052		Fig. 5c	42.75	56.25	-2.37918
Fig. 5a	43.25	56.25	24.865		Fig. 5b	43.25	56.25	4.23739		Fig. 5c	43.25	56.25	-2.07231
Fig. 5a	43.75	56.25	24.9045		Fig. 5b	43.75	56.25	4.2768		Fig. 5c	43.75	56.25	-2.0329
Fig. 5a	44.25	56.25	24.7885		Fig. 5b	44.25	56.25	4.16157		Fig. 5c	44.25	56.25	-2.14813
Fig. 5a	46.25	56.25	26.4001		Fig. 5b	46.25	56.25	5.74538		Fig. 5c	46.25	56.25	-0.564319
Fig. 5a	46.75	56.25	24.7544		Fig. 5b	46.75	56.25	4.09614		Fig. 5c	46.75	56.25	-2.21357
Fig. 5a	48.25	56.25	28.2772		Fig. 5b	48.25	56.25	7.62232		Fig. 5c	48.25	56.25	1.31262
Fig. 5a	48.75	56.25	27.4598		Fig. 5b	48.75	56.25	6.8342		Fig. 5c	48.75	56.25	1.7193
Fig. 5a	49.25	56.25	25.87		Fig. 5b	49.25	56.25	5.27749		Fig. 5c	49.25	56.25	-1.03221
Fig. 5a	49.75	56.25	27.3197		Fig. 5b	49.75	56.25	6.7332		Fig. 5c	49.75	56.25	0.423496
Fig. 5a	50.25	56.25	27.6228		Fig. 5b	50.25	56.25	7.03578		Fig. 5c	50.25	56.25	0.726082
Fig. 5a	50.75	56.25	27.5115		Fig. 5b	50.75	56.25	6.90948		Fig. 5c	50.75	56.25	0.599776
Fig. 5a	51.75	56.25	27.0854		Fig. 5b	51.75	56.25	6.42719		Fig. 5c	51.75	56.25	0.117486
Fig. 5a	52.25	56.25	26.7962		Fig. 5b	52.25	56.25	6.14518		Fig. 5c	52.25	56.25	-0.164526
Fig. 5a	52.75	56.25	27.3079		Fig. 5b	52.75	56.25	6.69099		Fig. 5c	52.75	56.25	0.381291
Fig. 5a	53.25	56.25	27.3011		Fig. 5b	53.25	56.25	6.66237		Fig. 5c	53.25	56.25	0.352666
Fig. 5a	53.75	56.25	26.3267		Fig. 5b	53.75	56.25	5.67202		Fig. 5c	53.75	56.25	-0.637682
Fig. 5a	54.75	56.25	26.5959		Fig. 5b	54.75	56.25	5.9387		Fig. 5c	54.75	56.25	-0.370997
Fig. 5a	55.25	56.25	26.145		Fig. 5b	55.25	56.25	5.48672		Fig. 5c	55.25	56.25	-0.822983
Fig. 5a	55.75	56.25	25.3057		Fig. 5b	55.75	56.25	4.6474		Fig. 5c	55.75	56.25	-1.6623
Fig. 5a	56.25	56.25	24.9221		Fig. 5b	56.25	56.25	4.26377		Fig. 5c	56.25	56.25	-2.04593
Fig. 5a	56.75	56.25	24.6866		Fig. 5b	56.75	56.25	4.02833		Fig. 5c	56.75	56.25	-2.28137
Fig. 5a	58.25	56.25	24.5424		Fig. 5b	58.25	56.25	3.88415		Fig. 5c	58.25	56.25	-2.42555
Fig. 5a	58.75	56.25	24.3343		Fig. 5b	58.75	56.25	3.676		Fig. 5c	58.75	56.25	-2.6337
Fig. 5a	59.25	56.25	22.6023		Fig. 5b	59.25	56.25	1.94397		Fig. 5c	59.25	56.25	-4.36573
Fig. 5a	61.25	56.25	24.7513		Fig. 5b	61.25	56.25	4.09303		Fig. 5c	61.25	56.25	-2.21667
Fig. 5a	61.75	56.25	24.8092		Fig. 5b	61.75	56.25	4.15093		Fig. 5c	61.75	56.25	-2.15878
Fig. 5a	62.25	56.25	24.4852		Fig. 5b	62.25	56.25	3.82689		Fig. 5c	62.25	56.25	-2.48281
Fig. 5a	62.75	56.25	24.3467		Fig. 5b	62.75	56.25	3.68845		Fig. 5c	62.75	56.25	-2.62125
Fig. 5a	63.25	56.25	24.3233		Fig. 5b	63.25	56.25	3.66503		Fig. 5c	63.25	56.25	-2.64467
Fig. 5a	63.75	56.25	24.2855		Fig. 5b	63.75	56.25	3.62722		Fig. 5c	63.75	56.25	-2.68248
Fig. 5a	64.25	56.25	24.2833		Fig. 5b	64.25	56.25	3.625		Fig. 5c	64.25	56.25	-2.6847
Fig. 5a	64.75	56.25	24.2921		Fig. 5b	64.75	56.25	3.63381		Fig. 5c	64.75	56.25	-2.67589
Fig. 5a	66.25	56.25	24.2098		Fig. 5b	66.25	56.25	3.55151		Fig. 5c	66.25	56.25	-2.75819
Fig. 5a	67.25	56.25	24.1999		Fig. 5b	67.25	56.25	3.54164		Fig. 5c	67.25	56.25	-2.76806
Fig. 5a	67.75	56.25	24.2166		Fig. 5b	67.75	56.25	3.55828		Fig. 5c	67.75	56.25	-2.75142
Fig. 5a	68.25	56.25	24.1864		Fig. 5b	68.25	56.25	3.52808		Fig. 5c	68.25	56.25	-2.78162
Fig. 5a	68.75	56.25	24.2043		Fig. 5b	68.75	56.25	3.54606		Fig. 5c	68.75	56.25	-2.76364
Fig. 5a	69.25	56.25	24.1912		Fig. 5b	69.25	56.25	3.53291		Fig. 5c	69.25	56.25	-2.77679
Fig. 5a	69.75	56.25	24.1767		Fig. 5b	69.75	56.25	3.51844		Fig. 5c	69.75	56.25	-2.79126
Fig. 5a	70.25	56.25	24.2193		Fig. 5b	70.25	56.25	3.56102		Fig. 5c	70.25	56.25	-2.74869
Fig. 5a	70.75	56.25	24.2706		Fig. 5b	70.75	56.25	3.6123		Fig. 5c	70.75	56.25	-2.6974
Fig. 5a	72.25	56.25	24.9226		Fig. 5b	72.25	56.25	4.26428		Fig. 5c	72.25	56.25	-2.04542
Fig. 5a	73.25	56.25	24.5017		Fig. 5b	73.25	56.25	3.84346		Fig. 5c	73.25	56.25	-2.46624
Fig. 5a	73.75	56.25	24.8028		Fig. 5b	73.75	56.25	4.1445		Fig. 5c	73.75	56.25	-2.1652
Fig. 5a	74.25	56.25	24.8997		Fig. 5b	74.25	56.25	4.24143		Fig. 5c	74.25	56.25	-2.06827
Fig. 5a	77.25	56.25	24.3272		Fig. 5b	77.25	56.25	3.66886		Fig. 5c	77.25	56.25	-2.64084
Fig. 5a	83.25	56.25	22.621		Fig. 5b	83.25	56.25	1.96274		Fig. 5c	83.25	56.25	-4.34696
Fig. 5a	83.75	56.25	22.8059		Fig. 5b	83.75	56.25	2.14759		Fig. 5c	83.75	56.25	-4.16212
Fig. 5a	86.25	56.25	24.481		Fig. 5b	86.25	56.25	3.82271		Fig. 5c	86.25	56.25	-2.48699
Fig. 5a	88.75	56.25	22.3685		Fig. 5b	88.75	56.25	1.71025		Fig. 5c	88.75	56.25	-4.59945
Fig. 5a	89.25	56.25	22.435		Fig. 5b	89.25	56.25	1.77674		Fig. 5c	89.25	56.25	-4.53296
Fig. 5a	89.75	56.25	22.6107		Fig. 5b	89.75	56.25	1.95243		Fig. 5c	89.75	56.25	-4.35727
Fig. 5a	92.75	56.25	22.4343		Fig. 5b	92.75	56.25	1.77603		Fig. 5c	92.75	56.25	-4.53367
Fig. 5a	93.25	56.25	22.4329		Fig. 5b	93.25	56.25	1.77466		Fig. 5c	93.25	56.25	-4.53504
Fig. 5a	95.25	56.25	22.427		Fig. 5b	95.25	56.25	1.7687		Fig. 5c	95.25	56.25	-4.541
Fig. 5a	95.75	56.25	22.3877		Fig. 5b	95.75	56.25	1.72946		Fig. 5c	95.75	56.25	-4.58024
Fig. 5a	96.25	56.25	22.3636		Fig. 5b	96.25	56.25	1.7053		Fig. 5c	96.25	56.25	-4.60441
Fig. 5a	98.25	56.25	22.3619		Fig. 5b	98.25	56.25	1.70358		Fig. 5c	98.25	56.25	-4.60612
Fig. 5a	99.25	56.25	22.2773		Fig. 5b	99.25	56.25	1.61897		Fig. 5c	99.25	56.25	-4.69073
Fig. 5a	162.75	56.25	22.3942		Fig. 5b	162.75	56.25	1.73592		Fig. 5c	162.75	56.25	-4.57378
Fig. 5a	-121.25	55.75	24.0049		Fig. 5b	-121.25	55.75	3.34659		Fig. 5c	-121.25	55.75	-2.96312
Fig. 5a	-120.75	55.75	22.493		Fig. 5b	-120.75	55.75	1.83473		Fig. 5c	-120.75	55.75	-4.47497
Fig. 5a	-120.25	55.75	22.5937		Fig. 5b	-120.25	55.75	1.93543		Fig. 5c	-120.25	55.75	-4.37427
Fig. 5a	-118.75	55.75	24.203		Fig. 5b	-118.75	55.75	3.54842		Fig. 5c	-118.75	55.75	0.101185
Fig. 5a	-117.25	55.75	24.3027		Fig. 5b	-117.25	55.75	3.6489		Fig. 5c	-117.25	55.75	-2.6608
Fig. 5a	-3.75	55.75	23.014		Fig. 5b	-3.75	55.75	2.35569		Fig. 5c	-3.75	55.75	-3.95401
Fig. 5a	-2.75	55.75	46.0087		Fig. 5b	-2.75	55.75	25.3504		Fig. 5c	-2.75	55.75	19.0407
Fig. 5a	-2.25	55.75	53.2903		Fig. 5b	-2.25	55.75	32.632		Fig. 5c	-2.25	55.75	26.3223
Fig. 5a	8.25	55.75	24.4144		Fig. 5b	8.25	55.75	3.80277		Fig. 5c	8.25	55.75	-2.50694
Fig. 5a	8.75	55.75	34.9717		Fig. 5b	8.75	55.75	14.3362		Fig. 5c	8.75	55.75	8.02648
Fig. 5a	9.25	55.75	61.2101		Fig. 5b	9.25	55.75	40.5676		Fig. 5c	9.25	55.75	34.2579
Fig. 5a	9.75	55.75	45.4702		Fig. 5b	9.75	55.75	24.8283		Fig. 5c	9.75	55.75	18.5186
Fig. 5a	11.25	55.75	27.6584		Fig. 5b	11.25	55.75	7.02589		Fig. 5c	11.25	55.75	0.716186
Fig. 5a	11.75	55.75	29.6272		Fig. 5b	11.75	55.75	8.9837		Fig. 5c	11.75	55.75	2.674
Fig. 5a	12.25	55.75	25.742		Fig. 5b	12.25	55.75	5.09561		Fig. 5c	12.25	55.75	-1.21409
Fig. 5a	13.25	55.75	26.2502		Fig. 5b	13.25	55.75	5.59187		Fig. 5c	13.25	55.75	-0.717832
Fig. 5a	13.75	55.75	22.9458		Fig. 5b	13.75	55.75	2.28755		Fig. 5c	13.75	55.75	-4.02215
Fig. 5a	21.25	55.75	26.9797		Fig. 5b	21.25	55.75	6.3214		Fig. 5c	21.25	55.75	0.0116988
Fig. 5a	22.25	55.75	26.1997		Fig. 5b	22.25	55.75	5.54143		Fig. 5c	22.25	55.75	-0.768271
Fig. 5a	22.75	55.75	27.1562		Fig. 5b	22.75	55.75	6.4979		Fig. 5c	22.75	55.75	0.1882
Fig. 5a	23.25	55.75	30.9799		Fig. 5b	23.25	55.75	10.3216		Fig. 5c	23.25	55.75	4.01187
Fig. 5a	23.75	55.75	27.1252		Fig. 5b	23.75	55.75	6.46695		Fig. 5c	23.75	55.75	0.157251
Fig. 5a	24.25	55.75	27.1094		Fig. 5b	24.25	55.75	6.45107		Fig. 5c	24.25	55.75	0.141366
Fig. 5a	24.75	55.75	26.3565		Fig. 5b	24.75	55.75	5.69818		Fig. 5c	24.75	55.75	-0.611521
Fig. 5a	25.25	55.75	26.752		Fig. 5b	25.25	55.75	6.09368		Fig. 5c	25.25	55.75	0.618428
Fig. 5a	25.75	55.75	27.1263		Fig. 5b	25.75	55.75	6.46804		Fig. 5c	25.75	55.75	0.158342
Fig. 5a	26.25	55.75	28.5232		Fig. 5b	26.25	55.75	7.86527		Fig. 5c	26.25	55.75	1.55557
Fig. 5a	27.25	55.75	28.0749		Fig. 5b	27.25	55.75	7.52476		Fig. 5c	27.25	55.75	1.21506
Fig. 5a	27.75	55.75	27.5242		Fig. 5b	27.75	55.75	6.95991		Fig. 5c	27.75	55.75	0.650207
Fig. 5a	29.75	55.75	29.6839		Fig. 5b	29.75	55.75	9.16602		Fig. 5c	29.75	55.75	2.85632
Fig. 5a	30.75	55.75	28.0678		Fig. 5b	30.75	55.75	7.59366		Fig. 5c	30.75	55.75	1.28396
Fig. 5a	31.25	55.75	25.9285		Fig. 5b	31.25	55.75	5.27024		Fig. 5c	31.25	55.75	-1.03946
Fig. 5a	31.75	55.75	24.1505		Fig. 5b	31.75	55.75	3.49221		Fig. 5c	31.75	55.75	-2.81749
Fig. 5a	33.75	55.75	23.8991		Fig. 5b	33.75	55.75	3.24085		Fig. 5c	33.75	55.75	-3.06885
Fig. 5a	34.25	55.75	23.9992		Fig. 5b	34.25	55.75	3.34093		Fig. 5c	34.25	55.75	-2.96877
Fig. 5a	34.75	55.75	24.1734		Fig. 5b	34.75	55.75	3.51516		Fig. 5c	34.75	55.75	-2.79454
Fig. 5a	35.25	55.75	24.3266		Fig. 5b	35.25	55.75	3.6683		Fig. 5c	35.25	55.75	-2.6414
Fig. 5a	38.25	55.75	21.9534		Fig. 5b	38.25	55.75	4.34176		Fig. 5c	38.25	55.75	-1.96794
Fig. 5a	38.75	55.75	25.2119		Fig. 5b	38.75	55.75	4.56077		Fig. 5c	38.75	55.75	-1.74893
Fig. 5a	39.25	55.75	25.0032		Fig. 5b	39.25	55.75	4.35289		Fig. 5c	39.25	55.75	-1.95682
Fig. 5a	39.75	55.75	24.4549		Fig. 5b	39.75	55.75	3.80478		Fig. 5c	39.75	55.75	-2.50493
Fig. 5a	40.75	55.75	24.2537		Fig. 5b	40.75	55.75	3.60387		Fig. 5c	40.75	55.75	-2.70583
Fig. 5a	41.25	55.75	24.3596		Fig. 5b	41.25	55.75	3.70934		Fig. 5c	41.25	55.75	-2.60037
Fig. 5a	41.75	55.75	24.5202		Fig. 5b	41.75	55.75	3.87055		Fig. 5c	41.75	55.75	-2.43916
Fig. 5a	42.25	55.75	24.4913		Fig. 5b	42.25	55.75	3.85145		Fig. 5c	42.25	55.75	-2.45825
Fig. 5a	44.25	55.75	25.507		Fig. 5b	44.25	55.75	4.87669		Fig. 5c	44.25	55.75	-1.43301
Fig. 5a	44.75	55.75	26.1801		Fig. 5b	44.75	55.75	5.55184		Fig. 5c	44.75	55.75	-0.757863
Fig. 5a	45.25	55.75	26.6782		Fig. 5b	45.25	55.75	6.05114		Fig. 5c	45.25	55.75	-0.25856
Fig. 5a	45.75	55.75	27.2387		Fig. 5b	45.75	55.75	6.61443		Fig. 5c	45.75	55.75	0.304731
Fig. 5a	46.75	55.75	25.0928		Fig. 5b	46.75	55.75	4.43451		Fig. 5c	46.75	55.75	-1.87519
Fig. 5a	47.25	55.75	25.2287		Fig. 5b	47.25	55.75	4.57044		Fig. 5c	47.25	55.75	-1.73926
Fig. 5a	47.75	55.75	26.0692		Fig. 5b	47.75	55.75	5.41096		Fig. 5c	47.75	55.75	-0.898737
Fig. 5a	48.25	55.75	25.5872		Fig. 5b	48.25	55.75	4.983		Fig. 5c	48.25	55.75	-1.3267
Fig. 5a	48.75	55.75	24.8973		Fig. 5b	48.75	55.75	4.32151		Fig. 5c	48.75	55.75	-1.98819
Fig. 5a	49.25	55.75	24.9643		Fig. 5b	49.25	55.75	4.3929		Fig. 5c	49.25	55.75	-1.9168
Fig. 5a	49.75	55.75	25.6688		Fig. 5b	49.75	55.75	5.09505		Fig. 5c	49.75	55.75	-1.21465
Fig. 5a	50.25	55.75	25.6605		Fig. 5b	50.25	55.75	5.086		Fig. 5c	50.25	55.75	-1.2237
Fig. 5a	50.75	55.75	26.4083		Fig. 5b	50.75	55.75	5.82763		Fig. 5c	50.75	55.75	-0.482073
Fig. 5a	51.25	55.75	25.596		Fig. 5b	51.25	55.75	5.01753		Fig. 5c	51.25	55.75	-1.29218
Fig. 5a	51.75	55.75	26.1722		Fig. 5b	51.75	55.75	5.58254		Fig. 5c	51.75	55.75	-0.727166
Fig. 5a	52.25	55.75	26.0956		Fig. 5b	52.25	55.75	5.5078		Fig. 5c	52.25	55.75	-0.801904
Fig. 5a	52.75	55.75	26.5983		Fig. 5b	52.75	55.75	6.01761		Fig. 5c	52.75	55.75	-0.292094
Fig. 5a	53.25	55.75	26.9671		Fig. 5b	53.25	55.75	6.38015		Fig. 5c	53.25	55.75	0.0704446
Fig. 5a	53.75	55.75	25.7291		Fig. 5b	53.75	55.75	5.13917		Fig. 5c	53.75	55.75	-1.17053
Fig. 5a	54.25	55.75	25.8092		Fig. 5b	54.25	55.75	5.16933		Fig. 5c	54.25	55.75	-1.14038
Fig. 5a	55.25	55.75	26.1158		Fig. 5b	55.25	55.75	5.46282		Fig. 5c	55.25	55.75	-0.846887
Fig. 5a	55.75	55.75	25.5308		Fig. 5b	55.75	55.75	4.87331		Fig. 5c	55.75	55.75	-1.43639
Fig. 5a	56.25	55.75	25.4798		Fig. 5b	56.25	55.75	4.82154		Fig. 5c	56.25	55.75	-1.48816
Fig. 5a	56.75	55.75	24.8751		Fig. 5b	56.75	55.75	4.21684		Fig. 5c	56.75	55.75	-2.09286
Fig. 5a	58.25	55.75	23.9971		Fig. 5b	58.25	55.75	3.33885		Fig. 5c	58.25	55.75	-2.97085
Fig. 5a	58.75	55.75	24.0481		Fig. 5b	58.75	55.75	3.38984		Fig. 5c	58.75	55.75	-2.91986
Fig. 5a	59.25	55.75	24.455		Fig. 5b	59.25	55.75	3.79674		Fig. 5c	59.25	55.75	-2.51296
Fig. 5a	60.75	55.75	25.1182		Fig. 5b	60.75	55.75	4.45987		Fig. 5c	60.75	55.75	-1.84983
Fig. 5a	61.25	55.75	25.1483		Fig. 5b	61.25	55.75	4.49083		Fig. 5c	61.25	55.75	-1.81887
Fig. 5a	62.25	55.75	24.9673		Fig. 5b	62.25	55.75	4.30959		Fig. 5c	62.25	55.75	-2.00011
Fig. 5a	62.75	55.75	24.821		Fig. 5b	62.75	55.75	4.16268		Fig. 5c	62.75	55.75	-2.14702
Fig. 5a	63.25	55.75	24.5527		Fig. 5b	63.25	55.75	3.89446		Fig. 5c	63.25	55.75	-2.41525
Fig. 5a	63.75	55.75	24.3906		Fig. 5b	63.75	55.75	3.7323		Fig. 5c	63.75	55.75	-2.5774
Fig. 5a	66.25	55.75	24.2335		Fig. 5b	66.25	55.75	3.57521		Fig. 5c	66.25	55.75	-2.73449
Fig. 5a	66.75	55.75	24.2154		Fig. 5b	66.75	55.75	3.55709		Fig. 5c	66.75	55.75	-2.75261
Fig. 5a	67.75	55.75	24.331		Fig. 5b	67.75	55.75	3.67275		Fig. 5c	67.75	55.75	-2.63695
Fig. 5a	68.25	55.75	24.3323		Fig. 5b	68.25	55.75	3.674		Fig. 5c	68.25	55.75	-2.6357
Fig. 5a	68.75	55.75	24.3411		Fig. 5b	68.75	55.75	3.68279		Fig. 5c	68.75	55.75	-2.62691
Fig. 5a	69.25	55.75	24.2481		Fig. 5b	69.25	55.75	3.58978		Fig. 5c	69.25	55.75	-2.71993
Fig. 5a	69.75	55.75	24.2031		Fig. 5b	69.75	55.75	3.54482		Fig. 5c	69.75	55.75	-2.76489
Fig. 5a	70.25	55.75	24.2276		Fig. 5b	70.25	55.75	3.56927		Fig. 5c	70.25	55.75	-2.74044
Fig. 5a	70.75	55.75	24.2309		Fig. 5b	70.75	55.75	3.57261		Fig. 5c	70.75	55.75	-2.73709
Fig. 5a	71.25	55.75	24.602		Fig. 5b	71.25	55.75	3.94375		Fig. 5c	71.25	55.75	-2.36595
Fig. 5a	71.75	55.75	24.9089		Fig. 5b	71.75	55.75	4.25057		Fig. 5c	71.75	55.75	-2.05914
Fig. 5a	72.25	55.75	24.9663		Fig. 5b	72.25	55.75	4.308		Fig. 5c	72.25	55.75	-2.0017
Fig. 5a	72.75	55.75	24.9973		Fig. 5b	72.75	55.75	4.33897		Fig. 5c	72.75	55.75	-1.97074
Fig. 5a	73.25	55.75	24.9802		Fig. 5b	73.25	55.75	4.32189		Fig. 5c	73.25	55.75	-1.98781
Fig. 5a	73.75	55.75	24.9775		Fig. 5b	73.75	55.75	4.31924		Fig. 5c	73.75	55.75	-1.99046
Fig. 5a	74.25	55.75	24.963		Fig. 5b	74.25	55.75	4.30474		Fig. 5c	74.25	55.75	-2.00496
Fig. 5a	74.75	55.75	24.8965		Fig. 5b	74.75	55.75	4.23822		Fig. 5c	74.75	55.75	-2.07149
Fig. 5a	75.25	55.75	24.7653		Fig. 5b	75.25	55.75	4.10705		Fig. 5c	75.25	55.75	-2.20265
Fig. 5a	75.75	55.75	24.5798		Fig. 5b	75.75	55.75	3.92148		Fig. 5c	75.75	55.75	-2.38822
Fig. 5a	76.25	55.75	24.4559		Fig. 5b	76.25	55.75	3.79764		Fig. 5c	76.25	55.75	-2.51206
Fig. 5a	76.75	55.75	24.3742		Fig. 5b	76.75	55.75	3.71589		Fig. 5c	76.75	55.75	-2.59381
Fig. 5a	77.25	55.75	24.4115		Fig. 5b	77.25	55.75	3.75326		Fig. 5c	77.25	55.75	-2.55644
Fig. 5a	77.75	55.75	24.3521		Fig. 5b	77.75	55.75	3.69386		Fig. 5c	77.75	55.75	-2.61584
Fig. 5a	78.25	55.75	24.5054		Fig. 5b	78.25	55.75	3.84708		Fig. 5c	78.25	55.75	-2.46262
Fig. 5a	78.75	55.75	24.5447		Fig. 5b	78.75	55.75	3.88646		Fig. 5c	78.75	55.75	-2.42324
Fig. 5a	79.25	55.75	24.6556		Fig. 5b	79.25	55.75	3.9973		Fig. 5c	79.25	55.75	-2.3124
Fig. 5a	83.25	55.75	22.8347		Fig. 5b	83.25	55.75	2.17641		Fig. 5c	83.25	55.75	-4.13329
Fig. 5a	84.25	55.75	22.6608		Fig. 5b	84.25	55.75	2.00251		Fig. 5c	84.25	55.75	-3.78177
Fig. 5a	84.75	55.75	22.5542		Fig. 5b	84.75	55.75	1.89588		Fig. 5c	84.75	55.75	-4.41383
Fig. 5a	85.25	55.75	22.7176		Fig. 5b	85.25	55.75	2.05935		Fig. 5c	85.25	55.75	-4.25036
Fig. 5a	85.75	55.75	22.995		Fig. 5b	85.75	55.75	2.33674		Fig. 5c	85.75	55.75	-3.97296
Fig. 5a	87.25	55.75	24.116		Fig. 5b	87.25	55.75	3.45773		Fig. 5c	87.25	55.75	-2.85197
Fig. 5a	87.75	55.75	23.9556		Fig. 5b	87.75	55.75	3.29734		Fig. 5c	87.75	55.75	-3.01236
Fig. 5a	88.25	55.75	22.3102		Fig. 5b	88.25	55.75	1.65191		Fig. 5c	88.25	55.75	-4.6578
Fig. 5a	88.75	55.75	22.3723		Fig. 5b	88.75	55.75	1.714		Fig. 5c	88.75	55.75	-4.5957
Fig. 5a	89.25	55.75	22.4538		Fig. 5b	89.25	55.75	1.7955		Fig. 5c	89.25	55.75	-4.5142
Fig. 5a	89.75	55.75	22.5906		Fig. 5b	89.75	55.75	1.93229		Fig. 5c	89.75	55.75	-4.37741
Fig. 5a	90.25	55.75	22.6395		Fig. 5b	90.25	55.75	1.98124		Fig. 5c	90.25	55.75	-4.32846
Fig. 5a	93.75	55.75	22.4157		Fig. 5b	93.75	55.75	1.75743		Fig. 5c	93.75	55.75	-4.55227
Fig. 5a	94.25	55.75	22.4035		Fig. 5b	94.25	55.75	1.74517		Fig. 5c	94.25	55.75	-4.56453
Fig. 5a	94.75	55.75	22.3978		Fig. 5b	94.75	55.75	1.73956		Fig. 5c	94.75	55.75	-4.57014
Fig. 5a	95.25	55.75	22.3875		Fig. 5b	95.25	55.75	1.72924		Fig. 5c	95.25	55.75	-4.58047
Fig. 5a	97.75	55.75	22.3352		Fig. 5b	97.75	55.75	1.67687		Fig. 5c	97.75	55.75	-4.63283
Fig. 5a	99.25	55.75	22.2068		Fig. 5b	99.25	55.75	1.54849		Fig. 5c	99.25	55.75	-4.76121
Fig. 5a	99.75	55.75	22.1475		Fig. 5b	99.75	55.75	1.48924		Fig. 5c	99.75	55.75	-4.82046
Fig. 5a	101.75	55.75	22.4341		Fig. 5b	101.75	55.75	1.77578		Fig. 5c	101.75	55.75	-4.53393
Fig. 5a	-119.25	55.25	24.2547		Fig. 5b	-119.25	55.25	3.60163		Fig. 5c	-119.25	55.25	-2.70807
Fig. 5a	-118.75	55.25	24.2279		Fig. 5b	-118.75	55.25	3.57481		Fig. 5c	-118.75	55.25	0.122676
Fig. 5a	-117.25	55.25	24.2016		Fig. 5b	-117.25	55.25	3.54838		Fig. 5c	-117.25	55.25	-2.76132
Fig. 5a	-6.75	55.25	64.9911		Fig. 5b	-6.75	55.25	44.3329		Fig. 5c	-6.75	55.25	38.0232
Fig. 5a	-6.25	55.25	43.909		Fig. 5b	-6.25	55.25	23.2507		Fig. 5c	-6.25	55.25	16.941
Fig. 5a	-1.75	55.25	45.255		Fig. 5b	-1.75	55.25	24.5967		Fig. 5c	-1.75	55.25	18.287
Fig. 5a	8.75	55.25	31.6824		Fig. 5b	8.75	55.25	11.0439		Fig. 5c	8.75	55.25	4.73423
Fig. 5a	9.25	55.25	54.1787		Fig. 5b	9.25	55.25	33.5337		Fig. 5c	9.25	55.25	27.224
Fig. 5a	10.25	55.25	41.181		Fig. 5b	10.25	55.25	20.5367		Fig. 5c	10.25	55.25	14.227
Fig. 5a	10.75	55.25	34.9248		Fig. 5b	10.75	55.25	14.2819		Fig. 5c	10.75	55.25	7.9722
Fig. 5a	11.75	55.25	28.0812		Fig. 5b	11.75	55.25	7.4314		Fig. 5c	11.75	55.25	1.1217
Fig. 5a	14.75	55.25	25.4091		Fig. 5b	14.75	55.25	4.76712		Fig. 5c	14.75	55.25	-1.54258
Fig. 5a	21.75	55.25	28.1831		Fig. 5b	21.75	55.25	7.52485		Fig. 5c	21.75	55.25	1.21515
Fig. 5a	22.75	55.25	29.5223		Fig. 5b	22.75	55.25	8.86403		Fig. 5c	22.75	55.25	2.55433
Fig. 5a	23.25	55.25	28.4541		Fig. 5b	23.25	55.25	7.7958		Fig. 5c	23.25	55.25	1.4861
Fig. 5a	23.75	55.25	27.2287		Fig. 5b	23.75	55.25	6.57038		Fig. 5c	23.75	55.25	0.260676
Fig. 5a	24.25	55.25	26.4463		Fig. 5b	24.25	55.25	5.78806		Fig. 5c	24.25	55.25	-0.521646
Fig. 5a	24.75	55.25	28.9487		Fig. 5b	24.75	55.25	8.29046		Fig. 5c	24.75	55.25	1.98076
Fig. 5a	25.25	55.25	29.1935		Fig. 5b	25.25	55.25	8.53526		Fig. 5c	25.25	55.25	2.22556
Fig. 5a	26.25	55.25	28.5607		Fig. 5b	26.25	55.25	7.95145		Fig. 5c	26.25	55.25	1.64175
Fig. 5a	26.75	55.25	28.6701		Fig. 5b	26.75	55.25	8.112		Fig. 5c	26.75	55.25	1.8023
Fig. 5a	27.75	55.25	27.8576		Fig. 5b	27.75	55.25	7.30775		Fig. 5c	27.75	55.25	0.998047
Fig. 5a	28.75	55.25	27.7277		Fig. 5b	28.75	55.25	7.19494		Fig. 5c	28.75	55.25	0.885238
Fig. 5a	29.25	55.25	26.2169		Fig. 5b	29.25	55.25	5.67039		Fig. 5c	29.25	55.25	-0.63931
Fig. 5a	29.75	55.25	28.809		Fig. 5b	29.75	55.25	8.26686		Fig. 5c	29.75	55.25	1.95715
Fig. 5a	30.25	55.25	30.9143		Fig. 5b	30.25	55.25	10.3593		Fig. 5c	30.25	55.25	4.04958
Fig. 5a	31.25	55.25	28.6241		Fig. 5b	31.25	55.25	7.96589		Fig. 5c	31.25	55.25	1.65619
Fig. 5a	32.25	55.25	24.5313		Fig. 5b	32.25	55.25	3.87305		Fig. 5c	32.25	55.25	-2.43665
Fig. 5a	32.75	55.25	24.0115		Fig. 5b	32.75	55.25	3.35318		Fig. 5c	32.75	55.25	-2.95653
Fig. 5a	33.75	55.25	24.4251		Fig. 5b	33.75	55.25	3.76682		Fig. 5c	33.75	55.25	-2.54289
Fig. 5a	34.25	55.25	24.3118		Fig. 5b	34.25	55.25	3.65351		Fig. 5c	34.25	55.25	-2.65619
Fig. 5a	34.75	55.25	24.2049		Fig. 5b	34.75	55.25	3.5466		Fig. 5c	34.75	55.25	-2.7631
Fig. 5a	35.25	55.25	24.3939		Fig. 5b	35.25	55.25	3.73562		Fig. 5c	35.25	55.25	-2.57408
Fig. 5a	35.75	55.25	24.4371		Fig. 5b	35.75	55.25	3.77885		Fig. 5c	35.75	55.25	-2.53085
Fig. 5a	36.25	55.25	24.5739		Fig. 5b	36.25	55.25	3.91557		Fig. 5c	36.25	55.25	-2.39414
Fig. 5a	37.25	55.25	24.7616		Fig. 5b	37.25	55.25	4.10395		Fig. 5c	37.25	55.25	-2.20576
Fig. 5a	37.75	55.25	21.6687		Fig. 5b	37.75	55.25	4.05706		Fig. 5c	37.75	55.25	-2.25264
Fig. 5a	38.25	55.25	21.5785		Fig. 5b	38.25	55.25	3.96681		Fig. 5c	38.25	55.25	-2.34289
Fig. 5a	39.25	55.25	21.9255		Fig. 5b	39.25	55.25	4.31384		Fig. 5c	39.25	55.25	-1.99586
Fig. 5a	40.25	55.25	24.7267		Fig. 5b	40.25	55.25	4.07719		Fig. 5c	40.25	55.25	-2.23251
Fig. 5a	40.75	55.25	24.7009		Fig. 5b	40.75	55.25	4.05199		Fig. 5c	40.75	55.25	-1.47572
Fig. 5a	41.75	55.25	24.8071		Fig. 5b	41.75	55.25	4.15916		Fig. 5c	41.75	55.25	-2.15054
Fig. 5a	43.25	55.25	26.1766		Fig. 5b	43.25	55.25	5.55051		Fig. 5c	43.25	55.25	-0.759187
Fig. 5a	43.75	55.25	26.3858		Fig. 5b	43.75	55.25	5.75951		Fig. 5c	43.75	55.25	-0.550196
Fig. 5a	44.75	55.25	26.6475		Fig. 5b	44.75	55.25	6.02142		Fig. 5c	44.75	55.25	-0.288279
Fig. 5a	45.25	55.25	26.262		Fig. 5b	45.25	55.25	5.63612		Fig. 5c	45.25	55.25	-0.673577
Fig. 5a	45.75	55.25	25.9499		Fig. 5b	45.75	55.25	5.32227		Fig. 5c	45.75	55.25	-0.987428
Fig. 5a	46.25	55.25	24.9395		Fig. 5b	46.25	55.25	4.29959		Fig. 5c	46.25	55.25	-2.01011
Fig. 5a	47.75	55.25	24.8299		Fig. 5b	47.75	55.25	4.18993		Fig. 5c	47.75	55.25	-2.11977
Fig. 5a	48.25	55.25	24.4542		Fig. 5b	48.25	55.25	3.87861		Fig. 5c	48.25	55.25	-2.4311
Fig. 5a	48.75	55.25	24.3448		Fig. 5b	48.75	55.25	3.77501		Fig. 5c	48.75	55.25	-2.53469
Fig. 5a	49.25	55.25	24.588		Fig. 5b	49.25	55.25	4.01973		Fig. 5c	49.25	55.25	-2.28997
Fig. 5a	49.75	55.25	24.9594		Fig. 5b	49.75	55.25	4.38951		Fig. 5c	49.75	55.25	-1.92019
Fig. 5a	50.25	55.25	24.9255		Fig. 5b	50.25	55.25	4.3551		Fig. 5c	50.25	55.25	-1.9546
Fig. 5a	50.75	55.25	24.9903		Fig. 5b	50.75	55.25	4.4154		Fig. 5c	50.75	55.25	-1.8943
Fig. 5a	51.25	55.25	24.7425		Fig. 5b	51.25	55.25	4.17001		Fig. 5c	51.25	55.25	-2.13969
Fig. 5a	51.75	55.25	24.885		Fig. 5b	51.75	55.25	4.30986		Fig. 5c	51.75	55.25	-1.99984
Fig. 5a	52.25	55.25	25.006		Fig. 5b	52.25	55.25	4.42603		Fig. 5c	52.25	55.25	-1.88367
Fig. 5a	52.75	55.25	25.4744		Fig. 5b	52.75	55.25	4.89319		Fig. 5c	52.75	55.25	-1.41651
Fig. 5a	53.25	55.25	26.0417		Fig. 5b	53.25	55.25	5.44893		Fig. 5c	53.25	55.25	-0.860774
Fig. 5a	53.75	55.25	25.9041		Fig. 5b	53.75	55.25	5.29148		Fig. 5c	53.75	55.25	-1.01822
Fig. 5a	54.75	55.25	25.8625		Fig. 5b	54.75	55.25	5.21336		Fig. 5c	54.75	55.25	-1.09634
Fig. 5a	55.25	55.25	26.0565		Fig. 5b	55.25	55.25	5.40779		Fig. 5c	55.25	55.25	-0.901912
Fig. 5a	55.75	55.25	26.3833		Fig. 5b	55.75	55.25	5.73215		Fig. 5c	55.75	55.25	-0.577555
Fig. 5a	56.25	55.25	25.9519		Fig. 5b	56.25	55.25	5.2963		Fig. 5c	56.25	55.25	-1.0134
Fig. 5a	56.75	55.25	24.805		Fig. 5b	56.75	55.25	4.15355		Fig. 5c	56.75	55.25	-2.15616
Fig. 5a	58.75	55.25	24.5228		Fig. 5b	58.75	55.25	3.86455		Fig. 5c	58.75	55.25	-2.44516
Fig. 5a	60.75	55.25	25.0993		Fig. 5b	60.75	55.25	4.44108		Fig. 5c	60.75	55.25	-1.86862
Fig. 5a	61.25	55.25	24.9932		Fig. 5b	61.25	55.25	4.33648		Fig. 5c	61.25	55.25	-1.97323
Fig. 5a	61.75	55.25	24.8603		Fig. 5b	61.75	55.25	4.20548		Fig. 5c	61.75	55.25	-2.10422
Fig. 5a	62.25	55.25	23.428		Fig. 5b	62.25	55.25	2.77101		Fig. 5c	62.25	55.25	-3.53869
Fig. 5a	62.75	55.25	24.7884		Fig. 5b	62.75	55.25	4.13015		Fig. 5c	62.75	55.25	-2.17955
Fig. 5a	63.25	55.25	24.5659		Fig. 5b	63.25	55.25	3.90762		Fig. 5c	63.25	55.25	-2.40209
Fig. 5a	63.75	55.25	24.4265		Fig. 5b	63.75	55.25	3.76826		Fig. 5c	63.75	55.25	-2.54144
Fig. 5a	64.25	55.25	24.3831		Fig. 5b	64.25	55.25	3.72483		Fig. 5c	64.25	55.25	-2.58487
Fig. 5a	64.75	55.25	24.3398		Fig. 5b	64.75	55.25	3.68154		Fig. 5c	64.75	55.25	-2.62817
Fig. 5a	65.75	55.25	24.2923		Fig. 5b	65.75	55.25	3.63399		Fig. 5c	65.75	55.25	-2.67571
Fig. 5a	66.25	55.25	22.7733		Fig. 5b	66.25	55.25	2.11503		Fig. 5c	66.25	55.25	-4.19467
Fig. 5a	66.75	55.25	24.302		Fig. 5b	66.75	55.25	3.64371		Fig. 5c	66.75	55.25	-2.66599
Fig. 5a	67.25	55.25	24.3155		Fig. 5b	67.25	55.25	3.65722		Fig. 5c	67.25	55.25	0.209985
Fig. 5a	67.75	55.25	22.7745		Fig. 5b	67.75	55.25	2.11623		Fig. 5c	67.75	55.25	-4.19347
Fig. 5a	68.75	55.25	24.2678		Fig. 5b	68.75	55.25	3.60949		Fig. 5c	68.75	55.25	-2.70021
Fig. 5a	69.25	55.25	24.2069		Fig. 5b	69.25	55.25	3.54866		Fig. 5c	69.25	55.25	-2.76105
Fig. 5a	69.75	55.25	24.1811		Fig. 5b	69.75	55.25	3.52284		Fig. 5c	69.75	55.25	-2.78686
Fig. 5a	70.25	55.25	24.2131		Fig. 5b	70.25	55.25	3.55477		Fig. 5c	70.25	55.25	-2.75493
Fig. 5a	70.75	55.25	24.1804		Fig. 5b	70.75	55.25	3.52212		Fig. 5c	70.75	55.25	-2.78759
Fig. 5a	71.25	55.25	24.3645		Fig. 5b	71.25	55.25	3.70619		Fig. 5c	71.25	55.25	-2.60351
Fig. 5a	71.75	55.25	24.4067		Fig. 5b	71.75	55.25	3.7484		Fig. 5c	71.75	55.25	-2.5613
Fig. 5a	72.25	55.25	24.4523		Fig. 5b	72.25	55.25	3.79404		Fig. 5c	72.25	55.25	-2.51566
Fig. 5a	72.75	55.25	24.5028		Fig. 5b	72.75	55.25	3.84454		Fig. 5c	72.75	55.25	-2.46516
Fig. 5a	73.25	55.25	24.7656		Fig. 5b	73.25	55.25	4.10756		Fig. 5c	73.25	55.25	-2.20214
Fig. 5a	73.75	55.25	24.8917		Fig. 5b	73.75	55.25	4.23345		Fig. 5c	73.75	55.25	-2.07625
Fig. 5a	74.25	55.25	24.8845		Fig. 5b	74.25	55.25	4.22625		Fig. 5c	74.25	55.25	-2.08346
Fig. 5a	74.75	55.25	24.8109		Fig. 5b	74.75	55.25	4.15262		Fig. 5c	74.75	55.25	-2.15708
Fig. 5a	75.25	55.25	24.6274		Fig. 5b	75.25	55.25	3.96915		Fig. 5c	75.25	55.25	-2.34055
Fig. 5a	75.75	55.25	24.3672		Fig. 5b	75.75	55.25	3.70894		Fig. 5c	75.75	55.25	-2.60077
Fig. 5a	76.25	55.25	24.3045		Fig. 5b	76.25	55.25	3.6462		Fig. 5c	76.25	55.25	-2.6635
Fig. 5a	76.75	55.25	24.4407		Fig. 5b	76.75	55.25	3.78246		Fig. 5c	76.75	55.25	-2.52724
Fig. 5a	77.25	55.25	24.604		Fig. 5b	77.25	55.25	3.94571		Fig. 5c	77.25	55.25	0.498473
Fig. 5a	77.75	55.25	24.5797		Fig. 5b	77.75	55.25	3.92139		Fig. 5c	77.75	55.25	-2.38831
Fig. 5a	78.25	55.25	24.5816		Fig. 5b	78.25	55.25	3.92329		Fig. 5c	78.25	55.25	-2.38641
Fig. 5a	78.75	55.25	24.5856		Fig. 5b	78.75	55.25	3.92736		Fig. 5c	78.75	55.25	-2.38234
Fig. 5a	79.25	55.25	24.6211		Fig. 5b	79.25	55.25	3.96279		Fig. 5c	79.25	55.25	-2.34692
Fig. 5a	80.25	55.25	24.6768		Fig. 5b	80.25	55.25	4.01855		Fig. 5c	80.25	55.25	-2.29115
Fig. 5a	81.75	55.25	22.6718		Fig. 5b	81.75	55.25	2.01354		Fig. 5c	81.75	55.25	-4.29616
Fig. 5a	82.25	55.25	22.8137		Fig. 5b	82.25	55.25	2.15541		Fig. 5c	82.25	55.25	-4.1543
Fig. 5a	83.25	55.25	22.8597		Fig. 5b	83.25	55.25	2.20141		Fig. 5c	83.25	55.25	-3.57522
Fig. 5a	83.75	55.25	22.827		Fig. 5b	83.75	55.25	2.16874		Fig. 5c	83.75	55.25	-3.61948
Fig. 5a	84.25	55.25	22.7744		Fig. 5b	84.25	55.25	2.11607		Fig. 5c	84.25	55.25	-4.19363
Fig. 5a	84.75	55.25	22.7337		Fig. 5b	84.75	55.25	2.07545		Fig. 5c	84.75	55.25	-4.23425
Fig. 5a	85.25	55.25	22.6589		Fig. 5b	85.25	55.25	2.00057		Fig. 5c	85.25	55.25	-4.30913
Fig. 5a	85.75	55.25	24.1556		Fig. 5b	85.75	55.25	3.49735		Fig. 5c	85.75	55.25	-2.81235
Fig. 5a	86.25	55.25	22.6872		Fig. 5b	86.25	55.25	2.02892		Fig. 5c	86.25	55.25	-4.28078
Fig. 5a	89.75	55.25	22.4312		Fig. 5b	89.75	55.25	1.77287		Fig. 5c	89.75	55.25	-4.53683
Fig. 5a	90.25	55.25	22.5041		Fig. 5b	90.25	55.25	1.84586		Fig. 5c	90.25	55.25	-4.46384
Fig. 5a	90.75	55.25	22.6015		Fig. 5b	90.75	55.25	1.94317		Fig. 5c	90.75	55.25	-4.36653
Fig. 5a	91.25	55.25	22.5512		Fig. 5b	91.25	55.25	1.89288		Fig. 5c	91.25	55.25	-4.41682
Fig. 5a	94.25	55.25	22.3637		Fig. 5b	94.25	55.25	1.7054		Fig. 5c	94.25	55.25	-4.60431
Fig. 5a	98.75	55.25	22.1193		Fig. 5b	98.75	55.25	1.46105		Fig. 5c	98.75	55.25	-4.84865
Fig. 5a	99.25	55.25	22.1047		Fig. 5b	99.25	55.25	1.44638		Fig. 5c	99.25	55.25	-4.86332
Fig. 5a	100.25	55.25	22.1193		Fig. 5b	100.25	55.25	1.46098		Fig. 5c	100.25	55.25	-4.84872
Fig. 5a	100.75	55.25	22.1921		Fig. 5b	100.75	55.25	1.53378		Fig. 5c	100.75	55.25	-4.77593
Fig. 5a	101.75	55.25	22.1825		Fig. 5b	101.75	55.25	1.5242		Fig. 5c	101.75	55.25	-4.7855
Fig. 5a	-114.25	54.75	27.8167		Fig. 5b	-114.25	54.75	7.16063		Fig. 5c	-114.25	54.75	0.850927
Fig. 5a	-113.25	54.75	25.4239		Fig. 5b	-113.25	54.75	4.76772		Fig. 5c	-113.25	54.75	-1.54198
Fig. 5a	-7.75	54.75	40.178		Fig. 5b	-7.75	54.75	19.5197		Fig. 5c	-7.75	54.75	13.21
Fig. 5a	-7.25	54.75	43.9862		Fig. 5b	-7.25	54.75	23.3279		Fig. 5c	-7.25	54.75	17.0182
Fig. 5a	-6.75	54.75	45.555		Fig. 5b	-6.75	54.75	24.8967		Fig. 5c	-6.75	54.75	18.587
Fig. 5a	-6.25	54.75	31.9648		Fig. 5b	-6.25	54.75	11.3065		Fig. 5c	-6.25	54.75	4.99684
Fig. 5a	-5.75	54.75	23.9836		Fig. 5b	-5.75	54.75	3.32527		Fig. 5c	-5.75	54.75	-2.98443
Fig. 5a	-2.75	54.75	27.6037		Fig. 5b	-2.75	54.75	6.94543		Fig. 5c	-2.75	54.75	0.635729
Fig. 5a	-1.75	54.75	34.3652		Fig. 5b	-1.75	54.75	13.7069		Fig. 5c	-1.75	54.75	7.39724
Fig. 5a	8.75	54.75	51.9536		Fig. 5b	8.75	54.75	31.304		Fig. 5c	8.75	54.75	24.9943
Fig. 5a	9.25	54.75	54.0808		Fig. 5b	9.25	54.75	33.4314		Fig. 5c	9.25	54.75	27.1217
Fig. 5a	9.75	54.75	39.354		Fig. 5b	9.75	54.75	18.705		Fig. 5c	9.75	54.75	12.3953
Fig. 5a	11.25	54.75	34.1316		Fig. 5b	11.25	54.75	13.4814		Fig. 5c	11.25	54.75	7.17167
Fig. 5a	11.75	54.75	33.456		Fig. 5b	11.75	54.75	12.8065		Fig. 5c	11.75	54.75	6.49681
Fig. 5a	13.25	54.75	30.6989		Fig. 5b	13.25	54.75	10.0406		Fig. 5c	13.25	54.75	3.73087
Fig. 5a	17.25	54.75	37.2017		Fig. 5b	17.25	54.75	16.5583		Fig. 5c	17.25	54.75	10.2486
Fig. 5a	17.75	54.75	37.252		Fig. 5b	17.75	54.75	16.5937		Fig. 5c	17.75	54.75	10.284
Fig. 5a	20.75	54.75	29.283		Fig. 5b	20.75	54.75	8.64555		Fig. 5c	20.75	54.75	2.33584
Fig. 5a	21.25	54.75	30.366		Fig. 5b	21.25	54.75	9.75049		Fig. 5c	21.25	54.75	3.44079
Fig. 5a	21.75	54.75	31.3466		Fig. 5b	21.75	54.75	10.71		Fig. 5c	21.75	54.75	4.40034
Fig. 5a	22.25	54.75	32.7995		Fig. 5b	22.25	54.75	12.1467		Fig. 5c	22.25	54.75	5.83698
Fig. 5a	22.75	54.75	32.1225		Fig. 5b	22.75	54.75	11.4642		Fig. 5c	22.75	54.75	5.15448
Fig. 5a	23.25	54.75	32.1135		Fig. 5b	23.25	54.75	11.4552		Fig. 5c	23.25	54.75	5.14546
Fig. 5a	23.75	54.75	33.2142		Fig. 5b	23.75	54.75	12.5559		Fig. 5c	23.75	54.75	6.24619
Fig. 5a	24.25	54.75	33.583		Fig. 5b	24.25	54.75	12.9247		Fig. 5c	24.25	54.75	6.61498
Fig. 5a	24.75	54.75	33.0248		Fig. 5b	24.75	54.75	12.3666		Fig. 5c	24.75	54.75	6.05686
Fig. 5a	26.25	54.75	33.6543		Fig. 5b	26.25	54.75	13.1236		Fig. 5c	26.25	54.75	6.8139
Fig. 5a	26.75	54.75	31.9688		Fig. 5b	26.75	54.75	11.4412		Fig. 5c	26.75	54.75	5.13146
Fig. 5a	27.25	54.75	31.5936		Fig. 5b	27.25	54.75	11.0474		Fig. 5c	27.25	54.75	4.73769
Fig. 5a	27.75	54.75	29.84		Fig. 5b	27.75	54.75	9.26883		Fig. 5c	27.75	54.75	2.95912
Fig. 5a	29.25	54.75	26.7917		Fig. 5b	29.25	54.75	6.23645		Fig. 5c	29.25	54.75	-0.0732486
Fig. 5a	30.25	54.75	27.9373		Fig. 5b	30.25	54.75	7.40072		Fig. 5c	30.25	54.75	1.09102
Fig. 5a	30.75	54.75	28.1906		Fig. 5b	30.75	54.75	7.67029		Fig. 5c	30.75	54.75	1.36058
Fig. 5a	31.75	54.75	27.5091		Fig. 5b	31.75	54.75	6.85077		Fig. 5c	31.75	54.75	0.541073
Fig. 5a	32.25	54.75	27.1245		Fig. 5b	32.25	54.75	6.46617		Fig. 5c	32.25	54.75	0.15647
Fig. 5a	32.75	54.75	25.0232		Fig. 5b	32.75	54.75	4.36486		Fig. 5c	32.75	54.75	-1.94484
Fig. 5a	33.25	54.75	24.4962		Fig. 5b	33.25	54.75	3.83787		Fig. 5c	33.25	54.75	-2.47184
Fig. 5a	34.25	54.75	24.1117		Fig. 5b	34.25	54.75	3.45343		Fig. 5c	34.25	54.75	-2.85627
Fig. 5a	35.75	54.75	24.5194		Fig. 5b	35.75	54.75	3.86111		Fig. 5c	35.75	54.75	-2.44859
Fig. 5a	36.75	54.75	25.0037		Fig. 5b	36.75	54.75	4.34699		Fig. 5c	36.75	54.75	-1.96272
Fig. 5a	37.75	54.75	25.016		Fig. 5b	37.75	54.75	4.36914		Fig. 5c	37.75	54.75	-1.94056
Fig. 5a	38.25	54.75	25.0011		Fig. 5b	38.25	54.75	4.35534		Fig. 5c	38.25	54.75	-1.95436
Fig. 5a	38.75	54.75	25.3362		Fig. 5b	38.75	54.75	4.68735		Fig. 5c	38.75	54.75	-1.62235
Fig. 5a	39.25	54.75	25.3602		Fig. 5b	39.25	54.75	4.71175		Fig. 5c	39.25	54.75	-1.59795
Fig. 5a	39.75	54.75	25.3889		Fig. 5b	39.75	54.75	4.74055		Fig. 5c	39.75	54.75	-0.96808
Fig. 5a	40.75	54.75	24.9834		Fig. 5b	40.75	54.75	4.33486		Fig. 5c	40.75	54.75	-1.3106
Fig. 5a	41.25	54.75	24.9769		Fig. 5b	41.25	54.75	4.32869		Fig. 5c	41.25	54.75	-1.98102
Fig. 5a	41.75	54.75	24.5495		Fig. 5b	41.75	54.75	3.90149		Fig. 5c	41.75	54.75	-2.40821
Fig. 5a	42.25	54.75	24.583		Fig. 5b	42.25	54.75	3.93462		Fig. 5c	42.25	54.75	-2.37508
Fig. 5a	42.75	54.75	25.3366		Fig. 5b	42.75	54.75	4.69893		Fig. 5c	42.75	54.75	-1.61077
Fig. 5a	43.25	54.75	25.4638		Fig. 5b	43.25	54.75	4.81976		Fig. 5c	43.25	54.75	-1.48995
Fig. 5a	43.75	54.75	25.3699		Fig. 5b	43.75	54.75	4.72506		Fig. 5c	43.75	54.75	-1.58464
Fig. 5a	44.75	54.75	25.5536		Fig. 5b	44.75	54.75	4.92915		Fig. 5c	44.75	54.75	-1.38055
Fig. 5a	45.25	54.75	25.0442		Fig. 5b	45.25	54.75	4.40515		Fig. 5c	45.25	54.75	-1.90455
Fig. 5a	45.75	54.75	24.9331		Fig. 5b	45.75	54.75	4.28579		Fig. 5c	45.75	54.75	-2.02391
Fig. 5a	46.25	54.75	24.7668		Fig. 5b	46.25	54.75	4.11916		Fig. 5c	46.25	54.75	-2.19054
Fig. 5a	46.75	54.75	24.4576		Fig. 5b	46.75	54.75	3.81907		Fig. 5c	46.75	54.75	-2.49063
Fig. 5a	47.25	54.75	24.4168		Fig. 5b	47.25	54.75	3.81181		Fig. 5c	47.25	54.75	-2.49789
Fig. 5a	47.75	54.75	24.5868		Fig. 5b	47.75	54.75	3.98174		Fig. 5c	47.75	54.75	-2.32796
Fig. 5a	48.25	54.75	24.5284		Fig. 5b	48.25	54.75	3.93824		Fig. 5c	48.25	54.75	-2.37146
Fig. 5a	49.75	54.75	24.2971		Fig. 5b	49.75	54.75	3.72134		Fig. 5c	49.75	54.75	-2.58836
Fig. 5a	50.75	54.75	24.7527		Fig. 5b	50.75	54.75	4.18472		Fig. 5c	50.75	54.75	-2.12498
Fig. 5a	51.25	54.75	24.7402		Fig. 5b	51.25	54.75	4.15769		Fig. 5c	51.25	54.75	-2.15201
Fig. 5a	51.75	54.75	24.7717		Fig. 5b	51.75	54.75	4.18954		Fig. 5c	51.75	54.75	-2.12017
Fig. 5a	52.25	54.75	24.9658		Fig. 5b	52.25	54.75	4.3824		Fig. 5c	52.25	54.75	-1.9273
Fig. 5a	52.75	54.75	25.2832		Fig. 5b	52.75	54.75	4.69604		Fig. 5c	52.75	54.75	-1.61367
Fig. 5a	53.25	54.75	25.2844		Fig. 5b	53.25	54.75	4.70186		Fig. 5c	53.25	54.75	-1.60784
Fig. 5a	53.75	54.75	25.6203		Fig. 5b	53.75	54.75	4.98219		Fig. 5c	53.75	54.75	-1.32751
Fig. 5a	54.25	54.75	26.1833		Fig. 5b	54.25	54.75	5.5344		Fig. 5c	54.25	54.75	-0.775303
Fig. 5a	54.75	54.75	26.1848		Fig. 5b	54.75	54.75	5.53617		Fig. 5c	54.75	54.75	-0.773535
Fig. 5a	55.25	54.75	26.1322		Fig. 5b	55.25	54.75	5.48366		Fig. 5c	55.25	54.75	-0.826039
Fig. 5a	55.75	54.75	26.4658		Fig. 5b	55.75	54.75	5.81748		Fig. 5c	55.75	54.75	-0.492221
Fig. 5a	57.25	54.75	24.0562		Fig. 5b	57.25	54.75	3.40601		Fig. 5c	57.25	54.75	-2.90369
Fig. 5a	59.75	54.75	25.0317		Fig. 5b	59.75	54.75	4.37346		Fig. 5c	59.75	54.75	-1.93624
Fig. 5a	60.25	54.75	24.9847		Fig. 5b	60.25	54.75	4.3267		Fig. 5c	60.25	54.75	-1.983
Fig. 5a	61.25	54.75	24.6849		Fig. 5b	61.25	54.75	4.03122		Fig. 5c	61.25	54.75	-2.27848
Fig. 5a	61.75	54.75	24.5309		Fig. 5b	61.75	54.75	3.87827		Fig. 5c	61.75	54.75	-2.43143
Fig. 5a	62.25	54.75	24.4959		Fig. 5b	62.25	54.75	3.84085		Fig. 5c	62.25	54.75	-2.46885
Fig. 5a	62.75	54.75	22.9324		Fig. 5b	62.75	54.75	2.27621		Fig. 5c	62.75	54.75	-4.03349
Fig. 5a	63.25	54.75	24.4572		Fig. 5b	63.25	54.75	3.80009		Fig. 5c	63.25	54.75	-2.50961
Fig. 5a	63.75	54.75	24.4174		Fig. 5b	63.75	54.75	3.75907		Fig. 5c	63.75	54.75	-2.55064
Fig. 5a	64.25	54.75	24.3896		Fig. 5b	64.25	54.75	3.73129		Fig. 5c	64.25	54.75	-2.57841
Fig. 5a	64.75	54.75	24.3586		Fig. 5b	64.75	54.75	3.70029		Fig. 5c	64.75	54.75	-2.60941
Fig. 5a	65.25	54.75	24.3262		Fig. 5b	65.25	54.75	3.66793		Fig. 5c	65.25	54.75	-2.64177
Fig. 5a	65.75	54.75	24.353		Fig. 5b	65.75	54.75	3.69471		Fig. 5c	65.75	54.75	0.24748
Fig. 5a	66.25	54.75	24.3284		Fig. 5b	66.25	54.75	3.67037		Fig. 5c	66.25	54.75	-2.63933
Fig. 5a	66.75	54.75	22.7655		Fig. 5b	66.75	54.75	2.10778		Fig. 5c	66.75	54.75	-4.20192
Fig. 5a	67.25	54.75	24.2527		Fig. 5b	67.25	54.75	3.59517		Fig. 5c	67.25	54.75	-2.71453
Fig. 5a	67.75	54.75	22.6631		Fig. 5b	67.75	54.75	2.00533		Fig. 5c	67.75	54.75	-4.30438
Fig. 5a	68.25	54.75	22.6378		Fig. 5b	68.25	54.75	1.98005		Fig. 5c	68.25	54.75	-4.32965
Fig. 5a	68.75	54.75	24.1558		Fig. 5b	68.75	54.75	3.4999		Fig. 5c	68.75	54.75	-2.8098
Fig. 5a	69.25	54.75	24.1421		Fig. 5b	69.25	54.75	3.48495		Fig. 5c	69.25	54.75	-2.82475
Fig. 5a	69.75	54.75	24.163		Fig. 5b	69.75	54.75	3.50548		Fig. 5c	69.75	54.75	-2.80422
Fig. 5a	70.25	54.75	24.1298		Fig. 5b	70.25	54.75	3.4724		Fig. 5c	70.25	54.75	-2.8373
Fig. 5a	70.75	54.75	24.1369		Fig. 5b	70.75	54.75	3.47965		Fig. 5c	70.75	54.75	-2.83005
Fig. 5a	71.25	54.75	22.6715		Fig. 5b	71.25	54.75	2.01497		Fig. 5c	71.25	54.75	-4.29473
Fig. 5a	72.25	54.75	22.6279		Fig. 5b	72.25	54.75	1.97325		Fig. 5c	72.25	54.75	-4.33645
Fig. 5a	72.75	54.75	22.633		Fig. 5b	72.75	54.75	1.97857		Fig. 5c	72.75	54.75	-4.33113
Fig. 5a	73.25	54.75	24.3625		Fig. 5b	73.25	54.75	3.70993		Fig. 5c	73.25	54.75	-2.59977
Fig. 5a	73.75	54.75	24.5741		Fig. 5b	73.75	54.75	3.91986		Fig. 5c	73.75	54.75	-2.38984
Fig. 5a	74.25	54.75	24.5751		Fig. 5b	74.25	54.75	3.91905		Fig. 5c	74.25	54.75	-2.39065
Fig. 5a	74.75	54.75	24.4337		Fig. 5b	74.75	54.75	3.77763		Fig. 5c	74.75	54.75	-2.53207
Fig. 5a	75.25	54.75	24.3319		Fig. 5b	75.25	54.75	3.67518		Fig. 5c	75.25	54.75	-2.63452
Fig. 5a	75.75	54.75	24.3568		Fig. 5b	75.75	54.75	3.69861		Fig. 5c	75.75	54.75	-2.61109
Fig. 5a	76.25	54.75	24.347		Fig. 5b	76.25	54.75	3.68869		Fig. 5c	76.25	54.75	-2.62101
Fig. 5a	77.75	54.75	23.1431		Fig. 5b	77.75	54.75	2.48484		Fig. 5c	77.75	54.75	-0.962399
Fig. 5a	78.25	54.75	24.5748		Fig. 5b	78.25	54.75	3.91655		Fig. 5c	78.25	54.75	0.469311
Fig. 5a	78.75	54.75	24.5057		Fig. 5b	78.75	54.75	3.8474		Fig. 5c	78.75	54.75	0.400162
Fig. 5a	79.25	54.75	24.6111		Fig. 5b	79.25	54.75	3.95281		Fig. 5c	79.25	54.75	-2.35689
Fig. 5a	79.75	54.75	24.6576		Fig. 5b	79.75	54.75	3.99933		Fig. 5c	79.75	54.75	-2.31037
Fig. 5a	80.25	54.75	24.6042		Fig. 5b	80.25	54.75	3.94589		Fig. 5c	80.25	54.75	-2.36381
Fig. 5a	80.75	54.75	24.5658		Fig. 5b	80.75	54.75	3.90752		Fig. 5c	80.75	54.75	-2.40218
Fig. 5a	81.75	54.75	22.9994		Fig. 5b	81.75	54.75	2.34111		Fig. 5c	81.75	54.75	-3.96859
Fig. 5a	82.25	54.75	22.9083		Fig. 5b	82.25	54.75	2.25003		Fig. 5c	82.25	54.75	-4.05967
Fig. 5a	85.25	54.75	24.6818		Fig. 5b	85.25	54.75	4.02349		Fig. 5c	85.25	54.75	-2.28621
Fig. 5a	85.75	54.75	24.5901		Fig. 5b	85.75	54.75	3.93183		Fig. 5c	85.75	54.75	-2.37788
Fig. 5a	86.25	54.75	24.2246		Fig. 5b	86.25	54.75	3.56631		Fig. 5c	86.25	54.75	-2.74339
Fig. 5a	86.75	54.75	24.1882		Fig. 5b	86.75	54.75	3.52995		Fig. 5c	86.75	54.75	-2.77976
Fig. 5a	89.75	54.75	22.4508		Fig. 5b	89.75	54.75	1.7925		Fig. 5c	89.75	54.75	-4.5172
Fig. 5a	90.25	54.75	22.6572		Fig. 5b	90.25	54.75	1.99892		Fig. 5c	90.25	54.75	-4.31079
Fig. 5a	90.75	54.75	22.8226		Fig. 5b	90.75	54.75	2.16428		Fig. 5c	90.75	54.75	-4.14542
Fig. 5a	99.25	54.75	22.1034		Fig. 5b	99.25	54.75	1.44515		Fig. 5c	99.25	54.75	-4.86455
Fig. 5a	99.75	54.75	22.064		Fig. 5b	99.75	54.75	1.40569		Fig. 5c	99.75	54.75	-4.90402
Fig. 5a	100.25	54.75	22.1182		Fig. 5b	100.25	54.75	1.45989		Fig. 5c	100.25	54.75	-4.84981
Fig. 5a	100.75	54.75	22.166		Fig. 5b	100.75	54.75	1.50774		Fig. 5c	100.75	54.75	-4.80197
Fig. 5a	101.25	54.75	22.1126		Fig. 5b	101.25	54.75	1.45428		Fig. 5c	101.25	54.75	-4.85542
Fig. 5a	101.75	54.75	22.1329		Fig. 5b	101.75	54.75	1.47456		Fig. 5c	101.75	54.75	-4.83514
Fig. 5a	102.25	54.75	23.724		Fig. 5b	102.25	54.75	3.06571		Fig. 5c	102.25	54.75	-3.24399
Fig. 5a	104.75	54.75	22.0349		Fig. 5b	104.75	54.75	1.3766		Fig. 5c	104.75	54.75	-4.9331
Fig. 5a	158.75	54.75	22.256		Fig. 5b	158.75	54.75	1.59768		Fig. 5c	158.75	54.75	-4.71202
Fig. 5a	-114.75	54.25	25.5472		Fig. 5b	-114.75	54.25	4.89093		Fig. 5c	-114.75	54.25	1.44184
Fig. 5a	-114.25	54.25	28.7936		Fig. 5b	-114.25	54.25	8.13723		Fig. 5c	-114.25	54.25	1.82753
Fig. 5a	-113.75	54.25	29.8677		Fig. 5b	-113.75	54.25	9.21126		Fig. 5c	-113.75	54.25	2.90155
Fig. 5a	-113.25	54.25	27.5752		Fig. 5b	-113.25	54.25	6.91895		Fig. 5c	-113.25	54.25	3.47172
Fig. 5a	-112.75	54.25	27.2497		Fig. 5b	-112.75	54.25	6.5935		Fig. 5c	-112.75	54.25	0.283801
Fig. 5a	-112.25	54.25	27.8588		Fig. 5b	-112.25	54.25	7.20285		Fig. 5c	-112.25	54.25	0.893145
Fig. 5a	-111.75	54.25	27.4916		Fig. 5b	-111.75	54.25	6.83612		Fig. 5c	-111.75	54.25	0.526416
Fig. 5a	-111.25	54.25	27.4345		Fig. 5b	-111.25	54.25	6.77897		Fig. 5c	-111.25	54.25	3.32916
Fig. 5a	-109.75	54.25	26.1082		Fig. 5b	-109.75	54.25	5.4499		Fig. 5c	-109.75	54.25	-0.859803
Fig. 5a	-108.75	54.25	26.1538		Fig. 5b	-108.75	54.25	5.49546		Fig. 5c	-108.75	54.25	2.04823
Fig. 5a	-8.25	54.25	45.0982		Fig. 5b	-8.25	54.25	24.4399		Fig. 5c	-8.25	54.25	18.1302
Fig. 5a	-7.75	54.25	48.6255		Fig. 5b	-7.75	54.25	27.9672		Fig. 5c	-7.75	54.25	21.6575
Fig. 5a	-6.75	54.25	41.4711		Fig. 5b	-6.75	54.25	20.8128		Fig. 5c	-6.75	54.25	14.5031
Fig. 5a	-6.25	54.25	32.7542		Fig. 5b	-6.25	54.25	12.0959		Fig. 5c	-6.25	54.25	5.78624
Fig. 5a	-5.75	54.25	24.4711		Fig. 5b	-5.75	54.25	3.81278		Fig. 5c	-5.75	54.25	-2.49692
Fig. 5a	-1.75	54.25	45.4895		Fig. 5b	-1.75	54.25	24.8312		Fig. 5c	-1.75	54.25	18.5215
Fig. 5a	-1.25	54.25	33.2231		Fig. 5b	-1.25	54.25	12.5649		Fig. 5c	-1.25	54.25	6.25515
Fig. 5a	-0.75	54.25	38.2783		Fig. 5b	-0.75	54.25	17.62		Fig. 5c	-0.75	54.25	11.3103
Fig. 5a	8.75	54.25	52.3292		Fig. 5b	8.75	54.25	31.6814		Fig. 5c	8.75	54.25	25.3717
Fig. 5a	9.25	54.25	46.993		Fig. 5b	9.25	54.25	26.3405		Fig. 5c	9.25	54.25	20.0308
Fig. 5a	9.75	54.25	41.3243		Fig. 5b	9.75	54.25	20.6729		Fig. 5c	9.75	54.25	14.3632
Fig. 5a	10.25	54.25	39.109		Fig. 5b	10.25	54.25	18.4581		Fig. 5c	10.25	54.25	12.1484
Fig. 5a	10.75	54.25	40.1138		Fig. 5b	10.75	54.25	19.4637		Fig. 5c	10.75	54.25	13.154
Fig. 5a	12.25	54.25	33.2441		Fig. 5b	12.25	54.25	12.5858		Fig. 5c	12.25	54.25	6.27615
Fig. 5a	12.75	54.25	30.484		Fig. 5b	12.75	54.25	9.82574		Fig. 5c	12.75	54.25	3.51603
Fig. 5a	13.25	54.25	27.6881		Fig. 5b	13.25	54.25	7.02978		Fig. 5c	13.25	54.25	0.720077
Fig. 5a	15.75	54.25	28.2755		Fig. 5b	15.75	54.25	7.64697		Fig. 5c	15.75	54.25	1.33727
Fig. 5a	16.25	54.25	36.5676		Fig. 5b	16.25	54.25	15.9243		Fig. 5c	16.25	54.25	9.61462
Fig. 5a	16.75	54.25	43.5697		Fig. 5b	16.75	54.25	22.9748		Fig. 5c	16.75	54.25	16.6651
Fig. 5a	17.25	54.25	45.6289		Fig. 5b	17.25	54.25	24.9996		Fig. 5c	17.25	54.25	18.6899
Fig. 5a	18.25	54.25	40.04		Fig. 5b	18.25	54.25	19.3817		Fig. 5c	18.25	54.25	13.072
Fig. 5a	18.75	54.25	41.8286		Fig. 5b	18.75	54.25	21.1703		Fig. 5c	18.75	54.25	14.8606
Fig. 5a	19.25	54.25	40.4029		Fig. 5b	19.25	54.25	19.7627		Fig. 5c	19.25	54.25	13.453
Fig. 5a	19.75	54.25	36.0535		Fig. 5b	19.75	54.25	15.4185		Fig. 5c	19.75	54.25	9.10877
Fig. 5a	20.25	54.25	34.7609		Fig. 5b	20.25	54.25	14.1175		Fig. 5c	20.25	54.25	7.80781
Fig. 5a	20.75	54.25	34.3904		Fig. 5b	20.75	54.25	13.7694		Fig. 5c	20.75	54.25	7.45967
Fig. 5a	21.25	54.25	34.3863		Fig. 5b	21.25	54.25	13.7849		Fig. 5c	21.25	54.25	7.47522
Fig. 5a	22.25	54.25	36.8419		Fig. 5b	22.25	54.25	16.1895		Fig. 5c	22.25	54.25	9.87978
Fig. 5a	22.75	54.25	36.6041		Fig. 5b	22.75	54.25	15.9458		Fig. 5c	22.75	54.25	9.63613
Fig. 5a	23.25	54.25	33.1264		Fig. 5b	23.25	54.25	12.4682		Fig. 5c	23.25	54.25	6.15846
Fig. 5a	24.25	54.25	31.5343		Fig. 5b	24.25	54.25	10.8762		Fig. 5c	24.25	54.25	4.56651
Fig. 5a	24.75	54.25	32.4671		Fig. 5b	24.75	54.25	11.8648		Fig. 5c	24.75	54.25	5.55514
Fig. 5a	25.25	54.25	30.0273		Fig. 5b	25.25	54.25	9.45298		Fig. 5c	25.25	54.25	3.14328
Fig. 5a	25.75	54.25	28.9844		Fig. 5b	25.75	54.25	8.39106		Fig. 5c	25.75	54.25	2.08136
Fig. 5a	26.25	54.25	33.541		Fig. 5b	26.25	54.25	13.0153		Fig. 5c	26.25	54.25	6.70563
Fig. 5a	26.75	54.25	34.6359		Fig. 5b	26.75	54.25	14.0412		Fig. 5c	26.75	54.25	7.73153
Fig. 5a	27.75	54.25	31.8477		Fig. 5b	27.75	54.25	11.2107		Fig. 5c	27.75	54.25	4.90099
Fig. 5a	28.25	54.25	29.1636		Fig. 5b	28.25	54.25	8.78997		Fig. 5c	28.25	54.25	2.48027
Fig. 5a	28.75	54.25	26.8053		Fig. 5b	28.75	54.25	6.26859		Fig. 5c	28.75	54.25	-0.0411075
Fig. 5a	29.75	54.25	28.662		Fig. 5b	29.75	54.25	8.14009		Fig. 5c	29.75	54.25	1.83039
Fig. 5a	30.25	54.25	28.2359		Fig. 5b	30.25	54.25	7.68972		Fig. 5c	30.25	54.25	1.38002
Fig. 5a	30.75	54.25	28.5797		Fig. 5b	30.75	54.25	8.02021		Fig. 5c	30.75	54.25	1.71051
Fig. 5a	31.25	54.25	26.0654		Fig. 5b	31.25	54.25	5.49817		Fig. 5c	31.25	54.25	-0.811527
Fig. 5a	31.75	54.25	25.388		Fig. 5b	31.75	54.25	4.73016		Fig. 5c	31.75	54.25	-1.57954
Fig. 5a	32.25	54.25	25.3724		Fig. 5b	32.25	54.25	4.71453		Fig. 5c	32.25	54.25	-1.59517
Fig. 5a	32.75	54.25	24.9872		Fig. 5b	32.75	54.25	4.32893		Fig. 5c	32.75	54.25	-1.98077
Fig. 5a	33.25	54.25	24.9822		Fig. 5b	33.25	54.25	4.32396		Fig. 5c	33.25	54.25	-1.98574
Fig. 5a	34.25	54.25	24.407		Fig. 5b	34.25	54.25	3.74869		Fig. 5c	34.25	54.25	-2.56101
Fig. 5a	34.75	54.25	24.4859		Fig. 5b	34.75	54.25	3.82762		Fig. 5c	34.75	54.25	-2.48209
Fig. 5a	35.25	54.25	24.8434		Fig. 5b	35.25	54.25	4.18512		Fig. 5c	35.25	54.25	-2.12458
Fig. 5a	35.75	54.25	25.1998		Fig. 5b	35.75	54.25	4.54151		Fig. 5c	35.75	54.25	-1.7682
Fig. 5a	36.25	54.25	25.2492		Fig. 5b	36.25	54.25	4.59819		Fig. 5c	36.25	54.25	-1.71151
Fig. 5a	37.25	54.25	25.4538		Fig. 5b	37.25	54.25	4.8081		Fig. 5c	37.25	54.25	-1.5016
Fig. 5a	37.75	54.25	25.5489		Fig. 5b	37.75	54.25	4.90282		Fig. 5c	37.75	54.25	-1.40688
Fig. 5a	38.25	54.25	25.5669		Fig. 5b	38.25	54.25	4.92175		Fig. 5c	38.25	54.25	-1.38795
Fig. 5a	38.75	54.25	25.8353		Fig. 5b	38.75	54.25	5.18761		Fig. 5c	38.75	54.25	-1.12209
Fig. 5a	39.25	54.25	25.8377		Fig. 5b	39.25	54.25	5.18906		Fig. 5c	39.25	54.25	-1.12064
Fig. 5a	39.75	54.25	25.7266		Fig. 5b	39.75	54.25	5.07835		Fig. 5c	39.75	54.25	-1.23135
Fig. 5a	40.25	54.25	24.7566		Fig. 5b	40.25	54.25	4.10911		Fig. 5c	40.25	54.25	-2.20059
Fig. 5a	40.75	54.25	24.8164		Fig. 5b	40.75	54.25	4.16904		Fig. 5c	40.75	54.25	-2.14066
Fig. 5a	41.25	54.25	24.7932		Fig. 5b	41.25	54.25	4.14535		Fig. 5c	41.25	54.25	-2.16435
Fig. 5a	41.75	54.25	24.4364		Fig. 5b	41.75	54.25	3.78882		Fig. 5c	41.75	54.25	-2.52088
Fig. 5a	43.25	54.25	25.5245		Fig. 5b	43.25	54.25	4.87712		Fig. 5c	43.25	54.25	-1.43259
Fig. 5a	43.75	54.25	25.5285		Fig. 5b	43.75	54.25	4.88102		Fig. 5c	43.75	54.25	-1.42869
Fig. 5a	44.75	54.25	25.4007		Fig. 5b	44.75	54.25	4.75308		Fig. 5c	44.75	54.25	-1.55662
Fig. 5a	45.25	54.25	24.8468		Fig. 5b	45.25	54.25	4.19955		Fig. 5c	45.25	54.25	-2.11015
Fig. 5a	45.75	54.25	25.0529		Fig. 5b	45.75	54.25	4.40524		Fig. 5c	45.75	54.25	-1.90446
Fig. 5a	46.75	54.25	24.6791		Fig. 5b	46.75	54.25	4.05278		Fig. 5c	46.75	54.25	-2.25692
Fig. 5a	47.25	54.25	24.7214		Fig. 5b	47.25	54.25	4.09773		Fig. 5c	47.25	54.25	-2.21197
Fig. 5a	47.75	54.25	24.7872		Fig. 5b	47.75	54.25	4.16333		Fig. 5c	47.75	54.25	-2.14637
Fig. 5a	48.25	54.25	24.6639		Fig. 5b	48.25	54.25	4.04084		Fig. 5c	48.25	54.25	-2.26886
Fig. 5a	48.75	54.25	24.7118		Fig. 5b	48.75	54.25	4.09136		Fig. 5c	48.75	54.25	-2.21835
Fig. 5a	50.25	54.25	24.4925		Fig. 5b	50.25	54.25	3.87379		Fig. 5c	50.25	54.25	-2.43591
Fig. 5a	50.75	54.25	24.7822		Fig. 5b	50.75	54.25	4.17378		Fig. 5c	50.75	54.25	-2.13593
Fig. 5a	51.25	54.25	24.6661		Fig. 5b	51.25	54.25	4.0436		Fig. 5c	51.25	54.25	-2.26611
Fig. 5a	51.75	54.25	24.7388		Fig. 5b	51.75	54.25	4.11692		Fig. 5c	51.75	54.25	-2.19278
Fig. 5a	52.25	54.25	24.9036		Fig. 5b	52.25	54.25	4.29183		Fig. 5c	52.25	54.25	-2.01787
Fig. 5a	52.75	54.25	25.3512		Fig. 5b	52.75	54.25	4.7536		Fig. 5c	52.75	54.25	-1.5561
Fig. 5a	53.25	54.25	25.2757		Fig. 5b	53.25	54.25	4.68425		Fig. 5c	53.25	54.25	-1.62546
Fig. 5a	53.75	54.25	25.2368		Fig. 5b	53.75	54.25	4.58819		Fig. 5c	53.75	54.25	-1.72151
Fig. 5a	54.25	54.25	25.2314		Fig. 5b	54.25	54.25	4.57922		Fig. 5c	54.25	54.25	-1.73048
Fig. 5a	54.75	54.25	25.465		Fig. 5b	54.75	54.25	4.81523		Fig. 5c	54.75	54.25	-1.49447
Fig. 5a	55.25	54.25	26.0234		Fig. 5b	55.25	54.25	5.37514		Fig. 5c	55.25	54.25	-0.934559
Fig. 5a	55.75	54.25	26.1251		Fig. 5b	55.75	54.25	5.47709		Fig. 5c	55.75	54.25	-0.83261
Fig. 5a	56.25	54.25	25.3984		Fig. 5b	56.25	54.25	4.75081		Fig. 5c	56.25	54.25	-1.55889
Fig. 5a	56.75	54.25	24.1935		Fig. 5b	56.75	54.25	3.54714		Fig. 5c	56.75	54.25	-2.76256
Fig. 5a	59.25	54.25	25.0998		Fig. 5b	59.25	54.25	4.44156		Fig. 5c	59.25	54.25	-1.86814
Fig. 5a	59.75	54.25	24.8935		Fig. 5b	59.75	54.25	4.23519		Fig. 5c	59.75	54.25	-2.07451
Fig. 5a	60.25	54.25	24.748		Fig. 5b	60.25	54.25	4.09152		Fig. 5c	60.25	54.25	-2.21818
Fig. 5a	60.75	54.25	24.9985		Fig. 5b	60.75	54.25	4.34593		Fig. 5c	60.75	54.25	-1.96377
Fig. 5a	61.25	54.25	24.6895		Fig. 5b	61.25	54.25	4.03807		Fig. 5c	61.25	54.25	-2.27163
Fig. 5a	61.75	54.25	24.6286		Fig. 5b	61.75	54.25	3.97659		Fig. 5c	61.75	54.25	-2.33311
Fig. 5a	62.25	54.25	24.4477		Fig. 5b	62.25	54.25	3.79578		Fig. 5c	62.25	54.25	-2.51392
Fig. 5a	62.75	54.25	22.8238		Fig. 5b	62.75	54.25	2.1718		Fig. 5c	62.75	54.25	-4.1379
Fig. 5a	63.25	54.25	24.3203		Fig. 5b	63.25	54.25	3.66493		Fig. 5c	63.25	54.25	-2.64477
Fig. 5a	63.75	54.25	24.3165		Fig. 5b	63.75	54.25	3.65821		Fig. 5c	63.75	54.25	0.210979
Fig. 5a	64.25	54.25	24.2929		Fig. 5b	64.25	54.25	3.63458		Fig. 5c	64.25	54.25	-2.67513
Fig. 5a	64.75	54.25	24.2821		Fig. 5b	64.75	54.25	3.62377		Fig. 5c	64.75	54.25	-2.68593
Fig. 5a	65.25	54.25	22.6686		Fig. 5b	65.25	54.25	2.01035		Fig. 5c	65.25	54.25	-4.29936
Fig. 5a	65.75	54.25	22.7021		Fig. 5b	65.75	54.25	2.04387		Fig. 5c	65.75	54.25	-4.26583
Fig. 5a	66.25	54.25	22.6557		Fig. 5b	66.25	54.25	2.00158		Fig. 5c	66.25	54.25	-4.30813
Fig. 5a	66.75	54.25	24.2449		Fig. 5b	66.75	54.25	3.59181		Fig. 5c	66.75	54.25	-2.7179
Fig. 5a	67.25	54.25	24.2578		Fig. 5b	67.25	54.25	3.6051		Fig. 5c	67.25	54.25	-2.7046
Fig. 5a	67.75	54.25	24.2245		Fig. 5b	67.75	54.25	3.57212		Fig. 5c	67.75	54.25	-2.73758
Fig. 5a	68.25	54.25	24.1559		Fig. 5b	68.25	54.25	3.50305		Fig. 5c	68.25	54.25	-2.80665
Fig. 5a	68.75	54.25	24.1742		Fig. 5b	68.75	54.25	3.52096		Fig. 5c	68.75	54.25	-2.78874
Fig. 5a	69.25	54.25	24.1584		Fig. 5b	69.25	54.25	3.50474		Fig. 5c	69.25	54.25	-2.80496
Fig. 5a	69.75	54.25	24.1537		Fig. 5b	69.75	54.25	3.49994		Fig. 5c	69.75	54.25	-2.80976
Fig. 5a	70.25	54.25	24.0718		Fig. 5b	70.25	54.25	3.41827		Fig. 5c	70.25	54.25	-2.89143
Fig. 5a	70.75	54.25	24.1468		Fig. 5b	70.75	54.25	3.49331		Fig. 5c	70.75	54.25	-2.81639
Fig. 5a	71.25	54.25	22.6347		Fig. 5b	71.25	54.25	1.98349		Fig. 5c	71.25	54.25	-4.32621
Fig. 5a	71.75	54.25	24.1798		Fig. 5b	71.75	54.25	3.529		Fig. 5c	71.75	54.25	-2.7807
Fig. 5a	72.25	54.25	24.1088		Fig. 5b	72.25	54.25	3.4574		Fig. 5c	72.25	54.25	0.010164
Fig. 5a	72.75	54.25	24.1554		Fig. 5b	72.75	54.25	3.50437		Fig. 5c	72.75	54.25	-2.80533
Fig. 5a	73.25	54.25	22.5966		Fig. 5b	73.25	54.25	1.94577		Fig. 5c	73.25	54.25	-1.50146
Fig. 5a	73.75	54.25	22.7282		Fig. 5b	73.75	54.25	2.07731		Fig. 5c	73.75	54.25	-1.36992
Fig. 5a	74.25	54.25	24.3275		Fig. 5b	74.25	54.25	3.67661		Fig. 5c	74.25	54.25	-2.63309
Fig. 5a	74.75	54.25	24.3159		Fig. 5b	74.75	54.25	3.66419		Fig. 5c	74.75	54.25	-2.64551
Fig. 5a	75.25	54.25	24.2534		Fig. 5b	75.25	54.25	3.60114		Fig. 5c	75.25	54.25	-2.70856
Fig. 5a	76.25	54.25	24.2795		Fig. 5b	76.25	54.25	3.62126		Fig. 5c	76.25	54.25	-2.68844
Fig. 5a	76.75	54.25	24.2804		Fig. 5b	76.75	54.25	3.62209		Fig. 5c	76.75	54.25	-2.68761
Fig. 5a	77.25	54.25	24.5107		Fig. 5b	77.25	54.25	3.85242		Fig. 5c	77.25	54.25	0.405183
Fig. 5a	77.75	54.25	24.4775		Fig. 5b	77.75	54.25	3.81925		Fig. 5c	77.75	54.25	0.372011
Fig. 5a	78.25	54.25	24.3377		Fig. 5b	78.25	54.25	3.67936		Fig. 5c	78.25	54.25	-2.63034
Fig. 5a	78.75	54.25	22.8432		Fig. 5b	78.75	54.25	2.18494		Fig. 5c	78.75	54.25	-4.12476
Fig. 5a	79.25	54.25	22.8948		Fig. 5b	79.25	54.25	2.23647		Fig. 5c	79.25	54.25	-1.21077
Fig. 5a	79.75	54.25	22.8305		Fig. 5b	79.75	54.25	2.1722		Fig. 5c	79.75	54.25	-4.1375
Fig. 5a	80.25	54.25	23.1595		Fig. 5b	80.25	54.25	2.5012		Fig. 5c	80.25	54.25	-3.8085
Fig. 5a	80.75	54.25	24.62		Fig. 5b	80.75	54.25	3.96173		Fig. 5c	80.75	54.25	-2.34797
Fig. 5a	81.25	54.25	24.6485		Fig. 5b	81.25	54.25	3.99022		Fig. 5c	81.25	54.25	-2.31948
Fig. 5a	82.25	54.25	23.1029		Fig. 5b	82.25	54.25	2.44464		Fig. 5c	82.25	54.25	-3.86507
Fig. 5a	82.75	54.25	23.0695		Fig. 5b	82.75	54.25	2.41122		Fig. 5c	82.75	54.25	-3.89849
Fig. 5a	83.25	54.25	23.1096		Fig. 5b	83.25	54.25	2.45131		Fig. 5c	83.25	54.25	-3.85839
Fig. 5a	84.25	54.25	22.6644		Fig. 5b	84.25	54.25	2.00611		Fig. 5c	84.25	54.25	-4.3036
Fig. 5a	86.25	54.25	24.5785		Fig. 5b	86.25	54.25	3.92025		Fig. 5c	86.25	54.25	-2.38945
Fig. 5a	86.75	54.25	24.1771		Fig. 5b	86.75	54.25	3.51886		Fig. 5c	86.75	54.25	-2.79084
Fig. 5a	90.75	54.25	22.7143		Fig. 5b	90.75	54.25	2.05605		Fig. 5c	90.75	54.25	-4.25365
Fig. 5a	91.25	54.25	22.6877		Fig. 5b	91.25	54.25	2.02969		Fig. 5c	91.25	54.25	-4.28001
Fig. 5a	91.75	54.25	22.6873		Fig. 5b	91.75	54.25	2.02932		Fig. 5c	91.75	54.25	-4.28038
Fig. 5a	92.25	54.25	24.086		Fig. 5b	92.25	54.25	3.42769		Fig. 5c	92.25	54.25	-2.88201
Fig. 5a	99.25	54.25	23.6328		Fig. 5b	99.25	54.25	2.9745		Fig. 5c	99.25	54.25	-3.3352
Fig. 5a	99.75	54.25	23.6746		Fig. 5b	99.75	54.25	3.0163		Fig. 5c	99.75	54.25	-3.29341
Fig. 5a	100.25	54.25	23.7179		Fig. 5b	100.25	54.25	3.05965		Fig. 5c	100.25	54.25	-3.25005
Fig. 5a	100.75	54.25	22.1438		Fig. 5b	100.75	54.25	1.48552		Fig. 5c	100.75	54.25	-4.82418
Fig. 5a	101.25	54.25	22.1736		Fig. 5b	101.25	54.25	1.5153		Fig. 5c	101.25	54.25	-4.7944
Fig. 5a	101.75	54.25	22.2276		Fig. 5b	101.75	54.25	1.56927		Fig. 5c	101.75	54.25	-4.74043
Fig. 5a	103.25	54.25	22.2341		Fig. 5b	103.25	54.25	1.57578		Fig. 5c	103.25	54.25	-4.73392
Fig. 5a	106.25	54.25	21.9882		Fig. 5b	106.25	54.25	1.32993		Fig. 5c	106.25	54.25	-4.97977
Fig. 5a	-115.25	53.75	24.2836		Fig. 5b	-115.25	53.75	3.62774		Fig. 5c	-115.25	53.75	-2.68197
Fig. 5a	-114.25	53.75	31.771		Fig. 5b	-114.25	53.75	11.1142		Fig. 5c	-114.25	53.75	4.80455
Fig. 5a	-113.75	53.75	32.0195		Fig. 5b	-113.75	53.75	11.3629		Fig. 5c	-113.75	53.75	5.05319
Fig. 5a	-113.25	53.75	30.4102		Fig. 5b	-113.25	53.75	9.75358		Fig. 5c	-113.25	53.75	3.44388
Fig. 5a	-112.75	53.75	28.2275		Fig. 5b	-112.75	53.75	7.57057		Fig. 5c	-112.75	53.75	1.26086
Fig. 5a	-112.25	53.75	28.2619		Fig. 5b	-112.25	53.75	7.60519		Fig. 5c	-112.25	53.75	4.15646
Fig. 5a	-111.75	53.75	27.8677		Fig. 5b	-111.75	53.75	7.21121		Fig. 5c	-111.75	53.75	0.901505
Fig. 5a	-111.25	53.75	27.28		Fig. 5b	-111.25	53.75	6.62345		Fig. 5c	-111.25	53.75	3.17457
Fig. 5a	-110.75	53.75	27.0914		Fig. 5b	-110.75	53.75	6.43491		Fig. 5c	-110.75	53.75	2.98603
Fig. 5a	-110.25	53.75	26.81		Fig. 5b	-110.25	53.75	6.15343		Fig. 5c	-110.25	53.75	-0.156273
Fig. 5a	-109.75	53.75	26.0058		Fig. 5b	-109.75	53.75	5.34753		Fig. 5c	-109.75	53.75	1.90029
Fig. 5a	-109.25	53.75	25.99		Fig. 5b	-109.25	53.75	5.33173		Fig. 5c	-109.25	53.75	1.8845
Fig. 5a	-6.75	53.75	45.8537		Fig. 5b	-6.75	53.75	25.1954		Fig. 5c	-6.75	53.75	18.8857
Fig. 5a	-2.75	53.75	56.9609		Fig. 5b	-2.75	53.75	36.3026		Fig. 5c	-2.75	53.75	29.9929
Fig. 5a	-1.25	53.75	34.402		Fig. 5b	-1.25	53.75	13.7437		Fig. 5c	-1.25	53.75	7.43399
Fig. 5a	-0.75	53.75	40.4173		Fig. 5b	-0.75	53.75	19.759		Fig. 5c	-0.75	53.75	13.4493
Fig. 5a	-0.25	53.75	34.569		Fig. 5b	-0.25	53.75	13.9107		Fig. 5c	-0.25	53.75	7.60102
Fig. 5a	8.75	53.75	55.2327		Fig. 5b	7.75	53.75	64.2325		Fig. 5c	7.75	53.75	57.9228
Fig. 5a	9.25	53.75	44.1981		Fig. 5b	8.75	53.75	34.5764		Fig. 5c	8.75	53.75	28.2667
Fig. 5a	9.75	53.75	38.4566		Fig. 5b	9.25	53.75	23.5419		Fig. 5c	9.25	53.75	17.2322
Fig. 5a	10.25	53.75	37.4137		Fig. 5b	9.75	53.75	17.8034		Fig. 5c	9.75	53.75	11.4937
Fig. 5a	10.75	53.75	34.5244		Fig. 5b	10.25	53.75	16.7616		Fig. 5c	10.25	53.75	10.4519
Fig. 5a	11.25	53.75	36.4275		Fig. 5b	10.75	53.75	13.8702		Fig. 5c	10.75	53.75	7.56054
Fig. 5a	11.75	53.75	35.5821		Fig. 5b	11.25	53.75	15.7692		Fig. 5c	11.25	53.75	9.4595
Fig. 5a	12.25	53.75	32.8432		Fig. 5b	11.75	53.75	14.9238		Fig. 5c	11.75	53.75	8.61409
Fig. 5a	12.75	53.75	30.8039		Fig. 5b	12.25	53.75	12.1849		Fig. 5c	12.25	53.75	5.87519
Fig. 5a	13.25	53.75	26.1608		Fig. 5b	12.75	53.75	10.1456		Fig. 5c	12.75	53.75	3.8359
Fig. 5a	13.75	53.75	26.0834		Fig. 5b	13.25	53.75	5.50264		Fig. 5c	13.25	53.75	-0.807065
Fig. 5a	15.25	53.75	26.7129		Fig. 5b	13.75	53.75	5.50469		Fig. 5c	13.75	53.75	-0.805015
Fig. 5a	15.75	53.75	32.1651		Fig. 5b	15.25	53.75	6.07855		Fig. 5c	15.25	53.75	-0.231149
Fig. 5a	16.25	53.75	45.6689		Fig. 5b	15.75	53.75	11.5273		Fig. 5c	15.75	53.75	5.21756
Fig. 5a	16.75	53.75	45.5643		Fig. 5b	16.25	53.75	25.0247		Fig. 5c	16.25	53.75	18.715
Fig. 5a	17.25	53.75	46.5634		Fig. 5b	16.75	53.75	24.9489		Fig. 5c	16.75	53.75	18.6392
Fig. 5a	18.75	53.75	44.8283		Fig. 5b	17.25	53.75	26.0933		Fig. 5c	17.25	53.75	19.7836
Fig. 5a	19.25	53.75	38.2645		Fig. 5b	18.75	53.75	24.1809		Fig. 5c	18.75	53.75	17.8712
Fig. 5a	19.75	53.75	35.189		Fig. 5b	19.25	53.75	17.6143		Fig. 5c	19.25	53.75	11.3046
Fig. 5a	20.25	53.75	35.305		Fig. 5b	19.75	53.75	14.546		Fig. 5c	19.75	53.75	8.23633
Fig. 5a	21.25	53.75	32.7475		Fig. 5b	20.25	53.75	14.6766		Fig. 5c	20.25	53.75	8.36693
Fig. 5a	21.75	53.75	33.495		Fig. 5b	21.25	53.75	12.1437		Fig. 5c	21.25	53.75	5.83401
Fig. 5a	22.25	53.75	35.2607		Fig. 5b	21.75	53.75	12.9004		Fig. 5c	21.75	53.75	6.59068
Fig. 5a	22.75	53.75	36.9655		Fig. 5b	22.25	53.75	14.6434		Fig. 5c	22.25	53.75	8.33369
Fig. 5a	23.25	53.75	36.057		Fig. 5b	22.75	53.75	16.314		Fig. 5c	22.75	53.75	10.0043
Fig. 5a	23.75	53.75	32.5868		Fig. 5b	23.25	53.75	15.3989		Fig. 5c	23.25	53.75	9.08921
Fig. 5a	24.75	53.75	29.4979		Fig. 5b	23.75	53.75	12.0355		Fig. 5c	23.75	53.75	5.72576
Fig. 5a	25.25	53.75	27.9153		Fig. 5b	24.75	53.75	8.85324		Fig. 5c	24.75	53.75	2.54353
Fig. 5a	25.75	53.75	26.9431		Fig. 5b	25.25	53.75	7.43812		Fig. 5c	25.25	53.75	1.12841
Fig. 5a	26.75	53.75	27.1078		Fig. 5b	25.75	53.75	6.40135		Fig. 5c	25.75	53.75	0.0916508
Fig. 5a	27.25	53.75	28.1972		Fig. 5b	26.75	53.75	6.5165		Fig. 5c	26.75	53.75	0.206801
Fig. 5a	27.75	53.75	28.2016		Fig. 5b	27.25	53.75	7.61704		Fig. 5c	27.25	53.75	1.30734
Fig. 5a	28.25	53.75	27.5156		Fig. 5b	27.75	53.75	7.71193		Fig. 5c	27.75	53.75	1.40223
Fig. 5a	29.75	53.75	27.7761		Fig. 5b	28.25	53.75	6.97334		Fig. 5c	28.25	53.75	0.663643
Fig. 5a	30.25	53.75	28.1408		Fig. 5b	29.75	53.75	7.24096		Fig. 5c	29.75	53.75	0.931263
Fig. 5a	30.75	53.75	29.5963		Fig. 5b	30.25	53.75	7.59677		Fig. 5c	30.25	53.75	1.28707
Fig. 5a	31.75	53.75	26.1903		Fig. 5b	30.75	53.75	9.05787		Fig. 5c	30.75	53.75	2.74817
Fig. 5a	32.25	53.75	24.9761		Fig. 5b	31.75	53.75	5.71378		Fig. 5c	31.75	53.75	-0.595922
Fig. 5a	32.75	53.75	25.2328		Fig. 5b	32.25	53.75	4.42112		Fig. 5c	32.25	53.75	-1.88858
Fig. 5a	33.25	53.75	25.2764		Fig. 5b	32.75	53.75	4.57935		Fig. 5c	32.75	53.75	-1.73035
Fig. 5a	34.75	53.75	25.0043		Fig. 5b	33.25	53.75	4.62231		Fig. 5c	33.25	53.75	-1.6874
Fig. 5a	35.75	53.75	25.3465		Fig. 5b	34.75	53.75	4.34598		Fig. 5c	34.75	53.75	-1.96372
Fig. 5a	36.25	53.75	25.5538		Fig. 5b	35.75	53.75	4.71944		Fig. 5c	35.75	53.75	-1.59026
Fig. 5a	36.75	53.75	25.7227		Fig. 5b	36.25	53.75	4.91943		Fig. 5c	36.25	53.75	-1.39028
Fig. 5a	37.25	53.75	25.6721		Fig. 5b	36.75	53.75	5.07707		Fig. 5c	36.75	53.75	-1.23263
Fig. 5a	37.75	53.75	25.9455		Fig. 5b	37.25	53.75	5.02682		Fig. 5c	37.25	53.75	-1.28288
Fig. 5a	38.25	53.75	26.234		Fig. 5b	37.75	53.75	5.30008		Fig. 5c	37.75	53.75	-1.00962
Fig. 5a	38.75	53.75	26.1114		Fig. 5b	38.25	53.75	5.5888		Fig. 5c	38.25	53.75	-0.720905
Fig. 5a	39.25	53.75	25.7899		Fig. 5b	38.75	53.75	5.48218		Fig. 5c	38.75	53.75	-0.827523
Fig. 5a	39.75	53.75	25.372		Fig. 5b	39.25	53.75	5.14115		Fig. 5c	39.25	53.75	-1.16855
Fig. 5a	40.25	53.75	25.2886		Fig. 5b	39.75	53.75	4.7482		Fig. 5c	39.75	53.75	-1.5615
Fig. 5a	40.75	53.75	25.0732		Fig. 5b	40.25	53.75	4.64149		Fig. 5c	40.25	53.75	-1.66821
Fig. 5a	41.25	53.75	24.818		Fig. 5b	40.75	53.75	4.42734		Fig. 5c	40.75	53.75	-1.88236
Fig. 5a	41.75	53.75	24.7142		Fig. 5b	41.25	53.75	4.17934		Fig. 5c	41.25	53.75	-2.13037
Fig. 5a	42.75	53.75	24.9477		Fig. 5b	41.75	53.75	4.08605		Fig. 5c	41.75	53.75	-2.22365
Fig. 5a	43.25	53.75	25.4036		Fig. 5b	42.75	53.75	4.31169		Fig. 5c	42.75	53.75	-1.99801
Fig. 5a	43.75	53.75	25.3879		Fig. 5b	43.25	53.75	4.76739		Fig. 5c	43.25	53.75	-1.54231
Fig. 5a	44.75	53.75	25.4951		Fig. 5b	43.75	53.75	4.75227		Fig. 5c	43.75	53.75	-1.55743
Fig. 5a	45.25	53.75	25.3442		Fig. 5b	44.75	53.75	4.85712		Fig. 5c	44.75	53.75	-1.45258
Fig. 5a	46.25	53.75	25.391		Fig. 5b	45.25	53.75	4.70909		Fig. 5c	45.25	53.75	-1.60061
Fig. 5a	46.75	53.75	25.3915		Fig. 5b	46.25	53.75	4.76224		Fig. 5c	46.25	53.75	-1.54746
Fig. 5a	47.75	53.75	25.1104		Fig. 5b	46.75	53.75	4.76846		Fig. 5c	46.75	53.75	-1.54124
Fig. 5a	48.25	53.75	24.8899		Fig. 5b	47.75	53.75	4.4876		Fig. 5c	47.75	53.75	-1.8221
Fig. 5a	48.75	53.75	25.1814		Fig. 5b	48.25	53.75	4.26736		Fig. 5c	48.25	53.75	-2.04234
Fig. 5a	49.25	53.75	25.1993		Fig. 5b	48.75	53.75	4.56039		Fig. 5c	48.75	53.75	-1.74931
Fig. 5a	49.75	53.75	24.9559		Fig. 5b	49.25	53.75	4.58165		Fig. 5c	49.25	53.75	-1.72805
Fig. 5a	50.25	53.75	24.8505		Fig. 5b	49.75	53.75	4.33447		Fig. 5c	49.75	53.75	-1.97523
Fig. 5a	50.75	53.75	24.7819		Fig. 5b	50.25	53.75	4.23032		Fig. 5c	50.25	53.75	-2.07938
Fig. 5a	51.25	53.75	24.8599		Fig. 5b	50.75	53.75	4.16224		Fig. 5c	50.75	53.75	-2.14747
Fig. 5a	51.75	53.75	25.2468		Fig. 5b	51.25	53.75	4.23913		Fig. 5c	51.25	53.75	-2.07057
Fig. 5a	52.25	53.75	25.2637		Fig. 5b	51.75	53.75	4.62511		Fig. 5c	51.75	53.75	-1.68459
Fig. 5a	52.75	53.75	25.2855		Fig. 5b	52.25	53.75	4.65576		Fig. 5c	52.25	53.75	-1.65394
Fig. 5a	53.25	53.75	25.1211		Fig. 5b	52.75	53.75	4.68955		Fig. 5c	52.75	53.75	-1.62015
Fig. 5a	53.75	53.75	25.0961		Fig. 5b	53.25	53.75	4.52365		Fig. 5c	53.25	53.75	-1.78605
Fig. 5a	54.25	53.75	25.0706		Fig. 5b	53.75	53.75	4.47623		Fig. 5c	53.75	53.75	-1.83347
Fig. 5a	54.75	53.75	25.0178		Fig. 5b	54.25	53.75	4.42162		Fig. 5c	54.25	53.75	-1.88808
Fig. 5a	55.25	53.75	25.3528		Fig. 5b	54.75	53.75	4.36938		Fig. 5c	54.75	53.75	-1.94032
Fig. 5a	55.75	53.75	25.8734		Fig. 5b	55.25	53.75	4.70477		Fig. 5c	55.25	53.75	-1.60493
Fig. 5a	56.25	53.75	25.7197		Fig. 5b	55.75	53.75	5.22598		Fig. 5c	55.75	53.75	-1.08373
Fig. 5a	58.25	53.75	25.6821		Fig. 5b	56.25	53.75	5.07352		Fig. 5c	56.25	53.75	-1.23618
Fig. 5a	58.75	53.75	25.5857		Fig. 5b	58.25	53.75	5.02396		Fig. 5c	58.25	53.75	-1.28575
Fig. 5a	59.25	53.75	25.1317		Fig. 5b	58.75	53.75	4.92763		Fig. 5c	58.75	53.75	-1.38207
Fig. 5a	59.75	53.75	24.8872		Fig. 5b	59.25	53.75	4.47347		Fig. 5c	59.25	53.75	-1.83623
Fig. 5a	60.25	53.75	24.9195		Fig. 5b	59.75	53.75	4.22989		Fig. 5c	59.75	53.75	-2.07981
Fig. 5a	60.75	53.75	24.8267		Fig. 5b	60.25	53.75	4.26515		Fig. 5c	60.25	53.75	-2.04455
Fig. 5a	61.25	53.75	24.3789		Fig. 5b	60.75	53.75	4.17492		Fig. 5c	60.75	53.75	-2.13479
Fig. 5a	61.75	53.75	24.3313		Fig. 5b	61.25	53.75	3.72608		Fig. 5c	61.25	53.75	-2.58362
Fig. 5a	62.25	53.75	24.3114		Fig. 5b	61.75	53.75	3.67466		Fig. 5c	61.75	53.75	-2.63505
Fig. 5a	62.75	53.75	22.7302		Fig. 5b	62.25	53.75	3.65375		Fig. 5c	62.25	53.75	-2.65595
Fig. 5a	63.25	53.75	22.7377		Fig. 5b	62.75	53.75	2.07243		Fig. 5c	62.75	53.75	-4.23727
Fig. 5a	63.75	53.75	24.2342		Fig. 5b	63.25	53.75	2.07939		Fig. 5c	63.25	53.75	-4.23032
Fig. 5a	64.25	53.75	24.2165		Fig. 5b	63.75	53.75	3.57587		Fig. 5c	63.75	53.75	-2.73383
Fig. 5a	64.75	53.75	22.6447		Fig. 5b	64.25	53.75	3.55822		Fig. 5c	64.25	53.75	-2.75148
Fig. 5a	65.25	53.75	24.2427		Fig. 5b	64.75	53.75	1.98646		Fig. 5c	64.75	53.75	-4.32324
Fig. 5a	65.75	53.75	22.6428		Fig. 5b	65.25	53.75	3.58441		Fig. 5c	65.25	53.75	-2.72529
Fig. 5a	66.25	53.75	24.2083		Fig. 5b	65.75	53.75	1.98472		Fig. 5c	65.75	53.75	-4.32498
Fig. 5a	66.75	53.75	24.2144		Fig. 5b	66.25	53.75	3.55428		Fig. 5c	66.25	53.75	-2.75542
Fig. 5a	67.25	53.75	24.2303		Fig. 5b	66.75	53.75	3.5609		Fig. 5c	66.75	53.75	-2.7488
Fig. 5a	67.75	53.75	24.2492		Fig. 5b	67.25	53.75	3.57826		Fig. 5c	67.25	53.75	-2.73145
Fig. 5a	68.25	53.75	24.2892		Fig. 5b	67.75	53.75	3.59642		Fig. 5c	67.75	53.75	-2.71328
Fig. 5a	68.75	53.75	24.2919		Fig. 5b	68.25	53.75	3.63476		Fig. 5c	68.25	53.75	-2.67494
Fig. 5a	69.25	53.75	24.2416		Fig. 5b	68.75	53.75	3.63687		Fig. 5c	68.75	53.75	-2.67284
Fig. 5a	69.75	53.75	24.233		Fig. 5b	69.25	53.75	3.58726		Fig. 5c	69.25	53.75	-2.72244
Fig. 5a	70.25	53.75	24.25		Fig. 5b	69.75	53.75	3.57953		Fig. 5c	69.75	53.75	-2.73018
Fig. 5a	70.75	53.75	24.2496		Fig. 5b	70.25	53.75	3.59678		Fig. 5c	70.25	53.75	-2.71292
Fig. 5a	71.25	53.75	24.2749		Fig. 5b	70.75	53.75	3.59563		Fig. 5c	70.75	53.75	-2.71407
Fig. 5a	71.75	53.75	24.2855		Fig. 5b	71.25	53.75	3.62075		Fig. 5c	71.25	53.75	-2.68895
Fig. 5a	72.25	53.75	24.2104		Fig. 5b	71.75	53.75	3.63084		Fig. 5c	71.75	53.75	-2.67887
Fig. 5a	72.75	53.75	24.2294		Fig. 5b	72.25	53.75	3.55634		Fig. 5c	72.25	53.75	-2.75337
Fig. 5a	73.25	53.75	24.2662		Fig. 5b	72.75	53.75	3.57577		Fig. 5c	72.75	53.75	-2.73393
Fig. 5a	73.75	53.75	22.7158		Fig. 5b	73.25	53.75	3.61494		Fig. 5c	73.25	53.75	-2.69476
Fig. 5a	74.25	53.75	24.2482		Fig. 5b	73.75	53.75	2.0647		Fig. 5c	73.75	53.75	-1.38254
Fig. 5a	74.75	53.75	24.2273		Fig. 5b	74.25	53.75	3.59702		Fig. 5c	74.25	53.75	0.149788
Fig. 5a	75.25	53.75	24.1909		Fig. 5b	74.75	53.75	3.57382		Fig. 5c	74.75	53.75	0.12659
Fig. 5a	75.75	53.75	24.1446		Fig. 5b	75.25	53.75	3.53548		Fig. 5c	75.25	53.75	-2.77423
Fig. 5a	76.25	53.75	24.1725		Fig. 5b	75.75	53.75	3.48633		Fig. 5c	75.75	53.75	-2.82337
Fig. 5a	76.75	53.75	22.6934		Fig. 5b	76.25	53.75	3.51416		Fig. 5c	76.25	53.75	-2.79554
Fig. 5a	77.25	53.75	22.7849		Fig. 5b	76.75	53.75	2.03511		Fig. 5c	76.75	53.75	-4.27459
Fig. 5a	77.75	53.75	24.3236		Fig. 5b	77.25	53.75	2.1266		Fig. 5c	77.25	53.75	-4.1831
Fig. 5a	78.25	53.75	22.7564		Fig. 5b	77.75	53.75	3.66532		Fig. 5c	77.75	53.75	0.218082
Fig. 5a	78.75	53.75	24.3717		Fig. 5b	78.25	53.75	2.09816		Fig. 5c	78.25	53.75	-1.3491
Fig. 5a	79.25	53.75	22.8643		Fig. 5b	78.75	53.75	3.71341		Fig. 5c	78.75	53.75	0.266173
Fig. 5a	79.75	53.75	22.8641		Fig. 5b	79.25	53.75	2.20609		Fig. 5c	79.25	53.75	-1.24117
Fig. 5a	80.25	53.75	24.7682		Fig. 5b	79.75	53.75	2.20592		Fig. 5c	79.75	53.75	-4.10378
Fig. 5a	80.75	53.75	23.2183		Fig. 5b	80.25	53.75	4.11003		Fig. 5c	80.25	53.75	0.662795
Fig. 5a	81.25	53.75	24.6579		Fig. 5b	80.75	53.75	2.56009		Fig. 5c	80.75	53.75	-3.74961
Fig. 5a	81.75	53.75	24.7048		Fig. 5b	81.25	53.75	3.99979		Fig. 5c	81.25	53.75	-2.30991
Fig. 5a	83.75	53.75	22.9134		Fig. 5b	81.75	53.75	4.04667		Fig. 5c	81.75	53.75	-2.26303
Fig. 5a	84.25	53.75	22.6596		Fig. 5b	83.75	53.75	2.25531		Fig. 5c	83.75	53.75	-4.05439
Fig. 5a	84.75	53.75	24.4494		Fig. 5b	84.25	53.75	2.00148		Fig. 5c	84.25	53.75	-4.30822
Fig. 5a	85.25	53.75	23.0882		Fig. 5b	84.75	53.75	3.79129		Fig. 5c	84.75	53.75	-2.51841
Fig. 5a	90.75	53.75	22.5085		Fig. 5b	85.25	53.75	2.43001		Fig. 5c	85.25	53.75	-3.87969
Fig. 5a	91.25	53.75	24.1638		Fig. 5b	90.75	53.75	1.85027		Fig. 5c	90.75	53.75	-4.45943
Fig. 5a	92.25	53.75	24.0191		Fig. 5b	91.25	53.75	3.50576		Fig. 5c	91.25	53.75	-2.80394
Fig. 5a	92.75	53.75	23.9403		Fig. 5b	92.25	53.75	3.36372		Fig. 5c	92.25	53.75	-2.94598
Fig. 5a	101.75	53.75	23.6067		Fig. 5b	92.75	53.75	3.28247		Fig. 5c	92.75	53.75	-3.02723
Fig. 5a	102.25	53.75	23.6966		Fig. 5b	101.75	53.75	2.94842		Fig. 5c	101.75	53.75	-3.36128
Fig. 5a	102.75	53.75	22.2413		Fig. 5b	102.25	53.75	3.0383		Fig. 5c	102.25	53.75	-3.2714
Fig. 5a	106.25	53.75	23.5573		Fig. 5b	102.75	53.75	1.58301		Fig. 5c	102.75	53.75	-4.72669
Fig. 5a	-114.75	53.25	26.5551		Fig. 5b	106.25	53.75	2.89903		Fig. 5c	106.25	53.75	-3.41067
Fig. 5a	-114.25	53.25	30.4415		Fig. 5b	-114.75	53.25	5.89835		Fig. 5c	-114.75	53.25	-0.411353
Fig. 5a	-113.75	53.25	30.134		Fig. 5b	-114.25	53.25	9.78461		Fig. 5c	-114.25	53.25	6.33608
Fig. 5a	-113.25	53.25	30.3353		Fig. 5b	-113.75	53.25	9.47727		Fig. 5c	-113.75	53.25	6.0286
Fig. 5a	-112.75	53.25	28.573		Fig. 5b	-113.25	53.25	9.67899		Fig. 5c	-113.25	53.25	3.36928
Fig. 5a	-112.25	53.25	28.2432		Fig. 5b	-112.75	53.25	7.91638		Fig. 5c	-112.75	53.25	1.60668
Fig. 5a	-111.75	53.25	27.8226		Fig. 5b	-112.25	53.25	7.58681		Fig. 5c	-112.25	53.25	4.13957
Fig. 5a	-111.25	53.25	26.7652		Fig. 5b	-111.75	53.25	7.1661		Fig. 5c	-111.75	53.25	3.71887
Fig. 5a	-110.75	53.25	26.7169		Fig. 5b	-111.25	53.25	6.10833		Fig. 5c	-111.25	53.25	2.65976
Fig. 5a	-110.25	53.25	26.583		Fig. 5b	-110.75	53.25	6.06018		Fig. 5c	-110.75	53.25	2.61152
Fig. 5a	-109.75	53.25	26.0613		Fig. 5b	-110.25	53.25	5.92634		Fig. 5c	-110.25	53.25	2.47759
Fig. 5a	-109.25	53.25	25.819		Fig. 5b	-109.75	53.25	5.40299		Fig. 5c	-109.75	53.25	1.95576
Fig. 5a	-108.75	53.25	25.6853		Fig. 5b	-109.25	53.25	5.16074		Fig. 5c	-109.25	53.25	1.71351
Fig. 5a	-108.25	53.25	25.8413		Fig. 5b	-108.75	53.25	5.02699		Fig. 5c	-108.75	53.25	1.57975
Fig. 5a	-107.75	53.25	25.9993		Fig. 5b	-108.25	53.25	5.18304		Fig. 5c	-108.25	53.25	-1.12667
Fig. 5a	-106.75	53.25	25.6213		Fig. 5b	-107.75	53.25	5.34101		Fig. 5c	-107.75	53.25	1.89377
Fig. 5a	-106.25	53.25	25.7899		Fig. 5b	-106.75	53.25	4.96304		Fig. 5c	-106.75	53.25	-1.34666
Fig. 5a	-105.75	53.25	25.7466		Fig. 5b	-106.25	53.25	5.13162		Fig. 5c	-106.25	53.25	1.68439
Fig. 5a	-105.25	53.25	25.6883		Fig. 5b	-105.75	53.25	5.08832		Fig. 5c	-105.75	53.25	0.444747
Fig. 5a	-104.25	53.25	25.6058		Fig. 5b	-105.25	53.25	5.03005		Fig. 5c	-105.25	53.25	1.58282
Fig. 5a	-103.75	53.25	25.4101		Fig. 5b	-104.25	53.25	4.94753		Fig. 5c	-104.25	53.25	-1.36218
Fig. 5a	-6.25	53.25	23.4576		Fig. 5b	-103.75	53.25	4.75183		Fig. 5c	-103.75	53.25	1.30459
Fig. 5a	-2.75	53.25	54.8425		Fig. 5b	-6.25	53.25	2.79929		Fig. 5c	-6.25	53.25	-3.51041
Fig. 5a	-1.25	53.25	40.4157		Fig. 5b	-2.75	53.25	34.1842		Fig. 5c	-2.75	53.25	27.8745
Fig. 5a	-0.75	53.25	36.6863		Fig. 5b	-1.25	53.25	19.7574		Fig. 5c	-1.25	53.25	13.4477
Fig. 5a	-0.25	53.25	29.427		Fig. 5b	-0.75	53.25	16.028		Fig. 5c	-0.75	53.25	9.71827
Fig. 5a	0.25	53.25	29.9942		Fig. 5b	-0.25	53.25	8.76875		Fig. 5c	-0.25	53.25	2.45905
Fig. 5a	8.25	53.25	59.5513		Fig. 5b	0.25	53.25	9.33588		Fig. 5c	0.25	53.25	3.02618
Fig. 5a	8.75	53.25	46.4039		Fig. 5b	7.25	53.25	68.0386		Fig. 5c	6.25	53.25	66.7843
Fig. 5a	9.25	53.25	41.7853		Fig. 5b	7.75	53.25	56.0995		Fig. 5c	7.25	53.25	61.7289
Fig. 5a	9.75	53.25	36.1034		Fig. 5b	8.25	53.25	38.893		Fig. 5c	7.75	53.25	49.7898
Fig. 5a	10.25	53.25	32.9291		Fig. 5b	8.75	53.25	25.7457		Fig. 5c	8.25	53.25	32.5833
Fig. 5a	10.75	53.25	30.4015		Fig. 5b	9.25	53.25	21.1272		Fig. 5c	8.75	53.25	19.436
Fig. 5a	11.25	53.25	34.3026		Fig. 5b	9.75	53.25	15.4452		Fig. 5c	9.25	53.25	14.8175
Fig. 5a	11.75	53.25	33.7947		Fig. 5b	10.25	53.25	12.2719		Fig. 5c	9.75	53.25	9.13554
Fig. 5a	12.25	53.25	32.6587		Fig. 5b	10.75	53.25	9.75163		Fig. 5c	10.25	53.25	5.96224
Fig. 5a	13.75	53.25	29.6453		Fig. 5b	11.25	53.25	13.8289		Fig. 5c	10.75	53.25	3.44193
Fig. 5a	14.25	53.25	29.2866		Fig. 5b	11.75	53.25	13.1612		Fig. 5c	11.25	53.25	7.5192
Fig. 5a	14.75	53.25	27.4906		Fig. 5b	12.25	53.25	12.0019		Fig. 5c	11.75	53.25	6.85145
Fig. 5a	15.25	53.25	26.8617		Fig. 5b	13.75	53.25	9.04806		Fig. 5c	12.25	53.25	5.69215
Fig. 5a	15.75	53.25	30.6708		Fig. 5b	14.25	53.25	8.74165		Fig. 5c	13.75	53.25	2.73836
Fig. 5a	16.25	53.25	45.2021		Fig. 5b	14.75	53.25	6.86155		Fig. 5c	14.25	53.25	2.43195
Fig. 5a	17.25	53.25	51.3795		Fig. 5b	15.25	53.25	6.23457		Fig. 5c	14.75	53.25	0.551846
Fig. 5a	17.75	53.25	50.4804		Fig. 5b	15.75	53.25	10.0467		Fig. 5c	15.25	53.25	-0.075134
Fig. 5a	18.25	53.25	47.2756		Fig. 5b	16.25	53.25	24.5715		Fig. 5c	15.75	53.25	3.73702
Fig. 5a	18.75	53.25	44.4894		Fig. 5b	17.25	53.25	30.8155		Fig. 5c	16.25	53.25	18.2618
Fig. 5a	19.25	53.25	37.8511		Fig. 5b	17.75	53.25	29.9214		Fig. 5c	17.25	53.25	24.5058
Fig. 5a	20.25	53.25	35.6147		Fig. 5b	18.25	53.25	26.6916		Fig. 5c	17.75	53.25	23.6117
Fig. 5a	20.75	53.25	31.6354		Fig. 5b	18.75	53.25	23.8938		Fig. 5c	18.25	53.25	20.3819
Fig. 5a	21.25	53.25	30.3603		Fig. 5b	19.25	53.25	17.2612		Fig. 5c	18.75	53.25	17.5841
Fig. 5a	21.75	53.25	33.0626		Fig. 5b	20.25	53.25	14.9895		Fig. 5c	19.25	53.25	10.9515
Fig. 5a	22.25	53.25	33.2691		Fig. 5b	20.75	53.25	11.0142		Fig. 5c	20.25	53.25	8.67979
Fig. 5a	22.75	53.25	33.0236		Fig. 5b	21.25	53.25	9.74487		Fig. 5c	20.75	53.25	4.70454
Fig. 5a	23.75	53.25	31.4883		Fig. 5b	21.75	53.25	12.4692		Fig. 5c	21.25	53.25	3.43517
Fig. 5a	24.25	53.25	28.6212		Fig. 5b	22.25	53.25	12.6763		Fig. 5c	21.75	53.25	6.1595
Fig. 5a	24.75	53.25	28.762		Fig. 5b	22.75	53.25	12.4005		Fig. 5c	22.25	53.25	6.36664
Fig. 5a	25.25	53.25	28.9105		Fig. 5b	23.75	53.25	10.9268		Fig. 5c	22.75	53.25	6.09076
Fig. 5a	25.75	53.25	28.4128		Fig. 5b	24.25	53.25	8.01932		Fig. 5c	23.75	53.25	4.61707
Fig. 5a	26.25	53.25	27.0069		Fig. 5b	24.75	53.25	8.2399		Fig. 5c	24.25	53.25	1.70962
Fig. 5a	26.75	53.25	27.5594		Fig. 5b	25.25	53.25	8.34361		Fig. 5c	24.75	53.25	1.93019
Fig. 5a	27.25	53.25	27.2803		Fig. 5b	25.75	53.25	7.77565		Fig. 5c	25.25	53.25	2.03391
Fig. 5a	28.25	53.25	25.1242		Fig. 5b	26.25	53.25	6.47688		Fig. 5c	25.75	53.25	1.46595
Fig. 5a	29.25	53.25	27.1972		Fig. 5b	26.75	53.25	7.01943		Fig. 5c	26.25	53.25	0.167176
Fig. 5a	29.75	53.25	26.9875		Fig. 5b	27.25	53.25	6.72512		Fig. 5c	26.75	53.25	0.70973
Fig. 5a	30.25	53.25	27.6178		Fig. 5b	28.25	53.25	4.58409		Fig. 5c	27.25	53.25	0.415416
Fig. 5a	30.75	53.25	27.7919		Fig. 5b	29.25	53.25	6.64579		Fig. 5c	28.25	53.25	-1.72561
Fig. 5a	31.75	53.25	26.7959		Fig. 5b	29.75	53.25	6.43824		Fig. 5c	29.25	53.25	0.33609
Fig. 5a	32.25	53.25	25.1929		Fig. 5b	30.25	53.25	7.07596		Fig. 5c	29.75	53.25	0.128543
Fig. 5a	33.25	53.25	23.5361		Fig. 5b	30.75	53.25	7.2466		Fig. 5c	30.25	53.25	0.766259
Fig. 5a	35.75	53.25	25.349		Fig. 5b	31.75	53.25	6.22638		Fig. 5c	30.75	53.25	0.936899
Fig. 5a	36.25	53.25	25.4812		Fig. 5b	32.25	53.25	4.63352		Fig. 5c	31.75	53.25	-0.083326
Fig. 5a	36.75	53.25	25.6728		Fig. 5b	33.25	53.25	2.90247		Fig. 5c	32.25	53.25	-1.67618
Fig. 5a	37.25	53.25	25.742		Fig. 5b	35.75	53.25	4.76663		Fig. 5c	33.25	53.25	-3.40723
Fig. 5a	37.75	53.25	26.0323		Fig. 5b	36.25	53.25	4.90066		Fig. 5c	35.75	53.25	-1.54307
Fig. 5a	38.25	53.25	26.2327		Fig. 5b	36.75	53.25	5.08103		Fig. 5c	36.25	53.25	-1.40904
Fig. 5a	38.75	53.25	26.0399		Fig. 5b	37.25	53.25	5.13641		Fig. 5c	36.75	53.25	-1.22867
Fig. 5a	39.25	53.25	25.4817		Fig. 5b	37.75	53.25	5.40784		Fig. 5c	37.25	53.25	-1.17329
Fig. 5a	39.75	53.25	25.5152		Fig. 5b	38.25	53.25	5.59914		Fig. 5c	37.75	53.25	-0.901867
Fig. 5a	40.25	53.25	26.0065		Fig. 5b	38.75	53.25	5.49908		Fig. 5c	38.25	53.25	-0.710558
Fig. 5a	40.75	53.25	25.4074		Fig. 5b	39.25	53.25	4.95838		Fig. 5c	38.75	53.25	-0.810617
Fig. 5a	42.25	53.25	25.0213		Fig. 5b	39.75	53.25	5.00653		Fig. 5c	39.25	53.25	-1.35132
Fig. 5a	42.75	53.25	25.2409		Fig. 5b	40.25	53.25	5.406		Fig. 5c	39.75	53.25	-1.30317
Fig. 5a	43.25	53.25	25.4038		Fig. 5b	40.75	53.25	4.78653		Fig. 5c	40.25	53.25	-0.903698
Fig. 5a	43.75	53.25	25.3067		Fig. 5b	42.25	53.25	4.39727		Fig. 5c	40.75	53.25	-1.52317
Fig. 5a	44.25	53.25	25.385		Fig. 5b	42.75	53.25	4.61026		Fig. 5c	42.25	53.25	-1.91244
Fig. 5a	44.75	53.25	25.3273		Fig. 5b	43.25	53.25	4.77075		Fig. 5c	42.75	53.25	-1.69944
Fig. 5a	45.25	53.25	25.3264		Fig. 5b	43.75	53.25	4.67358		Fig. 5c	43.25	53.25	-1.53895
Fig. 5a	45.75	53.25	25.3421		Fig. 5b	44.25	53.25	4.75098		Fig. 5c	43.75	53.25	-1.63613
Fig. 5a	46.25	53.25	25.3021		Fig. 5b	44.75	53.25	4.69361		Fig. 5c	44.25	53.25	-1.55872
Fig. 5a	46.75	53.25	25.2799		Fig. 5b	45.25	53.25	4.69388		Fig. 5c	44.75	53.25	-1.61609
Fig. 5a	47.25	53.25	25.1746		Fig. 5b	45.75	53.25	4.70973		Fig. 5c	45.25	53.25	-1.61583
Fig. 5a	48.25	53.25	25.1037		Fig. 5b	46.25	53.25	4.67006		Fig. 5c	45.75	53.25	-1.59998
Fig. 5a	48.75	53.25	25.2604		Fig. 5b	46.75	53.25	4.65053		Fig. 5c	46.25	53.25	-1.63964
Fig. 5a	49.25	53.25	25.3068		Fig. 5b	47.25	53.25	4.55335		Fig. 5c	46.75	53.25	-1.65917
Fig. 5a	49.75	53.25	25.1171		Fig. 5b	48.25	53.25	4.48444		Fig. 5c	47.25	53.25	-1.75635
Fig. 5a	50.25	53.25	24.9731		Fig. 5b	48.75	53.25	4.64156		Fig. 5c	48.25	53.25	-1.82526
Fig. 5a	50.75	53.25	24.7821		Fig. 5b	49.25	53.25	4.68906		Fig. 5c	48.75	53.25	-1.66814
Fig. 5a	51.25	53.25	24.9861		Fig. 5b	49.75	53.25	4.49894		Fig. 5c	49.25	53.25	-1.62064
Fig. 5a	51.75	53.25	25.2669		Fig. 5b	50.25	53.25	4.35576		Fig. 5c	49.75	53.25	-1.81076
Fig. 5a	52.25	53.25	25.0995		Fig. 5b	50.75	53.25	4.16417		Fig. 5c	50.25	53.25	-1.95394
Fig. 5a	52.75	53.25	25.2043		Fig. 5b	51.25	53.25	4.36805		Fig. 5c	50.75	53.25	-2.14554
Fig. 5a	53.25	53.25	25.1136		Fig. 5b	51.75	53.25	4.64776		Fig. 5c	51.25	53.25	-1.94166
Fig. 5a	53.75	53.25	25.1057		Fig. 5b	52.25	53.25	4.50087		Fig. 5c	51.75	53.25	-1.66194
Fig. 5a	54.25	53.25	25.097		Fig. 5b	52.75	53.25	4.61146		Fig. 5c	52.25	53.25	-1.80883
Fig. 5a	54.75	53.25	24.762		Fig. 5b	53.25	53.25	4.51942		Fig. 5c	52.75	53.25	-1.69824
Fig. 5a	55.25	53.25	24.8807		Fig. 5b	53.75	53.25	4.50846		Fig. 5c	53.25	53.25	-1.79028
Fig. 5a	55.75	53.25	25.1963		Fig. 5b	54.25	53.25	4.49455		Fig. 5c	53.75	53.25	-1.80124
Fig. 5a	56.75	53.25	26.1104		Fig. 5b	54.75	53.25	4.14397		Fig. 5c	54.25	53.25	-1.81515
Fig. 5a	58.75	53.25	25.0505		Fig. 5b	55.25	53.25	4.23319		Fig. 5c	54.75	53.25	-2.16573
Fig. 5a	59.25	53.25	24.8578		Fig. 5b	55.75	53.25	4.55013		Fig. 5c	55.25	53.25	-2.07651
Fig. 5a	59.75	53.25	24.804		Fig. 5b	56.75	53.25	5.46175		Fig. 5c	55.75	53.25	-1.75957
Fig. 5a	60.25	53.25	24.7673		Fig. 5b	58.75	53.25	4.39824		Fig. 5c	56.75	53.25	-0.84795
Fig. 5a	60.75	53.25	24.5597		Fig. 5b	59.25	53.25	4.20418		Fig. 5c	58.75	53.25	-1.91146
Fig. 5a	61.25	53.25	24.3442		Fig. 5b	59.75	53.25	4.15016		Fig. 5c	59.25	53.25	-2.10552
Fig. 5a	61.75	53.25	24.2631		Fig. 5b	60.25	53.25	4.1141		Fig. 5c	59.75	53.25	-2.15954
Fig. 5a	62.25	53.25	24.2253		Fig. 5b	60.75	53.25	3.90825		Fig. 5c	60.25	53.25	-2.1956
Fig. 5a	62.75	53.25	22.6896		Fig. 5b	61.25	53.25	3.69229		Fig. 5c	60.75	53.25	-2.40145
Fig. 5a	63.25	53.25	22.7082		Fig. 5b	61.75	53.25	3.60986		Fig. 5c	61.25	53.25	-2.61741
Fig. 5a	63.75	53.25	24.1842		Fig. 5b	62.25	53.25	3.56998		Fig. 5c	61.75	53.25	-2.69984
Fig. 5a	64.25	53.25	24.1994		Fig. 5b	62.75	53.25	2.03133		Fig. 5c	62.25	53.25	-2.73972
Fig. 5a	64.75	53.25	22.6843		Fig. 5b	63.25	53.25	2.04992		Fig. 5c	62.75	53.25	-4.27837
Fig. 5a	65.25	53.25	24.2561		Fig. 5b	63.75	53.25	3.52588		Fig. 5c	63.25	53.25	-4.25978
Fig. 5a	65.75	53.25	24.236		Fig. 5b	64.25	53.25	3.54111		Fig. 5c	63.75	53.25	-2.78382
Fig. 5a	66.25	53.25	24.2924		Fig. 5b	64.75	53.25	2.02601		Fig. 5c	64.25	53.25	-2.76859
Fig. 5a	66.75	53.25	24.335		Fig. 5b	65.25	53.25	3.59778		Fig. 5c	64.75	53.25	-4.2837
Fig. 5a	67.25	53.25	24.3869		Fig. 5b	65.75	53.25	3.57776		Fig. 5c	65.25	53.25	-2.71192
Fig. 5a	67.75	53.25	24.3979		Fig. 5b	66.25	53.25	3.63467		Fig. 5c	65.75	53.25	-2.73194
Fig. 5a	68.25	53.25	22.8125		Fig. 5b	66.75	53.25	3.67712		Fig. 5c	66.25	53.25	-2.67503
Fig. 5a	68.75	53.25	24.3988		Fig. 5b	67.25	53.25	3.72931		Fig. 5c	66.75	53.25	-2.63258
Fig. 5a	69.25	53.25	24.4586		Fig. 5b	67.75	53.25	3.74002		Fig. 5c	67.25	53.25	-2.58039
Fig. 5a	69.75	53.25	24.4061		Fig. 5b	68.25	53.25	2.15417		Fig. 5c	67.75	53.25	-2.56968
Fig. 5a	70.25	53.25	24.3872		Fig. 5b	68.75	53.25	3.74053		Fig. 5c	68.25	53.25	-4.15553
Fig. 5a	70.75	53.25	24.4272		Fig. 5b	69.25	53.25	3.8007		Fig. 5c	68.75	53.25	-2.56917
Fig. 5a	71.75	53.25	24.405		Fig. 5b	69.75	53.25	3.74785		Fig. 5c	69.25	53.25	-2.50901
Fig. 5a	73.75	53.25	24.3535		Fig. 5b	70.25	53.25	3.72971		Fig. 5c	69.75	53.25	-2.56185
Fig. 5a	74.25	53.25	24.2584		Fig. 5b	70.75	53.25	3.76997		Fig. 5c	70.25	53.25	-2.57999
Fig. 5a	74.75	53.25	24.2124		Fig. 5b	71.75	53.25	3.74919		Fig. 5c	70.75	53.25	-2.53973
Fig. 5a	75.75	53.25	24.1626		Fig. 5b	73.75	53.25	3.6952		Fig. 5c	71.75	53.25	-2.56051
Fig. 5a	76.25	53.25	24.1575		Fig. 5b	74.25	53.25	3.60015		Fig. 5c	73.75	53.25	-2.6145
Fig. 5a	76.75	53.25	22.5845		Fig. 5b	74.75	53.25	3.55413		Fig. 5c	74.25	53.25	-2.70955
Fig. 5a	77.25	53.25	22.6816		Fig. 5b	75.75	53.25	3.5043		Fig. 5c	74.75	53.25	-2.75557
Fig. 5a	77.75	53.25	22.6935		Fig. 5b	76.25	53.25	3.49926		Fig. 5c	75.75	53.25	-2.8054
Fig. 5a	78.25	53.25	22.6985		Fig. 5b	76.75	53.25	1.92623		Fig. 5c	76.25	53.25	-2.81044
Fig. 5a	78.75	53.25	24.1885		Fig. 5b	77.25	53.25	2.02336		Fig. 5c	76.75	53.25	-4.38347
Fig. 5a	79.25	53.25	22.673		Fig. 5b	77.75	53.25	2.0352		Fig. 5c	77.25	53.25	-4.28635
Fig. 5a	79.75	53.25	22.8698		Fig. 5b	78.25	53.25	2.0402		Fig. 5c	77.75	53.25	-4.2745
Fig. 5a	80.25	53.25	22.9042		Fig. 5b	78.75	53.25	3.5302		Fig. 5c	78.25	53.25	-1.40703
Fig. 5a	80.75	53.25	24.347		Fig. 5b	79.25	53.25	2.01467		Fig. 5c	78.75	53.25	0.0829658
Fig. 5a	81.25	53.25	24.6392		Fig. 5b	79.75	53.25	2.21161		Fig. 5c	79.25	53.25	-1.43257
Fig. 5a	81.75	53.25	24.9254		Fig. 5b	80.25	53.25	2.24614		Fig. 5c	79.75	53.25	-4.09809
Fig. 5a	82.25	53.25	23.4924		Fig. 5b	80.75	53.25	3.689		Fig. 5c	80.25	53.25	-4.06356
Fig. 5a	82.75	53.25	23.5268		Fig. 5b	81.25	53.25	3.9812		Fig. 5c	80.75	53.25	0.241762
Fig. 5a	83.25	53.25	23.5278		Fig. 5b	81.75	53.25	4.26737		Fig. 5c	81.25	53.25	-2.3285
Fig. 5a	83.75	53.25	25.0845		Fig. 5b	82.25	53.25	2.83434		Fig. 5c	81.75	53.25	-2.04234
Fig. 5a	84.25	53.25	24.8883		Fig. 5b	82.75	53.25	2.86888		Fig. 5c	82.25	53.25	-3.47536
Fig. 5a	84.75	53.25	23.0809		Fig. 5b	83.25	53.25	2.8698		Fig. 5c	82.75	53.25	-3.44082
Fig. 5a	85.25	53.25	23.0977		Fig. 5b	83.75	53.25	4.42654		Fig. 5c	83.25	53.25	-3.4399
Fig. 5a	85.75	53.25	23.0535		Fig. 5b	84.25	53.25	4.23025		Fig. 5c	83.75	53.25	-1.88316
Fig. 5a	90.75	53.25	24.0205		Fig. 5b	84.75	53.25	2.4228		Fig. 5c	84.25	53.25	-2.07945
Fig. 5a	91.25	53.25	24.0018		Fig. 5b	85.25	53.25	2.43954		Fig. 5c	84.75	53.25	-3.8869
Fig. 5a	91.75	53.25	23.9286		Fig. 5b	85.75	53.25	2.39539		Fig. 5c	85.25	53.25	-3.87016
Fig. 5a	92.25	53.25	23.9085		Fig. 5b	90.75	53.25	3.36223		Fig. 5c	85.75	53.25	-3.91431
Fig. 5a	102.25	53.25	23.6786		Fig. 5b	91.25	53.25	3.34358		Fig. 5c	90.75	53.25	-2.94747
Fig. 5a	102.75	53.25	23.7689		Fig. 5b	91.75	53.25	3.28828		Fig. 5c	91.25	53.25	-2.96612
Fig. 5a	103.25	53.25	23.9246		Fig. 5b	92.25	53.25	3.26465		Fig. 5c	91.75	53.25	-3.02142
Fig. 5a	105.75	53.25	23.6441		Fig. 5b	102.25	53.25	3.02035		Fig. 5c	92.25	53.25	-3.04505
Fig. 5a	124.25	53.25	22.2619		Fig. 5b	102.75	53.25	3.11057		Fig. 5c	102.25	53.25	-3.28935
Fig. 5a	158.25	53.25	23.9189		Fig. 5b	103.25	53.25	3.26635		Fig. 5c	102.75	53.25	-3.19914
Fig. 5a	-114.25	52.75	29.351		Fig. 5b	105.75	53.25	2.98582		Fig. 5c	103.25	53.25	-3.04335
Fig. 5a	-113.75	52.75	29.8998		Fig. 5b	124.25	53.25	1.61166		Fig. 5c	105.75	53.25	-3.32388
Fig. 5a	-113.25	52.75	29.9069		Fig. 5b	158.25	53.25	3.26064		Fig. 5c	124.25	53.25	-4.69804
Fig. 5a	-112.75	52.75	28.5874		Fig. 5b	-114.25	52.75	8.69446		Fig. 5c	158.25	53.25	-3.04906
Fig. 5a	-112.25	52.75	28.1951		Fig. 5b	-113.75	52.75	9.24303		Fig. 5c	-114.25	52.75	5.24723
Fig. 5a	-111.75	52.75	27.0064		Fig. 5b	-113.25	52.75	9.2502		Fig. 5c	-113.75	52.75	5.79435
Fig. 5a	-111.25	52.75	26.5397		Fig. 5b	-112.75	52.75	7.93051		Fig. 5c	-113.25	52.75	2.9405
Fig. 5a	-110.75	52.75	26.4232		Fig. 5b	-112.25	52.75	7.53832		Fig. 5c	-112.75	52.75	1.62081
Fig. 5a	-110.25	52.75	26.1971		Fig. 5b	-111.75	52.75	6.3495		Fig. 5c	-112.25	52.75	4.09109
Fig. 5a	-109.25	52.75	25.6745		Fig. 5b	-111.25	52.75	5.88265		Fig. 5c	-111.75	52.75	2.90094
Fig. 5a	-108.75	52.75	25.6894		Fig. 5b	-110.75	52.75	5.76615		Fig. 5c	-111.25	52.75	2.43426
Fig. 5a	-108.25	52.75	25.8117		Fig. 5b	-110.25	52.75	5.54029		Fig. 5c	-110.75	52.75	2.31779
Fig. 5a	-107.75	52.75	25.7605		Fig. 5b	-109.25	52.75	5.01616		Fig. 5c	-110.25	52.75	2.0917
Fig. 5a	-106.75	52.75	25.852		Fig. 5b	-108.75	52.75	5.03112		Fig. 5c	-109.25	52.75	1.56893
Fig. 5a	-106.25	52.75	25.7614		Fig. 5b	-108.25	52.75	5.15337		Fig. 5c	-108.75	52.75	-1.27858
Fig. 5a	-105.75	52.75	25.9078		Fig. 5b	-107.75	52.75	5.10221		Fig. 5c	-108.25	52.75	1.70614
Fig. 5a	-105.25	52.75	25.7521		Fig. 5b	-106.75	52.75	5.19372		Fig. 5c	-107.75	52.75	-1.2075
Fig. 5a	-104.75	52.75	26.0468		Fig. 5b	-106.25	52.75	5.1031		Fig. 5c	-106.75	52.75	-1.11598
Fig. 5a	-104.25	52.75	26.1641		Fig. 5b	-105.75	52.75	5.24948		Fig. 5c	-106.25	52.75	-1.2066
Fig. 5a	-103.75	52.75	26.0248		Fig. 5b	-105.25	52.75	5.0938		Fig. 5c	-105.75	52.75	1.80225
Fig. 5a	-103.25	52.75	25.6869		Fig. 5b	-104.75	52.75	5.38851		Fig. 5c	-105.25	52.75	-1.2159
Fig. 5a	-6.75	52.75	24.4706		Fig. 5b	-104.25	52.75	5.50582		Fig. 5c	-104.75	52.75	1.94128
Fig. 5a	-2.75	52.75	36.8477		Fig. 5b	-103.75	52.75	5.36654		Fig. 5c	-104.25	52.75	2.05859
Fig. 5a	-2.25	52.75	39.8041		Fig. 5b	-103.25	52.75	5.02858		Fig. 5c	-103.75	52.75	1.9193
Fig. 5a	-1.75	52.75	37.6321		Fig. 5b	-6.75	52.75	3.81228		Fig. 5c	-103.25	52.75	1.58135
Fig. 5a	-1.25	52.75	35.5163		Fig. 5b	-2.75	52.75	16.1894		Fig. 5c	-6.75	52.75	-2.49743
Fig. 5a	-0.75	52.75	31.4731		Fig. 5b	-2.25	52.75	19.1458		Fig. 5c	-2.75	52.75	9.87975
Fig. 5a	-0.25	52.75	26.0408		Fig. 5b	-1.75	52.75	16.9738		Fig. 5c	-2.25	52.75	12.8361
Fig. 5a	0.25	52.75	26.9718		Fig. 5b	-1.25	52.75	14.858		Fig. 5c	-1.75	52.75	10.6641
Fig. 5a	0.75	52.75	27.662		Fig. 5b	-0.75	52.75	10.8149		Fig. 5c	-1.25	52.75	8.54829
Fig. 5a	1.25	52.75	25.5959		Fig. 5b	-0.25	52.75	5.3825		Fig. 5c	-0.75	52.75	4.50515
Fig. 5a	6.75	52.75	47.4315		Fig. 5b	0.25	52.75	6.31354		Fig. 5c	-0.25	52.75	-0.927203
Fig. 5a	7.25	52.75	44.1658		Fig. 5b	0.75	52.75	7.00367		Fig. 5c	0.25	52.75	0.00383959
Fig. 5a	7.75	52.75	45.3591		Fig. 5b	1.25	52.75	4.93763		Fig. 5c	0.75	52.75	0.693968
Fig. 5a	8.25	52.75	45.321		Fig. 5b	4.75	52.75	66.1848		Fig. 5c	1.25	52.75	-1.37207
Fig. 5a	8.75	52.75	41.6453		Fig. 5b	6.25	52.75	56.364		Fig. 5c	4.75	52.75	59.8751
Fig. 5a	9.25	52.75	40.6068		Fig. 5b	6.75	52.75	26.7733		Fig. 5c	6.25	52.75	50.0543
[truncated: 18,133 more rows]

## Sheet: Supplementary Fig. 2
Figure	MAT	MAP	Clay	SOC	pH	N rate
[truncated: 2,436 more rows]

## Sheet: Supplementary Fig. 3
Figure	MAT	MAP	Clay	SOC	pH	N rate	Crop type
[truncated: 2,436 more rows]

[truncated: 7 more sheets: Supplementary Fig. 4, Supplementary Fig. 5, Table 1, Supplementary Table 4, Supplementary Table 5, Supplementary Table 6, Supplementary Table 7]
